# Supplementary material for: Age-standardized incidence, prevalence, and mortality rates of autoimmune diseases in adolescents and young adults (15–39 years): an analysis based on the global burden of disease study 2021
Source: BMC Public Health. 2024 Jul 5;24:1800. doi: 10.1186/s12889-024-19290-3 (PMC11227207; doi:10.1186/s12889-024-19290-3)
Supplement: Supplementary file 1 — Supplementary Material 1 [file 12889_2024_19290_MOESM1_ESM.xlsx]

## Sheet: Titles of Tables
Table S1 Age-standardized incidence rate of autoimmune diseases in adolescents and young adults at the global and regional levels from 1990 to 2021
Table S2 Age-standardized prevalence rate of autoimmune diseases in adolescents and young adults at the global and regional levels from 1990 to 2021
Table S3 Age-standardized mortality rate of autoimmune diseases in adolescents and young adults at the global and regional levels from 1990 to 2021
Table S4 Age-standardized incidence rate of autoimmune diseases in adolescents and young adults at the national level from 1990 to 2021
Table S5 Age-standardized prevalence rate of autoimmune diseases in adolescents and young adults at the national level from 1990 to 2021
Table S6 Age-standardized mortality rate of autoimmune diseases in adolescents and young adults at the national level from 1990 to 2021
Table S7 Changing trends of age-standardized incidence rate of autoimmune diseases in adolescents and young adults at the national level from 1990 to 2021
Table S8 Changing trends of age-standardized prevalence rate of autoimmune diseases in adolescents and young adults at the national level from 1990 to 2021
Table S9 Changing trends of age-standardized mortality rate of autoimmune diseases in adolescents and young adults at the national level from 1990 to 2021
Table S10 Extremal Quotient and Coefficient of Variation for ASIR, ASPR, and ASMR by Region in 2021
Table S11 Extremal Quotient and Coefficient of Variation for ASIR, ASPR, and ASMR by Country in 2021
Table S12 ASIR, ASPR and ASMR of autoimmune diseases in adolescents (15-24 years, as defined by the World Health Organization) at the global and regional levels in 2021.
Table S13 ASIR, ASPR and ASMR of autoimmune diseases in adolescents adolescents (15-24 years, as defined by the World Health Organization) at the national level from 1990 to 2021
Table S14 Changing trends of age-standardized incidence rate of autoimmune diseases in adolescents (15-24 years, as defined by the World Health Organization) at the national level from 1990 to 2021
Table S15 Changing trends of age-standardized prevalence rate of autoimmune diseases in adolescents (15-24 years, as defined by the World Health Organization) at the national level from 1990 to 2021
Table S16 Changing trends of age-standardized mortality rate of autoimmune diseases in adolescents (15-24 years, as defined by the World Health Organization) at the national level from 1990 to 2021

## Sheet: Table S1
Table S1 Age-standardized incidence rate of autoimmune diseases in adolescents and young adults at the global and regional levels from 1990 to 2021
Location	Year	RA (95% UI)	IBD (95% UI)	MS (95% UI)	T1DM (95% UI)	Asthma (95% UI)	Psoriasis (95% UI)
Global	1990	8.49 (5.22 to 12.35)	4.02 (3.12 to 5.18)	1.36 (0.87 to 1.94)	5.03 (2.48 to 8.78)	309.93 (169.03 to 493.65)	50.97 (44.86 to 57.39)
Global	1991	8.48 (5.22 to 12.31)	4.02 (3.12 to 5.18)	1.35 (0.86 to 1.92)	5.05 (2.50 to 8.80)	305.03 (166.58 to 485.14)	51.25 (45.14 to 57.71)
Global	1992	8.47 (5.23 to 12.27)	4.03 (3.12 to 5.18)	1.34 (0.86 to 1.90)	5.08 (2.51 to 8.83)	300.38 (164.33 to 477.06)	51.51 (45.38 to 57.99)
Global	1993	8.47 (5.23 to 12.23)	4.03 (3.13 to 5.19)	1.33 (0.86 to 1.89)	5.11 (2.53 to 8.87)	296.12 (162.33 to 469.77)	51.73 (45.58 to 58.22)
Global	1994	8.47 (5.24 to 12.21)	4.04 (3.13 to 5.20)	1.33 (0.87 to 1.87)	5.14 (2.55 to 8.91)	292.30 (160.42 to 463.50)	51.90 (45.72 to 58.40)
Global	1995	8.47 (5.25 to 12.20)	4.06 (3.14 to 5.21)	1.32 (0.87 to 1.86)	5.17 (2.56 to 8.95)	289.05 (158.73 to 458.50)	52.02 (45.83 to 58.52)
Global	1996	8.48 (5.27 to 12.19)	4.08 (3.16 to 5.25)	1.32 (0.87 to 1.85)	5.20 (2.58 to 9.00)	285.75 (157.58 to 452.67)	52.11 (45.93 to 58.62)
Global	1997	8.50 (5.30 to 12.20)	4.13 (3.20 to 5.31)	1.32 (0.87 to 1.84)	5.23 (2.60 to 9.05)	281.81 (156.07 to 445.77)	52.23 (46.05 to 58.74)
Global	1998	8.53 (5.33 to 12.23)	4.18 (3.24 to 5.37)	1.32 (0.88 to 1.83)	5.27 (2.62 to 9.10)	277.58 (154.26 to 438.31)	52.36 (46.19 to 58.87)
Global	1999	8.56 (5.36 to 12.27)	4.21 (3.26 to 5.42)	1.32 (0.89 to 1.82)	5.30 (2.64 to 9.15)	273.54 (152.51 to 431.12)	52.48 (46.32 to 58.98)
Global	2000	8.59 (5.38 to 12.31)	4.22 (3.26 to 5.43)	1.32 (0.89 to 1.81)	5.32 (2.65 to 9.19)	270.16 (151.09 to 425.17)	52.58 (46.43 to 59.06)
Global	2001	8.64 (5.41 to 12.36)	4.20 (3.25 to 5.40)	1.32 (0.89 to 1.81)	5.34 (2.66 to 9.24)	266.99 (149.49 to 419.14)	52.65 (46.51 to 59.11)
Global	2002	8.70 (5.45 to 12.44)	4.18 (3.24 to 5.37)	1.32 (0.90 to 1.80)	5.38 (2.67 to 9.31)	263.54 (147.71 to 412.78)	52.69 (46.56 to 59.11)
Global	2003	8.76 (5.49 to 12.52)	4.17 (3.23 to 5.35)	1.32 (0.90 to 1.81)	5.42 (2.69 to 9.39)	260.19 (146.00 to 407.04)	52.71 (46.62 to 59.11)
Global	2004	8.83 (5.53 to 12.61)	4.16 (3.22 to 5.35)	1.33 (0.90 to 1.81)	5.46 (2.71 to 9.47)	257.22 (144.35 to 402.07)	52.74 (46.67 to 59.12)
Global	2005	8.88 (5.56 to 12.68)	4.17 (3.23 to 5.36)	1.33 (0.91 to 1.82)	5.50 (2.73 to 9.54)	254.97 (142.97 to 398.58)	52.80 (46.74 to 59.17)
Global	2006	8.93 (5.60 to 12.73)	4.23 (3.28 to 5.43)	1.34 (0.91 to 1.82)	5.54 (2.75 to 9.62)	253.04 (142.03 to 395.42)	52.98 (46.88 to 59.36)
Global	2007	8.99 (5.64 to 12.80)	4.35 (3.38 to 5.58)	1.34 (0.92 to 1.83)	5.60 (2.77 to 9.72)	250.84 (140.87 to 392.11)	53.28 (47.13 to 59.71)
Global	2008	9.04 (5.69 to 12.88)	4.50 (3.50 to 5.75)	1.35 (0.93 to 1.84)	5.66 (2.81 to 9.82)	248.60 (139.56 to 388.70)	53.62 (47.41 to 60.11)
Global	2009	9.09 (5.73 to 12.95)	4.61 (3.59 to 5.89)	1.36 (0.93 to 1.85)	5.72 (2.83 to 9.93)	246.45 (138.40 to 385.51)	53.91 (47.63 to 60.46)
Global	2010	9.13 (5.75 to 13.01)	4.65 (3.63 to 5.95)	1.36 (0.94 to 1.86)	5.77 (2.86 to 10.02)	244.49 (137.39 to 382.68)	54.04 (47.73 to 60.63)
Global	2011	9.16 (5.77 to 13.04)	4.62 (3.59 to 5.93)	1.37 (0.94 to 1.86)	5.82 (2.87 to 10.12)	241.98 (136.22 to 378.04)	54.07 (47.75 to 60.69)
Global	2012	9.19 (5.79 to 13.08)	4.55 (3.51 to 5.87)	1.38 (0.94 to 1.88)	5.88 (2.88 to 10.24)	238.46 (134.45 to 371.81)	54.11 (47.78 to 60.74)
Global	2013	9.22 (5.80 to 13.13)	4.46 (3.42 to 5.79)	1.38 (0.94 to 1.89)	5.93 (2.88 to 10.37)	234.76 (133.02 to 365.28)	54.14 (47.82 to 60.81)
Global	2014	9.25 (5.82 to 13.18)	4.39 (3.33 to 5.73)	1.39 (0.94 to 1.90)	5.98 (2.89 to 10.49)	231.62 (131.89 to 359.76)	54.18 (47.86 to 60.87)
Global	2015	9.28 (5.84 to 13.23)	4.35 (3.29 to 5.71)	1.39 (0.94 to 1.91)	6.04 (2.90 to 10.61)	229.77 (131.14 to 356.64)	54.22 (47.87 to 60.92)
Global	2016	9.32 (5.86 to 13.29)	4.30 (3.25 to 5.65)	1.40 (0.94 to 1.91)	6.12 (2.92 to 10.76)	229.34 (130.97 to 355.77)	54.23 (47.88 to 60.94)
Global	2017	9.38 (5.89 to 13.37)	4.20 (3.16 to 5.53)	1.40 (0.94 to 1.92)	6.23 (2.96 to 10.98)	229.68 (131.04 to 356.32)	54.21 (47.85 to 60.91)
Global	2018	9.43 (5.92 to 13.46)	4.11 (3.09 to 5.42)	1.40 (0.94 to 1.93)	6.35 (2.99 to 11.21)	230.36 (131.30 to 357.85)	54.20 (47.83 to 60.91)
Global	2019	9.47 (5.94 to 13.52)	4.06 (3.05 to 5.36)	1.40 (0.94 to 1.93)	6.44 (3.02 to 11.40)	231.03 (131.60 to 359.32)	54.23 (47.85 to 60.94)
Global	2020	9.46 (5.91 to 13.53)	4.08 (3.06 to 5.38)	1.40 (0.94 to 1.93)	6.51 (3.03 to 11.58)	235.36 (133.76 to 365.83)	54.64 (48.21 to 61.38)
Global	2021	9.46 (5.92 to 13.54)	4.08 (3.07 to 5.37)	1.40 (0.93 to 1.93)	6.63 (3.08 to 11.84)	232.22 (132.11 to 361.24)	55.08 (48.53 to 61.93)
African Region	1990	5.55 (3.53 to 7.93)	1.36 (1.00 to 1.84)	0.56 (0.32 to 0.86)	4.61 (2.06 to 8.35)	330.64 (192.42 to 502.00)	30.79 (26.92 to 34.77)
African Region	1991	5.50 (3.52 to 7.88)	1.37 (1.01 to 1.85)	0.57 (0.33 to 0.87)	4.59 (2.05 to 8.30)	326.30 (189.62 to 495.85)	30.83 (26.96 to 34.81)
African Region	1992	5.46 (3.50 to 7.82)	1.38 (1.02 to 1.86)	0.57 (0.33 to 0.87)	4.57 (2.05 to 8.25)	322.20 (186.89 to 489.59)	30.86 (27.00 to 34.85)
African Region	1993	5.42 (3.48 to 7.76)	1.39 (1.02 to 1.86)	0.57 (0.33 to 0.87)	4.55 (2.04 to 8.20)	318.66 (184.44 to 484.19)	30.89 (27.04 to 34.88)
African Region	1994	5.39 (3.46 to 7.71)	1.39 (1.03 to 1.87)	0.57 (0.33 to 0.88)	4.53 (2.04 to 8.17)	315.26 (182.32 to 478.72)	30.96 (27.12 to 34.95)
African Region	1995	5.35 (3.44 to 7.66)	1.40 (1.03 to 1.88)	0.58 (0.33 to 0.88)	4.52 (2.04 to 8.15)	312.54 (180.77 to 474.34)	31.03 (27.19 to 35.01)
African Region	1996	5.31 (3.41 to 7.58)	1.40 (1.03 to 1.88)	0.58 (0.34 to 0.88)	4.51 (2.03 to 8.11)	311.22 (179.94 to 471.90)	31.06 (27.19 to 35.04)
African Region	1997	5.26 (3.38 to 7.49)	1.41 (1.04 to 1.89)	0.58 (0.34 to 0.88)	4.49 (2.03 to 8.06)	310.58 (179.58 to 470.92)	31.08 (27.20 to 35.07)
African Region	1998	5.21 (3.35 to 7.40)	1.41 (1.04 to 1.90)	0.58 (0.34 to 0.88)	4.47 (2.03 to 8.02)	309.92 (179.14 to 469.21)	31.11 (27.22 to 35.11)
African Region	1999	5.17 (3.33 to 7.33)	1.42 (1.05 to 1.90)	0.59 (0.34 to 0.89)	4.46 (2.03 to 7.98)	308.92 (178.66 to 467.36)	31.16 (27.27 to 35.16)
African Region	2000	5.14 (3.31 to 7.28)	1.42 (1.05 to 1.91)	0.59 (0.34 to 0.89)	4.45 (2.03 to 7.97)	307.40 (177.97 to 465.24)	31.23 (27.32 to 35.23)
African Region	2001	5.13 (3.30 to 7.27)	1.43 (1.06 to 1.91)	0.59 (0.35 to 0.89)	4.46 (2.03 to 7.97)	304.62 (176.37 to 460.36)	31.33 (27.41 to 35.35)
African Region	2002	5.12 (3.29 to 7.27)	1.43 (1.06 to 1.92)	0.59 (0.35 to 0.90)	4.46 (2.04 to 7.97)	300.53 (174.22 to 454.32)	31.46 (27.53 to 35.49)
African Region	2003	5.12 (3.29 to 7.28)	1.44 (1.07 to 1.93)	0.60 (0.35 to 0.90)	4.47 (2.04 to 7.98)	295.93 (171.82 to 447.84)	31.61 (27.65 to 35.67)
African Region	2004	5.12 (3.29 to 7.29)	1.45 (1.07 to 1.93)	0.60 (0.35 to 0.90)	4.47 (2.04 to 7.99)	291.63 (169.32 to 442.16)	31.76 (27.79 to 35.83)
African Region	2005	5.12 (3.29 to 7.29)	1.45 (1.07 to 1.94)	0.60 (0.36 to 0.91)	4.47 (2.04 to 8.01)	288.43 (167.38 to 438.30)	31.90 (27.91 to 35.98)
African Region	2006	5.12 (3.28 to 7.30)	1.45 (1.07 to 1.94)	0.61 (0.36 to 0.91)	4.48 (2.05 to 8.02)	286.15 (166.37 to 434.86)	32.05 (28.04 to 36.15)
African Region	2007	5.13 (3.29 to 7.32)	1.45 (1.07 to 1.94)	0.61 (0.36 to 0.91)	4.49 (2.05 to 8.04)	283.99 (164.54 to 431.81)	32.22 (28.19 to 36.35)
African Region	2008	5.15 (3.29 to 7.34)	1.45 (1.07 to 1.95)	0.62 (0.37 to 0.92)	4.51 (2.05 to 8.07)	281.85 (162.70 to 429.13)	32.41 (28.35 to 36.58)
African Region	2009	5.17 (3.29 to 7.37)	1.46 (1.07 to 1.95)	0.62 (0.37 to 0.92)	4.52 (2.05 to 8.09)	279.57 (161.33 to 426.52)	32.57 (28.51 to 36.78)
African Region	2010	5.19 (3.29 to 7.40)	1.46 (1.07 to 1.96)	0.62 (0.37 to 0.92)	4.53 (2.05 to 8.11)	277.05 (159.45 to 423.07)	32.70 (28.62 to 36.93)
African Region	2011	5.20 (3.29 to 7.42)	1.47 (1.08 to 1.97)	0.63 (0.37 to 0.93)	4.54 (2.05 to 8.13)	273.03 (158.29 to 414.75)	32.83 (28.72 to 37.07)
African Region	2012	5.20 (3.29 to 7.43)	1.48 (1.09 to 1.99)	0.63 (0.37 to 0.93)	4.56 (2.06 to 8.17)	267.30 (156.46 to 403.89)	33.01 (28.87 to 37.26)
African Region	2013	5.20 (3.28 to 7.45)	1.50 (1.10 to 2.01)	0.63 (0.38 to 0.94)	4.58 (2.06 to 8.22)	261.21 (153.84 to 392.66)	33.19 (29.03 to 37.46)
African Region	2014	5.20 (3.26 to 7.46)	1.51 (1.11 to 2.03)	0.63 (0.38 to 0.94)	4.60 (2.06 to 8.27)	256.11 (151.52 to 382.76)	33.35 (29.17 to 37.63)
African Region	2015	5.19 (3.25 to 7.48)	1.52 (1.12 to 2.04)	0.63 (0.38 to 0.94)	4.61 (2.06 to 8.31)	253.30 (150.94 to 376.46)	33.46 (29.25 to 37.75)
African Region	2016	5.19 (3.23 to 7.50)	1.53 (1.13 to 2.05)	0.64 (0.38 to 0.95)	4.64 (2.07 to 8.36)	252.64 (150.80 to 374.37)	33.51 (29.31 to 37.82)
African Region	2017	5.19 (3.22 to 7.53)	1.53 (1.13 to 2.06)	0.64 (0.38 to 0.95)	4.69 (2.09 to 8.44)	252.82 (151.56 to 373.72)	33.54 (29.35 to 37.85)
African Region	2018	5.19 (3.21 to 7.55)	1.54 (1.14 to 2.07)	0.64 (0.38 to 0.96)	4.73 (2.11 to 8.52)	253.44 (152.36 to 373.36)	33.54 (29.37 to 37.86)
African Region	2019	5.19 (3.19 to 7.55)	1.54 (1.14 to 2.07)	0.65 (0.39 to 0.96)	4.75 (2.11 to 8.57)	254.04 (152.64 to 372.76)	33.53 (29.36 to 37.85)
African Region	2020	5.20 (3.20 to 7.58)	1.55 (1.14 to 2.07)	0.65 (0.39 to 0.96)	4.74 (2.11 to 8.56)	255.51 (152.59 to 373.55)	33.44 (29.23 to 37.79)
African Region	2021	5.21 (3.19 to 7.60)	1.55 (1.15 to 2.09)	0.65 (0.38 to 0.96)	4.85 (2.14 to 8.76)	257.41 (155.46 to 375.82)	33.44 (29.24 to 37.79)
Eastern Mediterranean Region	1990	6.70 (4.26 to 9.61)	3.28 (2.45 to 4.35)	1.80 (1.11 to 2.62)	6.02 (2.81 to 10.60)	311.11 (184.23 to 473.70)	47.20 (41.57 to 53.04)
Eastern Mediterranean Region	1991	6.66 (4.25 to 9.57)	3.26 (2.42 to 4.34)	1.77 (1.09 to 2.57)	6.03 (2.82 to 10.60)	309.23 (183.38 to 470.51)	47.53 (41.88 to 53.40)
Eastern Mediterranean Region	1992	6.63 (4.24 to 9.55)	3.24 (2.40 to 4.34)	1.75 (1.08 to 2.53)	6.04 (2.82 to 10.62)	307.52 (182.38 to 468.66)	47.87 (42.22 to 53.77)
Eastern Mediterranean Region	1993	6.61 (4.22 to 9.54)	3.23 (2.38 to 4.34)	1.73 (1.07 to 2.50)	6.04 (2.82 to 10.61)	306.25 (181.47 to 467.48)	48.18 (42.51 to 54.09)
Eastern Mediterranean Region	1994	6.59 (4.20 to 9.52)	3.23 (2.38 to 4.34)	1.72 (1.07 to 2.48)	6.04 (2.82 to 10.61)	305.25 (180.46 to 466.19)	48.46 (42.76 to 54.37)
Eastern Mediterranean Region	1995	6.58 (4.18 to 9.51)	3.25 (2.38 to 4.37)	1.72 (1.07 to 2.48)	6.04 (2.82 to 10.61)	304.33 (178.97 to 465.44)	48.73 (43.00 to 54.67)
Eastern Mediterranean Region	1996	6.57 (4.19 to 9.47)	3.28 (2.41 to 4.41)	1.74 (1.08 to 2.51)	6.04 (2.82 to 10.58)	302.93 (178.59 to 463.82)	49.03 (43.30 to 55.00)
Eastern Mediterranean Region	1997	6.57 (4.19 to 9.43)	3.31 (2.44 to 4.46)	1.76 (1.10 to 2.54)	6.03 (2.83 to 10.54)	300.85 (177.09 to 460.50)	49.38 (43.63 to 55.44)
Eastern Mediterranean Region	1998	6.56 (4.19 to 9.41)	3.35 (2.48 to 4.52)	1.79 (1.12 to 2.58)	6.03 (2.84 to 10.49)	298.55 (175.38 to 456.58)	49.76 (43.91 to 55.90)
Eastern Mediterranean Region	1999	6.57 (4.18 to 9.41)	3.38 (2.50 to 4.56)	1.81 (1.13 to 2.61)	6.03 (2.84 to 10.47)	296.32 (173.22 to 453.05)	50.12 (44.14 to 56.35)
Eastern Mediterranean Region	2000	6.59 (4.18 to 9.44)	3.40 (2.51 to 4.59)	1.83 (1.14 to 2.65)	6.04 (2.85 to 10.46)	294.31 (171.12 to 450.47)	50.45 (44.38 to 56.67)
Eastern Mediterranean Region	2001	6.64 (4.24 to 9.48)	3.40 (2.51 to 4.59)	1.85 (1.16 to 2.67)	6.05 (2.86 to 10.50)	292.02 (170.38 to 447.50)	50.75 (44.67 to 57.03)
Eastern Mediterranean Region	2002	6.71 (4.30 to 9.54)	3.40 (2.51 to 4.59)	1.87 (1.17 to 2.71)	6.08 (2.87 to 10.57)	289.35 (168.88 to 443.96)	51.06 (44.96 to 57.37)
Eastern Mediterranean Region	2003	6.78 (4.37 to 9.62)	3.40 (2.50 to 4.59)	1.90 (1.19 to 2.74)	6.12 (2.89 to 10.65)	286.62 (167.13 to 440.02)	51.37 (45.25 to 57.68)
Eastern Mediterranean Region	2004	6.86 (4.43 to 9.71)	3.40 (2.50 to 4.59)	1.92 (1.20 to 2.76)	6.16 (2.90 to 10.73)	283.86 (165.15 to 436.20)	51.67 (45.52 to 57.99)
Eastern Mediterranean Region	2005	6.93 (4.47 to 9.78)	3.41 (2.50 to 4.60)	1.94 (1.21 to 2.78)	6.19 (2.92 to 10.80)	281.44 (163.43 to 432.28)	51.97 (45.77 to 58.32)
Eastern Mediterranean Region	2006	6.99 (4.51 to 9.87)	3.44 (2.52 to 4.64)	1.96 (1.23 to 2.81)	6.23 (2.93 to 10.86)	279.82 (162.01 to 430.64)	52.31 (46.04 to 58.74)
Eastern Mediterranean Region	2007	7.04 (4.55 to 9.97)	3.49 (2.56 to 4.72)	1.98 (1.24 to 2.84)	6.29 (2.96 to 10.95)	278.67 (160.87 to 429.36)	52.68 (46.33 to 59.19)
Eastern Mediterranean Region	2008	7.10 (4.58 to 10.09)	3.56 (2.61 to 4.80)	2.00 (1.25 to 2.87)	6.36 (2.99 to 11.07)	277.72 (160.00 to 428.36)	53.08 (46.67 to 59.67)
Eastern Mediterranean Region	2009	7.16 (4.61 to 10.21)	3.61 (2.65 to 4.87)	2.02 (1.27 to 2.90)	6.42 (3.02 to 11.17)	276.16 (158.98 to 426.01)	53.45 (47.01 to 60.17)
Eastern Mediterranean Region	2010	7.24 (4.67 to 10.35)	3.65 (2.67 to 4.91)	2.03 (1.28 to 2.93)	6.46 (3.03 to 11.24)	273.15 (157.32 to 422.17)	53.74 (47.23 to 60.55)
Eastern Mediterranean Region	2011	7.34 (4.73 to 10.48)	3.66 (2.67 to 4.92)	2.05 (1.29 to 2.96)	6.51 (3.04 to 11.32)	268.49 (155.70 to 412.95)	54.00 (47.45 to 60.84)
Eastern Mediterranean Region	2012	7.47 (4.83 to 10.64)	3.66 (2.68 to 4.92)	2.07 (1.30 to 2.99)	6.56 (3.05 to 11.42)	262.00 (153.00 to 400.71)	54.28 (47.66 to 61.15)
Eastern Mediterranean Region	2013	7.60 (4.93 to 10.81)	3.65 (2.68 to 4.93)	2.10 (1.31 to 3.02)	6.61 (3.05 to 11.52)	254.85 (149.83 to 387.48)	54.53 (47.85 to 61.45)
Eastern Mediterranean Region	2014	7.75 (5.02 to 11.00)	3.66 (2.68 to 4.94)	2.12 (1.32 to 3.06)	6.65 (3.06 to 11.62)	248.23 (147.16 to 375.35)	54.75 (48.06 to 61.73)
Eastern Mediterranean Region	2015	7.89 (5.11 to 11.19)	3.67 (2.70 to 4.95)	2.14 (1.33 to 3.09)	6.70 (3.06 to 11.73)	243.37 (144.95 to 367.14)	54.90 (48.20 to 61.91)
Eastern Mediterranean Region	2016	8.06 (5.23 to 11.41)	3.69 (2.71 to 4.97)	2.17 (1.34 to 3.13)	6.78 (3.08 to 11.88)	239.77 (143.28 to 360.48)	55.02 (48.26 to 62.00)
Eastern Mediterranean Region	2017	8.24 (5.34 to 11.68)	3.70 (2.73 to 5.00)	2.20 (1.36 to 3.18)	6.88 (3.11 to 12.11)	236.45 (141.42 to 354.27)	55.15 (48.36 to 62.12)
Eastern Mediterranean Region	2018	8.41 (5.45 to 11.94)	3.72 (2.74 to 5.03)	2.22 (1.37 to 3.22)	6.98 (3.14 to 12.33)	233.76 (139.89 to 349.62)	55.27 (48.46 to 62.28)
Eastern Mediterranean Region	2019	8.52 (5.52 to 12.11)	3.74 (2.75 to 5.05)	2.23 (1.38 to 3.23)	7.06 (3.15 to 12.52)	232.01 (138.97 to 347.31)	55.36 (48.55 to 62.37)
Eastern Mediterranean Region	2020	8.57 (5.50 to 12.18)	3.78 (2.79 to 5.08)	2.21 (1.36 to 3.19)	7.10 (3.14 to 12.73)	232.38 (138.74 to 347.20)	55.50 (48.65 to 62.62)
Eastern Mediterranean Region	2021	8.29 (5.32 to 11.79)	3.79 (2.82 to 5.08)	2.23 (1.37 to 3.24)	7.20 (3.20 to 13.02)	231.75 (140.11 to 348.76)	55.55 (48.70 to 62.83)
European Region	1990	9.81 (6.08 to 14.14)	8.95 (7.14 to 11.19)	3.51 (2.28 to 4.94)	7.37 (4.35 to 11.53)	471.67 (253.82 to 764.65)	73.39 (64.61 to 82.56)
European Region	1991	9.88 (6.14 to 14.21)	9.03 (7.22 to 11.27)	3.56 (2.33 to 4.99)	7.41 (4.38 to 11.58)	462.11 (248.02 to 749.34)	74.08 (65.29 to 83.29)
European Region	1992	9.94 (6.19 to 14.27)	9.11 (7.30 to 11.36)	3.61 (2.38 to 5.03)	7.46 (4.42 to 11.65)	452.77 (242.46 to 734.60)	74.72 (65.89 to 83.95)
European Region	1993	10.00 (6.24 to 14.34)	9.19 (7.38 to 11.45)	3.66 (2.43 to 5.08)	7.52 (4.46 to 11.72)	444.00 (237.12 to 721.02)	75.28 (66.47 to 84.50)
European Region	1994	10.05 (6.30 to 14.41)	9.27 (7.44 to 11.53)	3.70 (2.47 to 5.13)	7.58 (4.50 to 11.80)	436.23 (232.58 to 708.61)	75.74 (66.92 to 85.00)
European Region	1995	10.10 (6.34 to 14.46)	9.32 (7.49 to 11.58)	3.73 (2.50 to 5.17)	7.64 (4.55 to 11.88)	429.73 (228.85 to 698.18)	76.09 (67.27 to 85.37)
European Region	1996	10.14 (6.37 to 14.49)	9.39 (7.54 to 11.66)	3.76 (2.53 to 5.18)	7.72 (4.61 to 11.96)	422.28 (225.93 to 684.50)	76.34 (67.42 to 85.66)
European Region	1997	10.18 (6.40 to 14.54)	9.47 (7.61 to 11.77)	3.79 (2.56 to 5.20)	7.81 (4.68 to 12.08)	412.60 (221.77 to 666.74)	76.58 (67.57 to 85.91)
European Region	1998	10.21 (6.43 to 14.59)	9.56 (7.68 to 11.89)	3.82 (2.59 to 5.22)	7.91 (4.76 to 12.22)	402.36 (216.98 to 649.49)	76.78 (67.68 to 86.12)
European Region	1999	10.25 (6.45 to 14.63)	9.64 (7.73 to 12.00)	3.85 (2.62 to 5.24)	8.01 (4.83 to 12.37)	393.33 (212.51 to 634.85)	76.91 (67.80 to 86.32)
European Region	2000	10.29 (6.47 to 14.69)	9.68 (7.76 to 12.05)	3.87 (2.64 to 5.26)	8.10 (4.89 to 12.49)	387.25 (209.39 to 625.08)	76.99 (67.83 to 86.49)
European Region	2001	10.36 (6.52 to 14.78)	9.69 (7.78 to 12.04)	3.88 (2.66 to 5.25)	8.19 (4.96 to 12.62)	383.65 (207.76 to 616.56)	76.97 (67.87 to 86.38)
European Region	2002	10.45 (6.59 to 14.91)	9.70 (7.80 to 12.04)	3.89 (2.68 to 5.25)	8.29 (5.02 to 12.76)	380.69 (206.85 to 609.25)	76.88 (67.79 to 86.19)
European Region	2003	10.56 (6.68 to 15.06)	9.70 (7.84 to 12.04)	3.90 (2.70 to 5.26)	8.40 (5.09 to 12.93)	378.12 (206.35 to 604.33)	76.75 (67.71 to 86.01)
European Region	2004	10.67 (6.76 to 15.21)	9.71 (7.86 to 12.04)	3.91 (2.72 to 5.26)	8.51 (5.16 to 13.10)	375.73 (205.96 to 600.35)	76.61 (67.66 to 85.85)
European Region	2005	10.78 (6.82 to 15.34)	9.72 (7.89 to 12.07)	3.92 (2.73 to 5.26)	8.62 (5.22 to 13.26)	373.34 (205.05 to 595.64)	76.54 (67.63 to 85.72)
European Region	2006	10.88 (6.90 to 15.45)	9.85 (7.98 to 12.21)	3.93 (2.74 to 5.28)	8.74 (5.29 to 13.44)	370.41 (203.45 to 591.82)	76.78 (67.83 to 85.99)
European Region	2007	11.00 (6.98 to 15.62)	10.12 (8.19 to 12.52)	3.95 (2.75 to 5.30)	8.89 (5.39 to 13.66)	366.71 (201.14 to 586.65)	77.40 (68.40 to 86.66)
European Region	2008	11.13 (7.08 to 15.81)	10.42 (8.43 to 12.88)	3.97 (2.77 to 5.33)	9.05 (5.49 to 13.92)	362.60 (198.40 to 581.50)	78.16 (69.09 to 87.51)
European Region	2009	11.25 (7.16 to 15.98)	10.66 (8.61 to 13.17)	4.00 (2.80 to 5.36)	9.22 (5.59 to 14.19)	358.44 (195.58 to 575.21)	78.81 (69.69 to 88.29)
European Region	2010	11.35 (7.23 to 16.12)	10.74 (8.67 to 13.28)	4.01 (2.81 to 5.38)	9.37 (5.67 to 14.44)	354.63 (193.25 to 570.05)	79.11 (69.97 to 88.61)
European Region	2011	11.43 (7.28 to 16.22)	10.57 (8.49 to 13.12)	4.03 (2.81 to 5.42)	9.51 (5.71 to 14.72)	348.89 (189.49 to 560.28)	79.09 (69.90 to 88.60)
European Region	2012	11.51 (7.33 to 16.30)	10.18 (8.11 to 12.78)	4.06 (2.82 to 5.46)	9.68 (5.75 to 15.07)	340.11 (183.88 to 546.71)	79.01 (69.75 to 88.53)
European Region	2013	11.58 (7.37 to 16.37)	9.74 (7.65 to 12.40)	4.09 (2.84 to 5.50)	9.87 (5.78 to 15.48)	330.43 (178.03 to 532.51)	78.93 (69.61 to 88.52)
European Region	2014	11.65 (7.41 to 16.45)	9.38 (7.26 to 12.09)	4.11 (2.85 to 5.55)	10.06 (5.80 to 15.89)	321.96 (172.85 to 520.00)	78.93 (69.58 to 88.62)
European Region	2015	11.72 (7.44 to 16.55)	9.23 (7.07 to 12.01)	4.13 (2.87 to 5.58)	10.24 (5.84 to 16.28)	316.86 (169.16 to 513.46)	79.08 (69.69 to 88.83)
European Region	2016	11.79 (7.47 to 16.66)	9.25 (7.05 to 12.04)	4.15 (2.88 to 5.61)	10.48 (5.90 to 16.81)	314.87 (168.37 to 510.06)	79.40 (69.96 to 89.23)
European Region	2017	11.86 (7.51 to 16.80)	9.26 (7.04 to 12.08)	4.18 (2.89 to 5.65)	10.79 (5.95 to 17.53)	314.06 (167.91 to 507.87)	79.83 (70.28 to 89.71)
European Region	2018	11.93 (7.53 to 16.93)	9.27 (7.04 to 12.14)	4.20 (2.90 to 5.68)	11.10 (5.96 to 18.27)	314.08 (167.94 to 508.73)	80.31 (70.66 to 90.24)
European Region	2019	11.99 (7.55 to 17.03)	9.31 (7.06 to 12.20)	4.22 (2.91 to 5.71)	11.34 (5.94 to 18.93)	314.52 (168.15 to 510.33)	80.77 (71.09 to 90.84)
European Region	2020	12.07 (7.63 to 17.13)	9.37 (7.12 to 12.27)	4.23 (2.89 to 5.75)	11.54 (5.99 to 19.27)	318.62 (170.01 to 516.89)	82.18 (72.39 to 92.35)
European Region	2021	12.09 (7.59 to 17.26)	9.43 (7.15 to 12.32)	4.25 (2.94 to 5.77)	12.05 (6.17 to 20.18)	312.43 (166.90 to 508.17)	82.19 (72.16 to 92.47)
Region of the Americas	1990	11.40 (7.47 to 15.92)	8.65 (6.84 to 10.89)	3.31 (2.16 to 4.65)	8.01 (4.13 to 13.71)	475.63 (245.24 to 785.23)	70.98 (62.09 to 80.27)
Region of the Americas	1991	11.50 (7.56 to 16.04)	8.62 (6.81 to 10.85)	3.24 (2.14 to 4.52)	8.00 (4.13 to 13.71)	462.17 (238.89 to 758.93)	70.97 (62.13 to 80.24)
Region of the Americas	1992	11.62 (7.68 to 16.18)	8.58 (6.77 to 10.80)	3.17 (2.12 to 4.40)	8.00 (4.14 to 13.68)	450.43 (233.46 to 738.19)	70.98 (62.18 to 80.23)
Region of the Americas	1993	11.75 (7.80 to 16.34)	8.54 (6.74 to 10.77)	3.12 (2.11 to 4.29)	8.01 (4.15 to 13.65)	440.71 (228.92 to 721.79)	71.00 (62.25 to 80.20)
Region of the Americas	1994	11.90 (7.92 to 16.52)	8.51 (6.70 to 10.73)	3.08 (2.10 to 4.21)	8.02 (4.15 to 13.63)	433.34 (224.88 to 708.67)	71.02 (62.29 to 80.18)
Region of the Americas	1995	12.05 (8.04 to 16.72)	8.48 (6.67 to 10.69)	3.05 (2.10 to 4.15)	8.03 (4.15 to 13.63)	428.60 (222.38 to 700.31)	71.03 (62.32 to 80.16)
Region of the Americas	1996	12.23 (8.20 to 16.91)	8.50 (6.69 to 10.70)	3.04 (2.12 to 4.10)	8.05 (4.17 to 13.64)	426.95 (222.11 to 697.41)	71.14 (62.51 to 80.22)
Region of the Americas	1997	12.44 (8.35 to 17.15)	8.55 (6.75 to 10.75)	3.05 (2.16 to 4.08)	8.09 (4.21 to 13.69)	427.80 (223.64 to 695.97)	71.37 (62.73 to 80.47)
Region of the Americas	1998	12.65 (8.49 to 17.42)	8.62 (6.81 to 10.82)	3.07 (2.20 to 4.06)	8.14 (4.24 to 13.74)	429.88 (226.60 to 698.23)	71.62 (63.00 to 80.73)
Region of the Americas	1999	12.86 (8.61 to 17.70)	8.66 (6.87 to 10.86)	3.09 (2.23 to 4.04)	8.18 (4.27 to 13.79)	431.94 (229.34 to 699.61)	71.80 (63.19 to 80.88)
Region of the Americas	2000	13.04 (8.71 to 17.92)	8.64 (6.86 to 10.83)	3.09 (2.24 to 4.03)	8.20 (4.29 to 13.81)	432.55 (231.11 to 698.02)	71.80 (63.20 to 80.84)
Region of the Americas	2001	13.19 (8.83 to 18.13)	8.57 (6.80 to 10.75)	3.09 (2.24 to 4.02)	8.22 (4.30 to 13.84)	431.72 (231.24 to 695.56)	71.54 (63.08 to 80.41)
Region of the Americas	2002	13.35 (8.96 to 18.33)	8.49 (6.72 to 10.66)	3.10 (2.26 to 4.02)	8.24 (4.31 to 13.89)	430.37 (230.85 to 692.16)	71.07 (62.82 to 79.74)
Region of the Americas	2003	13.49 (9.08 to 18.53)	8.41 (6.65 to 10.57)	3.11 (2.27 to 4.01)	8.27 (4.32 to 13.95)	428.70 (229.99 to 687.93)	70.55 (62.54 to 78.97)
Region of the Americas	2004	13.63 (9.18 to 18.73)	8.34 (6.58 to 10.49)	3.12 (2.28 to 4.01)	8.29 (4.32 to 14.01)	426.88 (228.87 to 683.59)	70.12 (62.28 to 78.34)
Region of the Americas	2005	13.74 (9.26 to 18.90)	8.30 (6.54 to 10.45)	3.12 (2.29 to 4.01)	8.32 (4.34 to 14.06)	425.14 (227.71 to 680.01)	69.93 (62.21 to 78.03)
Region of the Americas	2006	13.86 (9.35 to 19.05)	8.32 (6.56 to 10.47)	3.13 (2.29 to 4.02)	8.35 (4.35 to 14.07)	422.26 (227.23 to 675.20)	70.23 (62.47 to 78.43)
Region of the Americas	2007	13.98 (9.44 to 19.20)	8.39 (6.63 to 10.53)	3.14 (2.30 to 4.03)	8.39 (4.38 to 14.11)	417.71 (225.61 to 667.17)	70.95 (63.06 to 79.33)
Region of the Americas	2008	14.10 (9.51 to 19.36)	8.48 (6.71 to 10.62)	3.16 (2.32 to 4.06)	8.44 (4.41 to 14.17)	412.87 (223.07 to 660.14)	71.83 (63.74 to 80.36)
Region of the Americas	2009	14.21 (9.57 to 19.53)	8.53 (6.75 to 10.68)	3.17 (2.33 to 4.08)	8.50 (4.44 to 14.24)	409.03 (221.38 to 656.04)	72.58 (64.31 to 81.28)
Region of the Americas	2010	14.30 (9.60 to 19.67)	8.53 (6.74 to 10.66)	3.18 (2.33 to 4.09)	8.55 (4.47 to 14.29)	407.43 (220.92 to 653.48)	72.93 (64.53 to 81.74)
Region of the Americas	2011	14.39 (9.65 to 19.77)	8.38 (6.60 to 10.51)	3.18 (2.33 to 4.09)	8.65 (4.51 to 14.49)	408.22 (222.11 to 653.20)	72.95 (64.53 to 81.79)
Region of the Americas	2012	14.47 (9.71 to 19.89)	8.12 (6.36 to 10.24)	3.19 (2.33 to 4.11)	8.81 (4.57 to 14.84)	410.20 (224.06 to 653.77)	72.93 (64.52 to 81.80)
Region of the Americas	2013	14.55 (9.76 to 20.00)	7.83 (6.08 to 9.95)	3.19 (2.33 to 4.12)	9.00 (4.64 to 15.25)	412.58 (226.56 to 654.18)	72.91 (64.49 to 81.81)
Region of the Americas	2014	14.63 (9.80 to 20.11)	7.60 (5.84 to 9.73)	3.20 (2.33 to 4.13)	9.17 (4.69 to 15.62)	414.63 (229.53 to 655.11)	72.89 (64.47 to 81.83)
Region of the Americas	2015	14.69 (9.84 to 20.22)	7.50 (5.72 to 9.66)	3.20 (2.33 to 4.14)	9.27 (4.70 to 15.84)	415.52 (230.95 to 655.17)	72.92 (64.48 to 81.88)
Region of the Americas	2016	14.74 (9.86 to 20.30)	7.46 (5.70 to 9.62)	3.20 (2.33 to 4.14)	9.37 (4.75 to 16.00)	415.92 (229.99 to 658.28)	73.01 (64.58 to 81.98)
Region of the Americas	2017	14.81 (9.90 to 20.39)	7.39 (5.65 to 9.53)	3.20 (2.32 to 4.14)	9.54 (4.81 to 16.26)	416.77 (228.93 to 663.55)	73.16 (64.72 to 82.16)
Region of the Americas	2018	14.87 (9.96 to 20.45)	7.33 (5.61 to 9.45)	3.20 (2.31 to 4.14)	9.70 (4.88 to 16.53)	417.96 (228.14 to 669.43)	73.35 (64.89 to 82.39)
Region of the Americas	2019	14.92 (9.99 to 20.52)	7.30 (5.59 to 9.42)	3.19 (2.31 to 4.14)	9.80 (4.94 to 16.69)	419.52 (226.60 to 676.21)	73.56 (65.05 to 82.63)
Region of the Americas	2020	14.78 (9.88 to 20.34)	7.29 (5.58 to 9.43)	3.19 (2.31 to 4.15)	9.78 (4.92 to 16.62)	442.95 (238.64 to 713.51)	74.38 (65.82 to 83.51)
Region of the Americas	2021	14.84 (9.89 to 20.49)	7.32 (5.59 to 9.47)	3.18 (2.30 to 4.12)	9.67 (4.85 to 16.65)	416.23 (222.15 to 674.32)	74.54 (65.80 to 83.76)
South-East Asia Region	1990	5.30 (3.10 to 8.06)	3.13 (2.30 to 4.22)	0.48 (0.27 to 0.74)	5.53 (2.36 to 10.31)	209.11 (119.70 to 330.89)	45.60 (40.11 to 51.31)
South-East Asia Region	1991	5.28 (3.09 to 8.01)	3.14 (2.31 to 4.23)	0.47 (0.27 to 0.74)	5.57 (2.38 to 10.37)	208.73 (119.72 to 330.36)	46.14 (40.62 to 51.90)
South-East Asia Region	1992	5.27 (3.09 to 7.97)	3.15 (2.32 to 4.25)	0.47 (0.27 to 0.74)	5.61 (2.40 to 10.43)	207.81 (119.25 to 328.84)	46.61 (41.05 to 52.44)
South-East Asia Region	1993	5.26 (3.08 to 7.95)	3.18 (2.33 to 4.28)	0.47 (0.27 to 0.74)	5.65 (2.42 to 10.49)	206.45 (118.08 to 326.15)	47.00 (41.38 to 52.91)
South-East Asia Region	1994	5.25 (3.08 to 7.94)	3.20 (2.35 to 4.31)	0.47 (0.27 to 0.74)	5.67 (2.43 to 10.54)	204.77 (116.92 to 323.03)	47.28 (41.61 to 53.25)
South-East Asia Region	1995	5.25 (3.08 to 7.94)	3.23 (2.37 to 4.36)	0.47 (0.27 to 0.74)	5.69 (2.44 to 10.57)	202.83 (115.95 to 319.78)	47.44 (41.74 to 53.42)
South-East Asia Region	1996	5.26 (3.09 to 7.95)	3.30 (2.42 to 4.45)	0.47 (0.27 to 0.74)	5.71 (2.45 to 10.58)	199.69 (114.07 to 314.47)	47.47 (41.78 to 53.44)
South-East Asia Region	1997	5.26 (3.09 to 7.95)	3.41 (2.50 to 4.60)	0.48 (0.27 to 0.74)	5.72 (2.45 to 10.59)	195.03 (112.09 to 306.60)	47.43 (41.73 to 53.37)
South-East Asia Region	1998	5.27 (3.10 to 7.98)	3.54 (2.60 to 4.78)	0.48 (0.27 to 0.74)	5.73 (2.46 to 10.61)	189.90 (109.49 to 298.05)	47.37 (41.68 to 53.26)
South-East Asia Region	1999	5.29 (3.11 to 8.01)	3.65 (2.68 to 4.93)	0.48 (0.27 to 0.74)	5.74 (2.46 to 10.63)	185.36 (107.25 to 290.72)	47.32 (41.65 to 53.19)
South-East Asia Region	2000	5.31 (3.12 to 8.05)	3.70 (2.72 to 5.00)	0.48 (0.27 to 0.74)	5.75 (2.47 to 10.64)	182.55 (105.90 to 285.12)	47.32 (41.67 to 53.17)
South-East Asia Region	2001	5.36 (3.15 to 8.11)	3.68 (2.70 to 4.99)	0.48 (0.27 to 0.75)	5.76 (2.47 to 10.66)	181.38 (105.46 to 281.73)	47.40 (41.76 to 53.26)
South-East Asia Region	2002	5.43 (3.20 to 8.21)	3.64 (2.66 to 4.92)	0.49 (0.28 to 0.75)	5.79 (2.48 to 10.71)	180.76 (105.45 to 278.93)	47.52 (41.88 to 53.39)
South-East Asia Region	2003	5.52 (3.25 to 8.33)	3.57 (2.62 to 4.83)	0.49 (0.28 to 0.75)	5.81 (2.49 to 10.76)	180.35 (105.32 to 277.84)	47.66 (42.00 to 53.53)
South-East Asia Region	2004	5.61 (3.31 to 8.46)	3.53 (2.58 to 4.76)	0.49 (0.28 to 0.75)	5.84 (2.50 to 10.81)	179.79 (104.65 to 276.16)	47.79 (42.11 to 53.68)
South-East Asia Region	2005	5.69 (3.35 to 8.57)	3.51 (2.57 to 4.74)	0.49 (0.28 to 0.76)	5.85 (2.51 to 10.84)	178.69 (104.22 to 274.26)	47.90 (42.20 to 53.78)
South-East Asia Region	2006	5.76 (3.39 to 8.68)	3.58 (2.63 to 4.83)	0.50 (0.29 to 0.76)	5.87 (2.52 to 10.88)	176.70 (102.84 to 271.58)	47.99 (42.27 to 53.88)
South-East Asia Region	2007	5.83 (3.44 to 8.79)	3.73 (2.74 to 5.02)	0.50 (0.29 to 0.77)	5.89 (2.53 to 10.93)	173.98 (100.83 to 267.91)	48.09 (42.37 to 53.98)
South-East Asia Region	2008	5.91 (3.49 to 8.90)	3.90 (2.86 to 5.26)	0.51 (0.29 to 0.77)	5.92 (2.54 to 10.98)	171.01 (98.72 to 264.22)	48.20 (42.47 to 54.11)
South-East Asia Region	2009	5.98 (3.53 to 9.01)	4.05 (2.98 to 5.46)	0.51 (0.29 to 0.78)	5.94 (2.55 to 11.03)	168.20 (96.83 to 260.62)	48.31 (42.58 to 54.25)
South-East Asia Region	2010	6.06 (3.59 to 9.13)	4.14 (3.04 to 5.58)	0.51 (0.30 to 0.78)	5.95 (2.56 to 11.06)	165.69 (95.34 to 257.10)	48.42 (42.67 to 54.40)
South-East Asia Region	2011	6.16 (3.65 to 9.28)	4.18 (3.08 to 5.64)	0.52 (0.30 to 0.79)	5.92 (2.54 to 11.01)	162.98 (94.17 to 252.45)	48.54 (42.79 to 54.52)
South-East Asia Region	2012	6.27 (3.72 to 9.46)	4.21 (3.11 to 5.68)	0.52 (0.30 to 0.79)	5.85 (2.51 to 10.90)	159.87 (92.82 to 247.94)	48.71 (42.95 to 54.73)
South-East Asia Region	2013	6.40 (3.80 to 9.65)	4.24 (3.14 to 5.72)	0.52 (0.30 to 0.80)	5.76 (2.46 to 10.78)	156.79 (91.14 to 244.08)	48.88 (43.13 to 54.93)
South-East Asia Region	2014	6.52 (3.87 to 9.84)	4.25 (3.16 to 5.75)	0.53 (0.30 to 0.80)	5.69 (2.43 to 10.67)	154.11 (89.64 to 240.72)	49.03 (43.28 to 55.09)
South-East Asia Region	2015	6.64 (3.95 to 10.02)	4.27 (3.17 to 5.77)	0.53 (0.31 to 0.81)	5.66 (2.42 to 10.65)	152.28 (88.52 to 238.14)	49.13 (43.37 to 55.17)
South-East Asia Region	2016	6.76 (4.02 to 10.20)	4.21 (3.13 to 5.69)	0.54 (0.31 to 0.82)	5.72 (2.44 to 10.75)	150.97 (88.28 to 235.32)	49.04 (43.27 to 55.09)
South-East Asia Region	2017	6.90 (4.10 to 10.39)	4.08 (3.03 to 5.51)	0.54 (0.31 to 0.82)	5.83 (2.48 to 10.96)	149.75 (87.79 to 232.52)	48.78 (43.06 to 54.82)
South-East Asia Region	2018	7.03 (4.17 to 10.57)	3.95 (2.92 to 5.33)	0.54 (0.31 to 0.83)	5.95 (2.53 to 11.19)	148.80 (87.49 to 230.52)	48.51 (42.82 to 54.50)
South-East Asia Region	2019	7.14 (4.22 to 10.73)	3.90 (2.87 to 5.25)	0.55 (0.31 to 0.83)	6.04 (2.57 to 11.37)	148.34 (87.33 to 229.32)	48.39 (42.66 to 54.35)
South-East Asia Region	2020	7.26 (4.31 to 10.95)	3.94 (2.92 to 5.33)	0.55 (0.32 to 0.84)	6.10 (2.58 to 11.49)	149.23 (87.56 to 230.18)	48.67 (42.87 to 54.65)
South-East Asia Region	2021	7.37 (4.37 to 11.08)	3.95 (2.92 to 5.33)	0.56 (0.32 to 0.85)	6.26 (2.66 to 11.74)	150.87 (88.73 to 232.94)	50.13 (44.17 to 56.24)
Western Pacific Region	1990	10.05 (5.93 to 14.94)	1.16 (0.87 to 1.56)	0.26 (0.14 to 0.41)	2.18 (1.02 to 3.98)	235.28 (124.44 to 385.20)	42.08 (36.95 to 47.38)
Western Pacific Region	1991	10.02 (5.92 to 14.88)	1.18 (0.88 to 1.58)	0.25 (0.14 to 0.40)	2.19 (1.02 to 3.98)	232.58 (123.06 to 380.54)	42.41 (37.27 to 47.75)
Western Pacific Region	1992	10.00 (5.92 to 14.85)	1.20 (0.90 to 1.61)	0.25 (0.14 to 0.40)	2.20 (1.03 to 3.99)	229.81 (121.50 to 375.94)	42.75 (37.56 to 48.13)
Western Pacific Region	1993	9.99 (5.93 to 14.81)	1.23 (0.92 to 1.64)	0.25 (0.14 to 0.40)	2.22 (1.04 to 4.01)	227.04 (120.02 to 371.61)	43.08 (37.85 to 48.50)
Western Pacific Region	1994	9.98 (5.94 to 14.80)	1.26 (0.94 to 1.68)	0.25 (0.14 to 0.40)	2.24 (1.06 to 4.03)	224.37 (118.72 to 367.45)	43.39 (38.13 to 48.86)
Western Pacific Region	1995	9.99 (5.96 to 14.79)	1.28 (0.96 to 1.71)	0.25 (0.14 to 0.40)	2.26 (1.07 to 4.06)	221.90 (117.45 to 363.77)	43.68 (38.40 to 49.20)
Western Pacific Region	1996	10.02 (5.98 to 14.79)	1.32 (0.99 to 1.76)	0.25 (0.14 to 0.40)	2.29 (1.09 to 4.11)	219.10 (115.98 to 358.66)	44.01 (38.71 to 49.55)
Western Pacific Region	1997	10.05 (6.02 to 14.81)	1.37 (1.02 to 1.83)	0.26 (0.14 to 0.40)	2.33 (1.10 to 4.17)	215.53 (114.03 to 352.10)	44.37 (39.06 to 49.93)
Western Pacific Region	1998	10.10 (6.05 to 14.87)	1.42 (1.06 to 1.89)	0.26 (0.15 to 0.40)	2.37 (1.12 to 4.24)	211.36 (111.81 to 345.02)	44.76 (39.42 to 50.35)
Western Pacific Region	1999	10.15 (6.09 to 14.94)	1.46 (1.09 to 1.94)	0.26 (0.15 to 0.41)	2.41 (1.13 to 4.30)	206.93 (109.49 to 337.39)	45.15 (39.78 to 50.74)
Western Pacific Region	2000	10.21 (6.13 to 15.01)	1.49 (1.11 to 1.99)	0.26 (0.15 to 0.40)	2.44 (1.14 to 4.36)	202.59 (107.39 to 330.20)	45.49 (40.12 to 51.11)
Western Pacific Region	2001	10.27 (6.17 to 15.10)	1.52 (1.14 to 2.03)	0.26 (0.15 to 0.40)	2.48 (1.16 to 4.42)	197.42 (104.56 to 321.90)	45.80 (40.40 to 51.45)
Western Pacific Region	2002	10.36 (6.24 to 15.22)	1.58 (1.19 to 2.10)	0.26 (0.15 to 0.40)	2.52 (1.18 to 4.50)	191.07 (101.00 to 312.04)	46.09 (40.64 to 51.77)
Western Pacific Region	2003	10.46 (6.32 to 15.35)	1.65 (1.24 to 2.19)	0.26 (0.15 to 0.40)	2.57 (1.20 to 4.60)	184.68 (97.48 to 302.02)	46.37 (40.87 to 52.08)
Western Pacific Region	2004	10.56 (6.39 to 15.50)	1.73 (1.30 to 2.28)	0.26 (0.15 to 0.40)	2.62 (1.23 to 4.70)	179.36 (94.52 to 293.65)	46.64 (41.06 to 52.40)
Western Pacific Region	2005	10.64 (6.46 to 15.63)	1.79 (1.36 to 2.35)	0.26 (0.15 to 0.39)	2.67 (1.25 to 4.78)	176.23 (92.77 to 288.89)	46.93 (41.28 to 52.72)
Western Pacific Region	2006	10.73 (6.52 to 15.72)	1.89 (1.45 to 2.46)	0.26 (0.15 to 0.39)	2.72 (1.27 to 4.88)	174.92 (91.86 to 287.09)	47.27 (41.61 to 53.11)
Western Pacific Region	2007	10.83 (6.59 to 15.84)	2.04 (1.58 to 2.63)	0.26 (0.15 to 0.39)	2.78 (1.30 to 4.99)	174.05 (91.15 to 286.12)	47.68 (41.98 to 53.58)
Western Pacific Region	2008	10.93 (6.66 to 15.97)	2.21 (1.73 to 2.82)	0.26 (0.15 to 0.39)	2.84 (1.32 to 5.11)	173.47 (90.83 to 284.99)	48.12 (42.34 to 54.08)
Western Pacific Region	2009	11.01 (6.72 to 16.08)	2.35 (1.85 to 2.98)	0.26 (0.15 to 0.39)	2.90 (1.35 to 5.22)	172.98 (90.62 to 284.11)	48.52 (42.68 to 54.56)
Western Pacific Region	2010	11.07 (6.76 to 16.15)	2.41 (1.91 to 3.05)	0.26 (0.15 to 0.40)	2.97 (1.38 to 5.34)	172.41 (90.41 to 283.11)	48.84 (42.99 to 54.96)
Western Pacific Region	2011	11.08 (6.75 to 16.19)	2.42 (1.91 to 3.07)	0.26 (0.15 to 0.40)	3.04 (1.40 to 5.48)	170.79 (90.00 to 279.92)	49.10 (43.20 to 55.23)
Western Pacific Region	2012	11.07 (6.73 to 16.18)	2.42 (1.90 to 3.08)	0.27 (0.16 to 0.41)	3.13 (1.43 to 5.65)	167.97 (88.79 to 274.85)	49.36 (43.41 to 55.52)
Western Pacific Region	2013	11.05 (6.71 to 16.13)	2.40 (1.87 to 3.09)	0.27 (0.16 to 0.41)	3.22 (1.46 to 5.83)	164.95 (87.38 to 269.20)	49.62 (43.62 to 55.81)
Western Pacific Region	2014	11.02 (6.68 to 16.11)	2.38 (1.84 to 3.08)	0.28 (0.16 to 0.42)	3.31 (1.49 to 6.00)	162.69 (86.37 to 264.86)	49.88 (43.83 to 56.11)
Western Pacific Region	2015	11.01 (6.66 to 16.10)	2.35 (1.80 to 3.05)	0.28 (0.16 to 0.43)	3.39 (1.52 to 6.14)	162.11 (86.35 to 263.22)	50.14 (44.05 to 56.39)
Western Pacific Region	2016	11.03 (6.68 to 16.13)	2.24 (1.70 to 2.93)	0.28 (0.16 to 0.43)	3.45 (1.55 to 6.25)	164.33 (87.77 to 266.22)	50.40 (44.33 to 56.67)
Western Pacific Region	2017	11.07 (6.71 to 16.21)	2.04 (1.54 to 2.69)	0.28 (0.16 to 0.43)	3.52 (1.58 to 6.37)	168.65 (90.24 to 272.94)	50.66 (44.57 to 56.98)
Western Pacific Region	2018	11.12 (6.74 to 16.28)	1.84 (1.38 to 2.46)	0.28 (0.16 to 0.43)	3.59 (1.61 to 6.49)	173.29 (92.88 to 280.06)	50.94 (44.83 to 57.30)
Western Pacific Region	2019	11.14 (6.76 to 16.34)	1.75 (1.31 to 2.35)	0.28 (0.16 to 0.43)	3.67 (1.64 to 6.64)	176.49 (94.88 to 284.94)	51.26 (45.10 to 57.65)
Western Pacific Region	2020	11.12 (6.71 to 16.26)	1.77 (1.32 to 2.36)	0.29 (0.17 to 0.45)	3.85 (1.72 to 7.00)	178.90 (96.80 to 287.38)	51.90 (45.67 to 58.38)
Western Pacific Region	2021	11.15 (6.77 to 16.34)	1.77 (1.32 to 2.36)	0.30 (0.17 to 0.45)	3.95 (1.77 to 7.17)	178.92 (96.50 to 288.77)	52.10 (45.88 to 58.68)
Note: RA, rheumatoid arthritis; IBD, inflammatory bowel disease; MS, multiple sclerosis; T1DM, type 1 diabetes mellitus; UI Uncertainty Interval.

## Sheet: Table S2
Table S2 Age-standardized prevalence rate of autoimmune diseases in adolescents and young adults at the global and regional levels from 1990 to 2021
Location	Year	RA (95% UI)	IBD (95% UI)	MS (95% UI)	T1DM (95% UI)	Asthma (95% UI)	Psoriasis (95% UI)
Global	1990	90.01 (66.14 to 119.87)	33.92 (27.69 to 41.90)	15.70 (11.84 to 19.86)	202.65 (162.93 to 250.23)	3321.76 (2433.31 to 4356.52)	398.92 (368.55 to 431.23)
Global	1991	89.91 (66.07 to 119.54)	33.97 (27.71 to 41.93)	15.66 (11.88 to 19.74)	203.39 (163.72 to 250.85)	3243.27 (2374.52 to 4251.84)	401.45 (371.06 to 433.81)
Global	1992	89.88 (66.11 to 119.30)	34.02 (27.75 to 41.97)	15.62 (11.93 to 19.63)	204.25 (164.57 to 251.60)	3169.66 (2320.18 to 4155.05)	403.77 (373.39 to 436.20)
Global	1993	89.91 (66.22 to 119.09)	34.07 (27.77 to 42.01)	15.59 (11.97 to 19.54)	205.18 (165.47 to 252.44)	3102.20 (2270.49 to 4068.68)	405.75 (375.36 to 438.30)
Global	1994	90.02 (66.36 to 119.10)	34.11 (27.75 to 42.05)	15.58 (12.02 to 19.46)	206.13 (166.34 to 253.36)	3039.95 (2224.81 to 3990.96)	407.37 (376.90 to 440.06)
Global	1995	90.19 (66.53 to 119.21)	34.13 (27.69 to 42.09)	15.57 (12.08 to 19.37)	207.01 (167.10 to 254.29)	2984.79 (2184.06 to 3921.08)	408.44 (377.90 to 441.21)
Global	1996	90.49 (66.88 to 119.48)	34.20 (27.69 to 42.19)	15.59 (12.18 to 19.32)	207.93 (167.95 to 255.37)	2931.95 (2148.02 to 3849.06)	409.00 (378.52 to 441.66)
Global	1997	90.93 (67.36 to 119.93)	34.33 (27.76 to 42.40)	15.62 (12.31 to 19.27)	208.89 (168.82 to 256.55)	2874.47 (2109.27 to 3767.58)	409.28 (378.90 to 441.77)
Global	1998	91.47 (67.90 to 120.56)	34.40 (27.80 to 42.56)	15.62 (12.41 to 19.18)	209.71 (169.55 to 257.57)	2814.23 (2068.13 to 3684.53)	409.34 (379.02 to 441.63)
Global	1999	92.06 (68.42 to 121.26)	34.38 (27.76 to 42.57)	15.60 (12.47 to 19.07)	210.39 (170.14 to 258.44)	2755.73 (2027.21 to 3605.31)	409.35 (379.08 to 441.47)
Global	2000	92.62 (68.88 to 121.94)	34.17 (27.56 to 42.34)	15.53 (12.46 to 18.92)	210.91 (170.55 to 259.12)	2703.73 (1990.99 to 3536.39)	409.41 (379.21 to 441.39)
Global	2001	93.25 (69.35 to 122.73)	33.87 (27.34 to 41.93)	15.45 (12.41 to 18.81)	211.57 (171.05 to 259.97)	2655.64 (1958.36 to 3469.73)	409.63 (379.65 to 441.40)
Global	2002	94.01 (69.92 to 123.73)	33.61 (27.17 to 41.55)	15.41 (12.39 to 18.75)	212.62 (171.85 to 261.30)	2608.22 (1926.48 to 3404.31)	409.94 (380.15 to 441.50)
Global	2003	94.81 (70.52 to 124.77)	33.42 (27.07 to 41.24)	15.41 (12.40 to 18.73)	213.94 (172.84 to 262.95)	2564.85 (1897.66 to 3342.66)	410.33 (380.69 to 441.70)
Global	2004	95.58 (71.07 to 125.76)	33.32 (27.02 to 41.06)	15.41 (12.42 to 18.73)	215.34 (173.91 to 264.70)	2527.88 (1873.63 to 3289.35)	410.77 (381.21 to 442.02)
Global	2005	96.23 (71.52 to 126.53)	33.34 (27.07 to 41.06)	15.43 (12.43 to 18.75)	216.68 (174.94 to 266.34)	2500.42 (1855.50 to 3252.13)	411.35 (381.74 to 442.49)
Global	2006	96.85 (72.05 to 127.31)	33.82 (27.50 to 41.61)	15.48 (12.48 to 18.81)	218.27 (176.19 to 268.30)	2481.15 (1843.11 to 3223.01)	412.17 (382.54 to 443.46)
Global	2007	97.56 (72.62 to 128.21)	34.79 (28.31 to 42.78)	15.57 (12.56 to 18.92)	220.27 (177.80 to 270.80)	2464.59 (1831.86 to 3199.76)	413.26 (383.55 to 444.75)
Global	2008	98.27 (73.18 to 129.13)	35.86 (29.19 to 44.05)	15.67 (12.64 to 19.05)	222.41 (179.51 to 273.50)	2449.73 (1821.12 to 3178.49)	414.44 (384.54 to 446.18)
Global	2009	98.91 (73.67 to 129.94)	36.67 (29.85 to 45.02)	15.74 (12.70 to 19.15)	224.43 (181.10 to 276.05)	2434.47 (1810.83 to 3156.56)	415.53 (385.39 to 447.52)
Global	2010	99.43 (74.06 to 130.60)	36.95 (30.07 to 45.35)	15.79 (12.73 to 19.20)	226.15 (182.41 to 278.23)	2416.93 (1798.15 to 3131.61)	416.41 (386.02 to 448.55)
Global	2011	99.86 (74.40 to 131.10)	36.41 (29.53 to 44.90)	15.84 (12.75 to 19.27)	227.65 (183.45 to 280.34)	2388.15 (1779.47 to 3090.88)	417.30 (386.87 to 449.54)
Global	2012	100.29 (74.73 to 131.65)	35.29 (28.42 to 43.87)	15.92 (12.79 to 19.39)	229.11 (184.45 to 282.46)	2345.72 (1750.24 to 3031.46)	418.47 (387.97 to 450.85)
Global	2013	100.73 (75.06 to 132.25)	33.97 (27.14 to 42.59)	16.01 (12.84 to 19.53)	230.54 (185.41 to 284.54)	2299.94 (1718.65 to 2969.37)	419.78 (389.15 to 452.38)
Global	2014	101.19 (75.39 to 132.91)	32.82 (25.97 to 41.45)	16.09 (12.88 to 19.65)	231.91 (186.33 to 286.64)	2260.53 (1691.93 to 2916.19)	421.03 (390.21 to 453.83)
Global	2015	101.67 (75.72 to 133.58)	32.20 (25.31 to 40.93)	16.14 (12.90 to 19.72)	233.24 (187.20 to 288.70)	2236.75 (1676.46 to 2884.49)	422.03 (391.05 to 454.97)		s
Global	2016	102.30 (76.20 to 134.50)	31.69 (24.83 to 40.33)	16.17 (12.90 to 19.78)	234.86 (188.15 to 291.13)	2228.44 (1670.06 to 2874.71)	422.30 (391.27 to 455.22)
Global	2017	103.09 (76.79 to 135.73)	30.86 (24.11 to 39.36)	16.19 (12.89 to 19.82)	236.90 (189.27 to 294.23)	2226.85 (1667.09 to 2876.01)	421.83 (390.77 to 454.77)
Global	2018	103.85 (77.33 to 136.91)	30.06 (23.44 to 38.44)	16.19 (12.86 to 19.84)	239.04 (190.51 to 297.43)	2229.18 (1665.96 to 2882.92)	421.20 (390.07 to 454.15)
Global	2019	104.38 (77.69 to 137.70)	29.65 (23.08 to 37.94)	16.16 (12.81 to 19.82)	240.95 (191.67 to 300.16)	2233.03 (1666.71 to 2892.83)	421.01 (389.70 to 453.92)
Global	2020	104.35 (77.61 to 137.65)	29.67 (23.07 to 37.97)	16.10 (12.79 to 19.81)	242.96 (192.98 to 302.75)	2250.49 (1675.56 to 2919.75)	421.65 (390.23 to 454.96)
Global	2021	104.35 (77.44 to 137.84)	29.55 (23.00 to 37.83)	16.05 (12.73 to 19.75)	245.51 (194.21 to 307.56)	2245.51 (1671.05 to 2917.57)	426.16 (394.12 to 460.18)
African Region	1990	56.87 (42.06 to 75.47)	9.94 (7.64 to 12.92)	6.06 (4.21 to 8.28)	203.15 (166.58 to 246.66)	3139.83 (2412.52 to 3939.53)	231.32 (212.99 to 250.83)
African Region	1991	56.65 (41.93 to 75.10)	10.00 (7.69 to 12.99)	6.10 (4.23 to 8.32)	202.50 (166.28 to 245.52)	3110.37 (2388.05 to 3904.67)	231.92 (213.54 to 251.42)
African Region	1992	56.44 (41.80 to 74.73)	10.05 (7.74 to 13.07)	6.13 (4.26 to 8.36)	201.90 (165.94 to 244.56)	3078.88 (2363.26 to 3866.94)	232.49 (214.09 to 251.99)
African Region	1993	56.24 (41.67 to 74.37)	10.09 (7.78 to 13.14)	6.16 (4.28 to 8.39)	201.33 (165.65 to 243.60)	3048.74 (2339.53 to 3830.24)	233.07 (214.68 to 252.61)
African Region	1994	56.10 (41.55 to 74.10)	10.13 (7.81 to 13.20)	6.20 (4.32 to 8.44)	200.66 (165.30 to 242.66)	3001.73 (2301.42 to 3774.66)	233.91 (215.44 to 253.46)
African Region	1995	55.95 (41.41 to 73.86)	10.16 (7.84 to 13.24)	6.23 (4.35 to 8.48)	200.19 (165.09 to 241.97)	2954.19 (2262.38 to 3720.10)	234.66 (216.13 to 254.20)
African Region	1996	55.70 (41.28 to 73.43)	10.19 (7.85 to 13.28)	6.26 (4.37 to 8.51)	200.02 (165.11 to 241.47)	2926.06 (2241.05 to 3689.17)	234.98 (216.43 to 254.63)
African Region	1997	55.41 (41.09 to 72.95)	10.21 (7.86 to 13.31)	6.28 (4.39 to 8.53)	199.91 (165.21 to 241.04)	2902.13 (2222.51 to 3663.07)	235.18 (216.64 to 254.93)
African Region	1998	55.12 (40.90 to 72.49)	10.23 (7.88 to 13.34)	6.31 (4.42 to 8.55)	199.78 (165.24 to 240.65)	2873.65 (2199.88 to 3632.68)	235.49 (216.98 to 255.24)
African Region	1999	54.86 (40.72 to 72.10)	10.25 (7.89 to 13.38)	6.34 (4.45 to 8.58)	199.64 (165.25 to 240.28)	2842.11 (2174.91 to 3595.83)	235.98 (217.46 to 255.75)
African Region	2000	54.64 (40.52 to 71.80)	10.27 (7.91 to 13.42)	6.38 (4.48 to 8.62)	199.52 (165.24 to 239.99)	2812.94 (2152.42 to 3560.89)	236.68 (218.05 to 256.50)
African Region	2001	54.50 (40.41 to 71.57)	10.31 (7.94 to 13.48)	6.42 (4.51 to 8.65)	199.39 (165.14 to 239.90)	2784.12 (2131.03 to 3522.73)	237.74 (219.03 to 257.78)
African Region	2002	54.41 (40.30 to 71.46)	10.39 (8.01 to 13.55)	6.46 (4.55 to 8.68)	199.26 (165.10 to 239.78)	2752.35 (2106.49 to 3479.09)	239.14 (220.29 to 259.33)
African Region	2003	54.35 (40.18 to 71.42)	10.47 (8.08 to 13.64)	6.50 (4.58 to 8.71)	199.15 (165.07 to 239.69)	2719.16 (2080.40 to 3434.54)	240.73 (221.68 to 261.05)
African Region	2004	54.29 (40.10 to 71.40)	10.54 (8.14 to 13.71)	6.54 (4.61 to 8.76)	199.10 (165.06 to 239.66)	2686.30 (2054.31 to 3391.61)	242.33 (223.08 to 262.80)
African Region	2005	54.23 (39.99 to 71.39)	10.58 (8.18 to 13.76)	6.58 (4.64 to 8.80)	199.12 (165.03 to 239.74)	2655.25 (2029.29 to 3355.45)	243.80 (224.37 to 264.38)
African Region	2006	54.22 (39.88 to 71.36)	10.58 (8.18 to 13.78)	6.62 (4.69 to 8.86)	199.37 (165.25 to 240.09)	2623.41 (2001.77 to 3316.41)	245.35 (225.93 to 266.08)
African Region	2007	54.30 (39.89 to 71.49)	10.57 (8.17 to 13.77)	6.67 (4.73 to 8.93)	199.88 (165.67 to 240.76)	2588.56 (1970.98 to 3278.18)	247.16 (227.71 to 268.02)
African Region	2008	54.46 (39.99 to 71.80)	10.56 (8.17 to 13.75)	6.71 (4.78 to 8.99)	200.50 (166.17 to 241.58)	2552.33 (1939.10 to 3237.76)	248.97 (229.45 to 269.92)
African Region	2009	54.65 (40.09 to 72.15)	10.55 (8.16 to 13.74)	6.76 (4.82 to 9.04)	201.08 (166.61 to 242.31)	2515.74 (1907.97 to 3197.44)	250.55 (230.97 to 271.65)
African Region	2010	54.82 (40.16 to 72.48)	10.55 (8.15 to 13.74)	6.79 (4.84 to 9.07)	201.45 (166.94 to 242.79)	2480.01 (1880.30 to 3160.54)	251.65 (232.04 to 272.85)
African Region	2011	54.94 (40.19 to 72.64)	10.58 (8.18 to 13.78)	6.82 (4.88 to 9.11)	201.58 (166.98 to 243.20)	2432.77 (1848.11 to 3092.00)	252.58 (232.94 to 273.78)
African Region	2012	54.97 (40.13 to 72.76)	10.63 (8.21 to 13.85)	6.85 (4.91 to 9.16)	201.57 (166.88 to 243.48)	2369.64 (1806.54 to 3002.23)	253.71 (234.01 to 274.98)
African Region	2013	54.97 (40.06 to 72.89)	10.68 (8.24 to 13.95)	6.88 (4.95 to 9.20)	201.48 (166.65 to 243.65)	2304.14 (1764.25 to 2909.64)	254.93 (235.14 to 276.33)
African Region	2014	54.97 (39.98 to 73.03)	10.74 (8.28 to 14.04)	6.91 (4.98 to 9.23)	201.39 (166.39 to 243.83)	2249.57 (1727.42 to 2830.43)	256.12 (236.19 to 277.68)
African Region	2015	54.99 (39.92 to 73.19)	10.78 (8.30 to 14.11)	6.95 (5.01 to 9.26)	201.33 (166.22 to 243.98)	2219.06 (1707.43 to 2778.66)	257.19 (237.12 to 278.87)
African Region	2016	55.04 (39.86 to 73.32)	10.83 (8.34 to 14.14)	6.99 (5.02 to 9.29)	201.32 (165.90 to 244.24)	2207.13 (1704.96 to 2758.93)	258.18 (238.02 to 279.76)
African Region	2017	55.09 (39.77 to 73.51)	10.89 (8.39 to 14.19)	7.03 (5.03 to 9.35)	201.34 (165.65 to 244.72)	2199.53 (1704.90 to 2747.53)	259.14 (238.87 to 280.65)
African Region	2018	55.15 (39.73 to 73.72)	10.95 (8.44 to 14.27)	7.08 (5.05 to 9.41)	201.43 (165.56 to 245.42)	2196.16 (1706.40 to 2740.59)	259.89 (239.64 to 281.34)
African Region	2019	55.23 (39.73 to 73.92)	10.99 (8.46 to 14.33)	7.09 (5.05 to 9.43)	201.63 (165.50 to 246.11)	2196.52 (1709.51 to 2737.35)	260.27 (239.90 to 281.78)
African Region	2020	55.46 (39.89 to 74.47)	11.06 (8.51 to 14.36)	7.10 (5.09 to 9.45)	202.10 (165.78 to 246.89)	2212.96 (1729.31 to 2748.31)	259.64 (239.30 to 281.13)
African Region	2021	55.64 (40.07 to 74.69)	11.12 (8.59 to 14.50)	7.08 (5.08 to 9.44)	202.70 (165.21 to 249.11)	2230.59 (1739.72 to 2780.63)	260.36 (239.97 to 282.02)
Eastern Mediterranean Region	1990	82.71 (61.41 to 108.45)	24.96 (19.41 to 32.14)	20.10 (14.78 to 26.02)	224.17 (175.88 to 281.54)	2636.48 (1969.28 to 3408.63)	321.20 (296.14 to 349.03)
Eastern Mediterranean Region	1991	82.50 (61.24 to 107.99)	24.62 (19.07 to 31.81)	19.84 (14.62 to 25.64)	224.64 (176.18 to 282.06)	2615.40 (1952.21 to 3389.02)	323.91 (298.73 to 351.61)
Eastern Mediterranean Region	1992	82.37 (61.25 to 107.66)	24.30 (18.82 to 31.52)	19.62 (14.49 to 25.33)	225.13 (176.57 to 282.51)	2596.67 (1937.21 to 3370.40)	326.70 (301.26 to 354.36)
Eastern Mediterranean Region	1993	82.34 (61.31 to 107.55)	24.04 (18.57 to 31.26)	19.45 (14.40 to 25.07)	225.71 (176.83 to 282.96)	2583.09 (1926.22 to 3352.45)	329.31 (303.68 to 356.90)
Eastern Mediterranean Region	1994	82.37 (61.43 to 107.52)	23.86 (18.34 to 31.04)	19.38 (14.35 to 24.93)	226.26 (177.19 to 283.32)	2571.51 (1917.27 to 3336.47)	331.64 (305.77 to 359.51)
Eastern Mediterranean Region	1995	82.44 (61.63 to 107.27)	23.77 (18.22 to 30.97)	19.44 (14.41 to 24.96)	226.56 (177.32 to 283.49)	2558.16 (1904.41 to 3320.57)	333.87 (307.80 to 361.69)
Eastern Mediterranean Region	1996	82.55 (61.82 to 107.25)	23.75 (18.22 to 30.99)	19.64 (14.58 to 25.22)	226.60 (177.56 to 283.27)	2538.06 (1888.82 to 3296.50)	336.27 (310.02 to 364.27)
Eastern Mediterranean Region	1997	82.68 (62.00 to 107.36)	23.73 (18.26 to 30.93)	19.90 (14.80 to 25.57)	226.50 (177.73 to 282.99)	2511.76 (1867.33 to 3262.09)	338.96 (312.43 to 367.24)
Eastern Mediterranean Region	1998	82.83 (62.13 to 107.49)	23.73 (18.34 to 30.85)	20.21 (15.04 to 25.97)	226.38 (177.88 to 282.60)	2484.72 (1847.53 to 3229.14)	341.79 (314.99 to 370.41)
Eastern Mediterranean Region	1999	83.04 (62.35 to 107.60)	23.74 (18.37 to 30.84)	20.51 (15.29 to 26.36)	226.34 (177.99 to 282.32)	2460.39 (1828.40 to 3202.14)	344.60 (317.62 to 373.55)
Eastern Mediterranean Region	2000	83.37 (62.43 to 107.95)	23.77 (18.38 to 30.91)	20.76 (15.51 to 26.65)	226.43 (178.16 to 282.17)	2440.57 (1810.15 to 3186.07)	347.30 (320.06 to 376.44)
Eastern Mediterranean Region	2001	83.97 (63.10 to 108.72)	23.92 (18.49 to 31.13)	20.99 (15.71 to 26.89)	226.94 (178.50 to 282.84)	2422.46 (1799.45 to 3165.73)	349.94 (322.46 to 379.30)
Eastern Mediterranean Region	2002	84.80 (63.72 to 109.93)	24.25 (18.72 to 31.58)	21.25 (15.92 to 27.16)	228.02 (179.30 to 284.06)	2405.18 (1787.77 to 3143.71)	352.58 (324.89 to 382.16)
Eastern Mediterranean Region	2003	85.75 (64.41 to 111.07)	24.65 (19.04 to 32.12)	21.50 (16.14 to 27.46)	229.48 (180.36 to 285.59)	2389.41 (1778.09 to 3124.38)	355.17 (327.25 to 384.97)
Eastern Mediterranean Region	2004	86.72 (65.05 to 112.23)	25.05 (19.38 to 32.66)	21.75 (16.35 to 27.75)	231.01 (181.39 to 287.10)	2372.22 (1762.60 to 3100.25)	357.85 (329.57 to 388.13)
Eastern Mediterranean Region	2005	87.55 (65.63 to 113.37)	25.35 (19.61 to 33.04)	22.00 (16.56 to 28.05)	232.35 (182.34 to 288.66)	2354.20 (1744.34 to 3077.02)	360.71 (332.14 to 391.46)
Eastern Mediterranean Region	2006	88.20 (66.23 to 114.03)	25.66 (19.84 to 33.36)	22.23 (16.75 to 28.33)	233.75 (183.36 to 290.25)	2344.58 (1734.74 to 3069.90)	363.88 (335.07 to 394.74)
Eastern Mediterranean Region	2007	88.82 (66.68 to 114.81)	26.05 (20.15 to 33.82)	22.46 (16.93 to 28.61)	235.56 (184.49 to 292.49)	2343.96 (1735.57 to 3071.31)	367.31 (338.23 to 398.54)
Eastern Mediterranean Region	2008	89.43 (67.17 to 115.57)	26.47 (20.49 to 34.33)	22.67 (17.09 to 28.90)	237.55 (185.81 to 295.00)	2347.83 (1738.58 to 3080.27)	370.99 (341.63 to 402.44)
Eastern Mediterranean Region	2009	90.13 (67.71 to 116.61)	26.81 (20.75 to 34.75)	22.88 (17.24 to 29.18)	239.48 (187.05 to 297.36)	2342.03 (1732.67 to 3075.51)	374.51 (344.88 to 406.13)
Eastern Mediterranean Region	2010	91.03 (68.30 to 118.00)	27.00 (20.86 to 34.97)	23.10 (17.38 to 29.45)	241.32 (188.45 to 299.60)	2312.90 (1707.59 to 3043.69)	377.31 (347.60 to 409.05)
Eastern Mediterranean Region	2011	92.15 (69.09 to 119.10)	27.05 (20.93 to 35.09)	23.33 (17.52 to 29.78)	243.43 (189.98 to 302.37)	2264.95 (1676.23 to 2975.91)	379.90 (349.85 to 411.94)
Eastern Mediterranean Region	2012	93.52 (70.05 to 120.92)	27.03 (20.90 to 35.11)	23.58 (17.69 to 30.13)	245.87 (192.01 to 305.78)	2198.59 (1632.90 to 2876.74)	382.50 (352.08 to 415.01)
Eastern Mediterranean Region	2013	95.09 (71.27 to 123.08)	26.97 (20.86 to 35.09)	23.85 (17.86 to 30.51)	248.39 (194.22 to 309.52)	2125.26 (1584.39 to 2765.04)	384.92 (354.17 to 418.02)
Eastern Mediterranean Region	2014	96.79 (72.46 to 125.26)	26.96 (20.84 to 35.11)	24.13 (18.04 to 30.92)	250.94 (196.25 to 313.27)	2056.55 (1537.31 to 2662.92)	387.00 (356.03 to 420.33)
Eastern Mediterranean Region	2015	98.48 (73.60 to 127.54)	27.00 (20.86 to 35.25)	24.40 (18.21 to 31.30)	253.58 (198.25 to 317.12)	2004.02 (1500.96 to 2592.23)	388.64 (357.51 to 422.25)
Eastern Mediterranean Region	2016	100.48 (75.17 to 129.91)	27.08 (20.90 to 35.28)	24.73 (18.46 to 31.73)	256.87 (200.63 to 321.42)	1963.22 (1472.77 to 2535.19)	390.01 (358.74 to 423.67)
Eastern Mediterranean Region	2017	102.78 (76.78 to 132.93)	27.18 (21.02 to 35.41)	25.12 (18.76 to 32.24)	260.97 (203.48 to 326.55)	1925.74 (1445.52 to 2483.55)	391.32 (360.04 to 424.95)
Eastern Mediterranean Region	2018	104.87 (78.14 to 135.70)	27.29 (21.13 to 35.56)	25.43 (18.99 to 32.69)	265.27 (206.68 to 331.79)	1895.88 (1422.59 to 2443.43)	392.50 (361.09 to 426.12)
Eastern Mediterranean Region	2019	106.25 (79.01 to 137.66)	27.40 (21.21 to 35.67)	25.54 (19.08 to 32.88)	269.27 (209.64 to 336.40)	1877.77 (1407.51 to 2417.25)	393.42 (361.78 to 427.14)
Eastern Mediterranean Region	2020	106.92 (79.47 to 138.93)	27.59 (21.19 to 35.86)	25.32 (18.87 to 32.41)	273.29 (212.26 to 340.34)	1878.94 (1406.11 to 2424.77)	394.33 (362.74 to 427.96)
Eastern Mediterranean Region	2021	104.00 (77.17 to 135.36)	27.59 (21.34 to 35.95)	25.55 (18.98 to 32.89)	278.00 (214.61 to 349.31)	1878.94 (1407.89 to 2428.17)	395.23 (363.68 to 429.14)
European Region	1990	102.30 (74.66 to 136.77)	81.68 (67.27 to 99.56)	39.61 (30.25 to 49.62)	264.16 (219.64 to 315.57)	6369.78 (4586.87 to 8474.42)	639.86 (592.81 to 689.94)
European Region	1991	103.29 (75.58 to 137.67)	83.25 (68.69 to 101.28)	40.18 (30.82 to 50.17)	266.19 (221.46 to 317.53)	6211.03 (4470.60 to 8256.64)	646.85 (600.17 to 696.01)
European Region	1992	104.25 (76.46 to 138.61)	84.71 (69.97 to 102.77)	40.77 (31.38 to 50.77)	268.53 (223.61 to 319.84)	6054.00 (4360.03 to 8033.28)	653.54 (607.24 to 702.37)
European Region	1993	105.13 (77.26 to 139.48)	85.97 (71.01 to 103.99)	41.34 (31.92 to 51.31)	271.11 (226.04 to 322.46)	5903.70 (4251.59 to 7834.23)	659.51 (613.90 to 708.06)
European Region	1994	105.95 (78.05 to 140.24)	87.02 (71.83 to 105.14)	41.88 (32.51 to 51.82)	273.91 (228.69 to 325.35)	5766.01 (4157.16 to 7649.20)	664.58 (619.14 to 712.87)
European Region	1995	106.69 (78.71 to 140.95)	87.80 (72.55 to 105.96)	42.36 (33.04 to 52.30)	276.88 (231.42 to 328.46)	5643.64 (4070.81 to 7490.09)	668.48 (622.85 to 716.83)
European Region	1996	107.35 (79.34 to 141.71)	88.31 (72.90 to 106.53)	42.89 (33.64 to 52.76)	280.52 (234.62 to 332.49)	5511.33 (3982.66 to 7320.94)	671.18 (625.30 to 719.64)
European Region	1997	107.97 (79.86 to 142.51)	88.63 (73.17 to 107.07)	43.54 (34.40 to 53.30)	285.09 (238.64 to 337.68)	5358.31 (3881.62 to 7107.68)	673.31 (626.99 to 722.12)
European Region	1998	108.55 (80.30 to 143.21)	88.81 (73.38 to 107.56)	44.22 (35.23 to 53.92)	290.05 (242.98 to 343.39)	5205.48 (3783.23 to 6902.16)	675.02 (628.35 to 724.15)
European Region	1999	109.13 (80.76 to 144.00)	88.94 (73.52 to 108.00)	44.84 (35.92 to 54.49)	294.90 (247.19 to 349.00)	5074.85 (3698.90 to 6724.79)	676.50 (629.73 to 725.64)
European Region	2000	109.74 (81.26 to 144.53)	89.06 (73.49 to 108.31)	45.31 (36.43 to 54.85)	299.16 (250.85 to 353.84)	4987.67 (3639.92 to 6609.57)	678.08 (631.04 to 727.49)
European Region	2001	110.49 (81.90 to 145.52)	89.30 (73.78 to 108.45)	45.68 (36.92 to 55.09)	303.20 (254.39 to 358.41)	4944.96 (3632.06 to 6533.83)	679.99 (632.86 to 728.81)
European Region	2002	111.43 (82.69 to 146.72)	89.66 (74.08 to 108.84)	46.06 (37.40 to 55.44)	307.58 (258.25 to 363.37)	4925.68 (3644.60 to 6476.14)	682.02 (635.15 to 730.42)
European Region	2003	112.47 (83.53 to 147.88)	90.04 (74.63 to 109.24)	46.38 (37.83 to 55.73)	312.03 (262.03 to 368.45)	4917.46 (3662.99 to 6418.75)	683.77 (637.03 to 732.11)
European Region	2004	113.50 (84.35 to 149.19)	90.35 (75.28 to 109.48)	46.62 (38.13 to 55.87)	316.24 (265.60 to 373.26)	4907.98 (3681.26 to 6371.34)	684.96 (638.57 to 733.26)
European Region	2005	114.46 (85.13 to 150.43)	90.53 (75.70 to 109.86)	46.74 (38.29 to 55.92)	319.95 (268.89 to 377.42)	4887.67 (3677.39 to 6325.97)	685.56 (639.37 to 733.78)
European Region	2006	115.47 (85.94 to 151.60)	91.52 (76.58 to 110.90)	46.87 (38.43 to 56.02)	323.83 (272.13 to 382.05)	4859.57 (3648.08 to 6301.88)	686.00 (639.94 to 734.16)
European Region	2007	116.63 (86.89 to 153.02)	93.66 (78.48 to 113.38)	47.09 (38.64 to 56.27)	328.46 (275.99 to 387.71)	4831.44 (3612.59 to 6282.83)	686.88 (640.69 to 735.32)
European Region	2008	117.88 (87.90 to 154.63)	96.00 (80.39 to 116.10)	47.36 (38.88 to 56.60)	333.61 (280.26 to 394.05)	4803.07 (3576.14 to 6265.92)	688.07 (641.98 to 736.90)
European Region	2009	119.05 (88.85 to 156.09)	97.66 (81.75 to 117.97)	47.59 (39.06 to 56.91)	338.78 (284.46 to 400.48)	4773.34 (3542.80 to 6244.65)	689.33 (643.11 to 738.17)
European Region	2010	120.04 (89.64 to 157.32)	97.95 (82.00 to 118.23)	47.73 (39.15 to 57.09)	343.60 (288.23 to 406.58)	4742.02 (3511.04 to 6214.49)	690.70 (644.11 to 739.43)
European Region	2011	120.91 (90.30 to 158.36)	95.39 (79.23 to 116.11)	47.84 (39.21 to 57.25)	348.48 (291.70 to 412.97)	4667.36 (3444.98 to 6129.12)	692.43 (645.65 to 741.51)
European Region	2012	121.76 (90.92 to 159.40)	90.34 (74.19 to 111.11)	48.02 (39.32 to 57.54)	353.88 (295.44 to 420.09)	4536.61 (3330.00 to 5978.21)	695.14 (648.12 to 744.41)
European Region	2013	122.60 (91.50 to 160.42)	84.55 (68.64 to 105.27)	48.23 (39.43 to 57.87)	359.51 (299.41 to 427.53)	4389.08 (3198.92 to 5811.60)	698.47 (650.89 to 747.75)
European Region	2014	123.43 (92.09 to 161.47)	79.73 (63.95 to 100.64)	48.42 (39.49 to 58.17)	365.14 (303.26 to 434.99)	4264.22 (3082.31 to 5671.86)	702.10 (653.67 to 751.67)
European Region	2015	124.23 (92.70 to 162.43)	77.66 (61.73 to 98.80)	48.55 (39.51 to 58.38)	370.53 (306.89 to 442.43)	4202.06 (3020.03 to 5608.41)	705.82 (656.63 to 756.05)
European Region	2016	125.08 (93.17 to 164.02)	77.51 (61.50 to 98.86)	48.64 (39.54 to 58.53)	376.48 (310.34 to 451.00)	4196.81 (3016.27 to 5602.92)	709.15 (659.60 to 759.61)
European Region	2017	126.01 (93.68 to 165.64)	77.39 (61.17 to 99.04)	48.77 (39.59 to 58.71)	383.35 (314.34 to 461.39)	4208.54 (3024.63 to 5619.32)	712.18 (662.16 to 763.24)
European Region	2018	126.92 (94.20 to 167.10)	77.37 (60.96 to 99.32)	48.88 (39.59 to 58.96)	390.46 (318.17 to 472.02)	4226.97 (3035.34 to 5648.08)	714.93 (664.48 to 767.04)
European Region	2019	127.69 (94.64 to 167.99)	77.54 (61.12 to 99.64)	48.95 (39.57 to 59.16)	397.25 (321.78 to 482.29)	4241.89 (3039.32 to 5674.93)	717.75 (666.89 to 770.68)
European Region	2020	128.69 (95.93 to 169.17)	78.01 (61.30 to 99.63)	48.94 (39.58 to 59.25)	404.07 (326.84 to 491.85)	4251.32 (3030.22 to 5705.04)	722.09 (670.51 to 776.27)
European Region	2021	129.17 (95.87 to 170.58)	78.39 (61.70 to 100.07)	49.01 (39.59 to 59.45)	418.80 (337.09 to 513.20)	4250.05 (3034.34 to 5691.86)	725.76 (673.79 to 780.33)
Region of the Americas	1990	126.72 (99.35 to 158.71)	75.33 (62.37 to 92.39)	38.57 (29.61 to 47.95)	340.18 (277.07 to 412.54)	4835.52 (3393.84 to 6594.61)	632.89 (585.66 to 682.92)
Region of the Americas	1991	126.00 (98.48 to 157.90)	74.81 (61.95 to 91.74)	38.14 (29.60 to 47.08)	342.98 (280.44 to 414.03)	4655.12 (3274.98 to 6342.02)	631.74 (584.80 to 681.63)
Region of the Americas	1992	125.74 (98.09 to 157.74)	74.30 (61.46 to 91.02)	37.76 (29.56 to 46.34)	345.47 (283.56 to 415.84)	4502.49 (3173.22 to 6128.27)	630.79 (584.04 to 680.73)
Region of the Americas	1993	125.96 (98.11 to 158.27)	73.78 (60.96 to 90.32)	37.41 (29.56 to 45.67)	347.45 (285.92 to 417.20)	4380.69 (3095.80 to 5953.10)	629.93 (583.24 to 679.94)
Region of the Americas	1994	126.63 (98.54 to 159.34)	73.29 (60.43 to 89.73)	37.10 (29.59 to 45.09)	348.79 (287.73 to 418.03)	4293.62 (3044.53 to 5835.09)	629.20 (582.60 to 679.11)
Region of the Americas	1995	127.76 (99.32 to 160.93)	72.83 (59.88 to 89.07)	36.83 (29.57 to 44.57)	349.30 (288.64 to 418.48)	4244.98 (3012.70 to 5777.04)	628.47 (582.04 to 678.35)
Region of the Americas	1996	129.48 (100.76 to 163.13)	72.83 (59.72 to 89.04)	36.74 (29.94 to 44.01)	349.56 (289.15 to 418.54)	4236.85 (3013.84 to 5748.21)	629.10 (583.08 to 678.16)
Region of the Americas	1997	131.76 (102.71 to 165.84)	73.32 (60.08 to 89.55)	36.86 (30.41 to 43.69)	349.97 (289.75 to 418.84)	4256.44 (3043.41 to 5745.90)	631.43 (585.86 to 679.91)
Region of the Americas	1998	134.31 (104.83 to 168.83)	73.86 (60.64 to 90.11)	37.03 (31.04 to 43.46)	350.40 (290.29 to 419.32)	4286.95 (3080.40 to 5764.27)	634.34 (589.33 to 682.35)
Region of the Americas	1999	136.78 (106.86 to 171.81)	74.11 (60.90 to 90.34)	37.18 (31.51 to 43.20)	350.78 (290.83 to 419.74)	4312.29 (3113.01 to 5780.17)	636.90 (592.25 to 684.50)
Region of the Americas	2000	138.94 (108.55 to 174.32)	73.57 (60.47 to 89.62)	37.12 (31.76 to 42.91)	350.84 (290.96 to 419.58)	4315.23 (3121.24 to 5775.55)	637.89 (593.54 to 684.98)
Region of the Americas	2001	140.86 (110.10 to 176.41)	72.27 (59.44 to 88.02)	36.94 (31.68 to 42.62)	350.84 (290.94 to 419.62)	4296.35 (3117.77 to 5731.85)	637.30 (593.97 to 682.39)
Region of the Americas	2002	142.82 (111.65 to 178.53)	70.63 (58.13 to 86.07)	36.74 (31.56 to 42.36)	351.02 (291.01 to 419.84)	4269.19 (3109.48 to 5680.04)	635.84 (594.10 to 679.20)
Region of the Americas	2003	144.75 (113.15 to 180.66)	68.91 (56.73 to 83.97)	36.54 (31.43 to 42.12)	351.28 (291.03 to 420.12)	4238.81 (3096.20 to 5624.87)	633.99 (593.82 to 675.76)
Region of the Americas	2004	146.56 (114.45 to 182.75)	67.43 (55.49 to 82.30)	36.31 (31.26 to 41.85)	351.64 (291.14 to 420.52)	4210.27 (3082.79 to 5579.44)	632.21 (593.57 to 672.69)
Region of the Americas	2005	148.17 (115.58 to 184.63)	66.51 (54.66 to 81.32)	36.12 (31.09 to 41.63)	352.14 (291.48 to 421.08)	4189.17 (3069.53 to 5544.49)	631.07 (593.55 to 670.68)
Region of the Americas	2006	149.69 (116.99 to 186.64)	66.50 (54.69 to 81.24)	36.04 (31.04 to 41.54)	352.99 (292.27 to 422.01)	4183.58 (3084.22 to 5485.42)	630.37 (592.39 to 670.18)
Region of the Americas	2007	151.26 (118.36 to 188.91)	67.13 (55.18 to 82.01)	36.04 (31.01 to 41.54)	354.17 (293.32 to 423.41)	4192.46 (3116.38 to 5457.13)	629.55 (590.85 to 669.99)
Region of the Americas	2008	152.78 (119.62 to 191.25)	67.95 (55.78 to 83.10)	36.08 (31.02 to 41.57)	355.51 (294.49 to 425.15)	4209.34 (3150.92 to 5441.95)	628.86 (589.39 to 670.17)
Region of the Americas	2009	154.19 (120.72 to 193.36)	68.48 (56.07 to 83.87)	36.07 (30.98 to 41.56)	356.83 (295.61 to 426.87)	4227.01 (3177.05 to 5438.03)	628.49 (588.22 to 670.73)
Region of the Americas	2010	155.40 (121.56 to 195.17)	68.35 (55.84 to 83.71)	35.96 (30.86 to 41.45)	357.96 (296.53 to 428.37)	4237.80 (3190.52 to 5429.08)	628.70 (587.71 to 671.66)
Region of the Americas	2011	156.46 (122.46 to 196.44)	66.39 (53.95 to 81.73)	35.80 (30.70 to 41.29)	358.75 (296.55 to 429.95)	4237.63 (3202.74 to 5413.03)	629.67 (588.58 to 672.72)
Region of the Americas	2012	157.47 (123.32 to 197.61)	62.70 (50.56 to 77.79)	35.72 (30.61 to 41.26)	359.32 (296.10 to 431.62)	4230.71 (3210.60 to 5386.59)	631.33 (590.02 to 674.54)
Region of the Americas	2013	158.41 (124.08 to 198.59)	58.51 (46.69 to 73.19)	35.72 (30.58 to 41.29)	359.72 (295.47 to 432.97)	4221.33 (3215.38 to 5363.94)	633.48 (591.90 to 676.97)
Region of the Americas	2014	159.23 (124.68 to 199.40)	55.05 (43.50 to 69.54)	35.75 (30.59 to 41.34)	360.09 (295.02 to 434.31)	4213.98 (3219.82 to 5343.14)	635.78 (594.02 to 679.47)
Region of the Americas	2015	159.91 (125.07 to 200.03)	53.52 (41.96 to 68.11)	35.77 (30.58 to 41.36)	360.47 (294.46 to 435.73)	4211.80 (3224.71 to 5332.80)	637.84 (595.92 to 681.67)
Region of the Americas	2016	160.55 (125.47 to 200.87)	53.27 (41.81 to 67.73)	35.80 (30.58 to 41.45)	361.45 (295.24 to 437.03)	4222.51 (3218.19 to 5371.41)	639.83 (597.62 to 683.97)
Region of the Americas	2017	161.28 (125.91 to 202.01)	52.88 (41.54 to 67.18)	35.80 (30.53 to 41.48)	363.05 (296.47 to 438.68)	4246.12 (3211.32 to 5446.81)	641.92 (599.41 to 686.50)
Region of the Americas	2018	162.02 (126.36 to 203.21)	52.53 (41.26 to 66.74)	35.79 (30.46 to 41.52)	364.86 (297.81 to 440.99)	4278.53 (3209.36 to 5523.68)	644.06 (601.25 to 689.45)
Region of the Americas	2019	162.62 (126.54 to 203.99)	52.39 (41.18 to 66.58)	35.79 (30.41 to 41.56)	366.31 (298.92 to 443.13)	4316.22 (3212.01 to 5609.26)	646.17 (603.03 to 692.45)
Region of the Americas	2020	160.27 (125.05 to 200.59)	52.33 (40.98 to 66.91)	35.73 (30.38 to 41.52)	366.25 (298.78 to 442.82)	4393.41 (3240.68 to 5756.86)	648.15 (603.51 to 693.59)
Region of the Americas	2021	160.93 (125.21 to 202.99)	52.39 (40.96 to 66.86)	35.62 (30.31 to 41.27)	367.95 (298.94 to 446.92)	4340.40 (3177.27 to 5734.92)	646.25 (601.34 to 692.93)
South-East Asia Region	1990	58.68 (41.25 to 81.06)	20.37 (15.67 to 26.67)	5.24 (3.62 to 7.23)	201.46 (154.15 to 261.98)	2128.56 (1569.20 to 2799.42)	331.65 (305.26 to 359.55)
South-East Asia Region	1991	58.55 (41.18 to 80.78)	20.40 (15.66 to 26.73)	5.23 (3.62 to 7.22)	202.00 (154.62 to 262.49)	2092.64 (1547.44 to 2738.75)	337.74 (310.85 to 365.99)
South-East Asia Region	1992	58.46 (41.16 to 80.56)	20.47 (15.71 to 26.84)	5.24 (3.62 to 7.22)	202.50 (155.00 to 263.09)	2053.26 (1519.44 to 2680.70)	342.93 (315.69 to 371.51)
South-East Asia Region	1993	58.43 (41.16 to 80.41)	20.59 (15.78 to 26.97)	5.24 (3.62 to 7.22)	202.91 (155.33 to 263.60)	2011.17 (1488.39 to 2624.67)	347.05 (319.50 to 375.98)
South-East Asia Region	1994	58.44 (41.19 to 80.36)	20.74 (15.90 to 27.14)	5.25 (3.63 to 7.23)	203.20 (155.59 to 263.93)	1967.06 (1455.18 to 2565.33)	349.95 (322.14 to 379.18)
South-East Asia Region	1995	58.51 (41.25 to 80.43)	20.92 (16.04 to 27.36)	5.26 (3.64 to 7.24)	203.34 (155.73 to 264.15)	1921.60 (1421.34 to 2512.81)	351.45 (323.51 to 380.78)
South-East Asia Region	1996	58.60 (41.36 to 80.50)	21.32 (16.32 to 27.90)	5.27 (3.65 to 7.25)	203.44 (155.86 to 264.50)	1867.63 (1385.57 to 2433.89)	351.31 (323.43 to 380.62)
South-East Asia Region	1997	58.71 (41.50 to 80.62)	21.99 (16.80 to 28.82)	5.28 (3.66 to 7.27)	203.63 (156.23 to 265.01)	1802.53 (1338.02 to 2346.04)	349.89 (322.18 to 379.02)
South-East Asia Region	1998	58.87 (41.65 to 80.82)	22.75 (17.40 to 29.87)	5.30 (3.67 to 7.29)	203.88 (156.61 to 265.59)	1733.80 (1290.39 to 2257.24)	347.98 (320.45 to 376.99)
South-East Asia Region	1999	59.09 (41.84 to 81.09)	23.39 (17.89 to 30.76)	5.32 (3.69 to 7.30)	204.18 (156.96 to 266.23)	1669.00 (1244.67 to 2174.81)	346.38 (319.05 to 375.30)
South-East Asia Region	2000	59.40 (42.09 to 81.44)	23.72 (18.11 to 31.25)	5.34 (3.71 to 7.33)	204.47 (157.25 to 266.85)	1615.99 (1206.34 to 2105.79)	345.89 (318.64 to 374.79)
South-East Asia Region	2001	59.92 (42.47 to 82.09)	23.63 (18.03 to 31.14)	5.36 (3.74 to 7.36)	204.80 (157.43 to 267.30)	1569.45 (1170.64 to 2042.33)	346.29 (318.95 to 375.02)
South-East Asia Region	2002	60.71 (43.03 to 83.10)	23.29 (17.77 to 30.60)	5.40 (3.77 to 7.39)	205.22 (157.65 to 267.88)	1521.58 (1136.26 to 1978.41)	346.78 (319.47 to 375.44)
South-East Asia Region	2003	61.64 (43.68 to 84.31)	22.87 (17.45 to 30.02)	5.44 (3.80 to 7.43)	205.67 (157.90 to 268.43)	1476.98 (1103.46 to 1921.32)	347.32 (320.01 to 375.95)
South-East Asia Region	2004	62.58 (44.33 to 85.56)	22.55 (17.22 to 29.58)	5.48 (3.84 to 7.47)	206.10 (158.10 to 268.95)	1440.32 (1075.46 to 1878.42)	347.89 (320.54 to 376.53)
South-East Asia Region	2005	63.41 (44.91 to 86.66)	22.50 (17.19 to 29.53)	5.51 (3.88 to 7.50)	206.46 (158.21 to 269.49)	1416.32 (1054.84 to 1853.41)	348.46 (321.15 to 377.15)
South-East Asia Region	2006	64.14 (45.44 to 87.61)	23.01 (17.60 to 30.15)	5.55 (3.91 to 7.54)	207.01 (158.68 to 270.23)	1400.28 (1041.75 to 1835.90)	349.10 (321.68 to 377.72)
South-East Asia Region	2007	64.86 (45.97 to 88.56)	24.02 (18.38 to 31.43)	5.59 (3.95 to 7.59)	207.91 (159.42 to 271.46)	1384.47 (1029.01 to 1817.82)	349.86 (322.32 to 378.63)
South-East Asia Region	2008	65.58 (46.52 to 89.53)	25.22 (19.28 to 32.97)	5.64 (3.99 to 7.64)	208.91 (160.21 to 272.77)	1369.92 (1013.98 to 1801.94)	350.72 (323.10 to 379.74)
South-East Asia Region	2009	66.33 (47.11 to 90.61)	26.28 (20.09 to 34.33)	5.67 (4.02 to 7.68)	209.78 (160.87 to 273.87)	1356.67 (1000.63 to 1785.30)	351.66 (323.99 to 380.80)
South-East Asia Region	2010	67.15 (47.73 to 91.78)	26.95 (20.59 to 35.17)	5.71 (4.04 to 7.72)	210.37 (161.33 to 274.59)	1342.82 (987.51 to 1773.51)	352.49 (324.87 to 381.59)
South-East Asia Region	2011	68.17 (48.45 to 93.19)	27.31 (20.88 to 35.67)	5.75 (4.07 to 7.77)	210.60 (161.57 to 274.99)	1327.18 (976.10 to 1747.77)	353.35 (325.58 to 382.53)
South-East Asia Region	2012	69.38 (49.32 to 94.92)	27.61 (21.14 to 36.10)	5.78 (4.09 to 7.83)	210.58 (161.58 to 274.86)	1311.10 (966.32 to 1724.98)	354.42 (326.66 to 383.78)
South-East Asia Region	2013	70.68 (50.28 to 96.80)	27.83 (21.34 to 36.44)	5.82 (4.12 to 7.88)	210.44 (161.47 to 274.44)	1295.46 (954.39 to 1700.59)	355.55 (327.73 to 385.12)
South-East Asia Region	2014	72.01 (51.23 to 98.73)	27.96 (21.46 to 36.67)	5.86 (4.14 to 7.94)	210.33 (161.39 to 274.58)	1280.55 (946.33 to 1679.84)	356.54 (328.61 to 386.10)
South-East Asia Region	2015	73.28 (52.13 to 100.52)	27.99 (21.49 to 36.70)	5.89 (4.16 to 7.98)	210.40 (161.68 to 274.96)	1267.02 (936.29 to 1660.67)	357.25 (329.20 to 386.81)
South-East Asia Region	2016	74.56 (52.94 to 102.37)	27.53 (21.11 to 36.08)	5.92 (4.18 to 8.03)	211.18 (161.97 to 276.22)	1251.34 (927.36 to 1635.53)	355.91 (327.99 to 385.26)
South-East Asia Region	2017	75.92 (53.89 to 104.31)	26.55 (20.33 to 34.81)	5.95 (4.21 to 8.08)	212.70 (162.84 to 278.52)	1233.20 (916.53 to 1606.55)	352.32 (324.71 to 381.38)
South-East Asia Region	2018	77.25 (54.89 to 106.18)	25.56 (19.49 to 33.56)	5.99 (4.23 to 8.14)	214.34 (163.73 to 280.99)	1218.02 (907.12 to 1583.20)	348.62 (321.38 to 377.51)
South-East Asia Region	2019	78.44 (55.75 to 107.82)	25.06 (19.07 to 32.91)	6.02 (4.25 to 8.19)	215.44 (164.27 to 282.77)	1211.33 (903.07 to 1571.49)	347.00 (319.72 to 375.72)
South-East Asia Region	2020	79.60 (56.69 to 109.28)	25.29 (19.27 to 33.21)	6.08 (4.29 to 8.27)	216.20 (164.80 to 284.52)	1225.44 (912.38 to 1591.75)	348.07 (320.87 to 377.00)
South-East Asia Region	2021	80.62 (57.41 to 110.99)	25.18 (19.25 to 33.11)	6.11 (4.31 to 8.31)	218.89 (166.50 to 288.08)	1233.42 (919.51 to 1598.10)	364.69 (335.92 to 395.07)
Western Pacific Region	1990	101.24 (71.93 to 138.62)	9.76 (7.62 to 12.58)	2.83 (1.95 to 3.95)	109.17 (87.33 to 136.74)	2271.02 (1603.30 to 3083.26)	293.64 (270.44 to 318.38)
Western Pacific Region	1991	101.27 (72.12 to 138.32)	9.86 (7.71 to 12.75)	2.81 (1.94 to 3.93)	109.17 (87.37 to 136.60)	2236.93 (1576.32 to 3038.84)	295.87 (272.61 to 320.70)
Western Pacific Region	1992	101.38 (72.37 to 138.17)	9.98 (7.81 to 12.92)	2.80 (1.94 to 3.92)	109.27 (87.52 to 136.59)	2203.95 (1551.81 to 2997.55)	298.20 (274.79 to 323.24)
Western Pacific Region	1993	101.57 (72.65 to 137.92)	10.12 (7.93 to 13.11)	2.80 (1.93 to 3.91)	109.51 (87.77 to 136.82)	2171.57 (1528.34 to 2957.55)	300.60 (276.96 to 325.89)
Western Pacific Region	1994	101.83 (72.93 to 137.87)	10.29 (8.06 to 13.32)	2.81 (1.94 to 3.92)	109.94 (88.18 to 137.37)	2140.87 (1505.59 to 2920.07)	303.04 (279.11 to 328.72)
Western Pacific Region	1995	102.15 (73.21 to 138.02)	10.47 (8.21 to 13.56)	2.82 (1.95 to 3.94)	110.52 (88.72 to 138.16)	2111.76 (1484.39 to 2884.80)	305.53 (281.31 to 331.51)
Western Pacific Region	1996	102.62 (73.56 to 138.48)	10.69 (8.39 to 13.85)	2.84 (1.97 to 3.96)	111.28 (89.34 to 139.06)	2081.21 (1460.68 to 2844.57)	308.14 (283.83 to 334.18)
Western Pacific Region	1997	103.30 (74.06 to 139.32)	10.95 (8.61 to 14.17)	2.87 (2.00 to 3.99)	112.04 (89.96 to 139.92)	2045.59 (1433.66 to 2796.82)	310.93 (286.47 to 336.93)
Western Pacific Region	1998	104.16 (74.67 to 140.21)	11.19 (8.79 to 14.47)	2.89 (2.02 to 4.01)	112.64 (90.41 to 140.67)	2003.76 (1403.93 to 2739.15)	313.71 (289.17 to 339.69)
Western Pacific Region	1999	105.09 (75.35 to 141.23)	11.39 (8.94 to 14.74)	2.90 (2.03 to 4.01)	113.12 (90.71 to 141.29)	1957.50 (1370.55 to 2675.28)	316.38 (291.84 to 342.36)
Western Pacific Region	2000	105.98 (76.08 to 142.26)	11.55 (9.04 to 14.96)	2.89 (2.03 to 4.00)	113.61 (91.00 to 141.77)	1909.60 (1334.82 to 2613.00)	318.83 (294.22 to 344.85)
Western Pacific Region	2001	106.91 (76.87 to 143.52)	11.81 (9.27 to 15.26)	2.88 (2.01 to 3.98)	114.43 (91.62 to 142.78)	1854.78 (1292.87 to 2541.17)	321.10 (296.32 to 347.25)
Western Pacific Region	2002	107.99 (77.82 to 145.07)	12.29 (9.66 to 15.81)	2.87 (2.01 to 3.96)	115.78 (92.62 to 144.52)	1793.46 (1249.84 to 2459.75)	323.30 (298.36 to 349.86)
Western Pacific Region	2003	109.11 (78.79 to 146.61)	12.89 (10.15 to 16.53)	2.87 (2.01 to 3.96)	117.44 (93.85 to 146.65)	1734.43 (1209.01 to 2381.40)	325.50 (300.33 to 352.44)
Western Pacific Region	2004	110.21 (79.63 to 148.17)	13.52 (10.68 to 17.29)	2.88 (2.01 to 3.96)	119.19 (95.18 to 148.89)	1685.64 (1175.77 to 2315.23)	327.73 (302.30 to 354.98)
Western Pacific Region	2005	111.23 (80.28 to 149.50)	14.09 (11.17 to 17.92)	2.89 (2.02 to 3.97)	120.79 (96.42 to 150.91)	1655.44 (1154.43 to 2276.15)	330.06 (304.25 to 357.36)
Western Pacific Region	2006	112.31 (81.23 to 150.81)	14.94 (11.95 to 18.84)	2.91 (2.04 to 3.99)	122.54 (97.89 to 153.16)	1638.07 (1139.99 to 2254.95)	332.72 (306.80 to 360.37)
Western Pacific Region	2007	113.56 (82.21 to 152.38)	16.21 (13.09 to 20.25)	2.93 (2.06 to 4.01)	124.57 (99.52 to 155.67)	1619.79 (1121.67 to 2236.34)	335.73 (309.49 to 363.71)
Western Pacific Region	2008	114.81 (83.17 to 154.07)	17.57 (14.32 to 21.76)	2.95 (2.08 to 4.02)	126.68 (101.18 to 158.27)	1602.35 (1103.13 to 2217.68)	338.83 (312.34 to 367.09)
Western Pacific Region	2009	115.90 (83.95 to 155.65)	18.65 (15.28 to 23.01)	2.96 (2.10 to 4.04)	128.62 (102.68 to 160.66)	1586.85 (1087.85 to 2200.48)	341.80 (315.08 to 370.25)
Western Pacific Region	2010	116.61 (84.41 to 156.63)	19.14 (15.72 to 23.49)	2.98 (2.11 to 4.06)	130.21 (103.88 to 162.66)	1575.38 (1078.53 to 2186.84)	344.44 (317.43 to 373.06)
Western Pacific Region	2011	116.92 (84.61 to 157.03)	19.07 (15.63 to 23.48)	3.01 (2.14 to 4.09)	131.46 (104.76 to 164.36)	1559.88 (1071.11 to 2162.45)	346.79 (319.67 to 375.83)
Western Pacific Region	2012	117.01 (84.64 to 157.11)	18.78 (15.29 to 23.25)	3.07 (2.18 to 4.17)	132.59 (105.45 to 166.00)	1536.44 (1057.79 to 2122.85)	349.11 (321.75 to 378.60)
Western Pacific Region	2013	116.97 (84.65 to 157.06)	18.35 (14.82 to 22.85)	3.13 (2.22 to 4.26)	133.68 (105.96 to 167.67)	1512.24 (1044.09 to 2081.20)	351.42 (323.85 to 381.24)
Western Pacific Region	2014	116.93 (84.63 to 157.02)	17.82 (14.30 to 22.37)	3.19 (2.26 to 4.33)	134.74 (106.46 to 169.23)	1494.04 (1035.83 to 2050.57)	353.75 (326.02 to 383.80)
Western Pacific Region	2015	117.03 (84.59 to 157.18)	17.29 (13.78 to 21.87)	3.22 (2.28 to 4.38)	135.83 (107.00 to 170.87)	1488.60 (1034.54 to 2040.32)	356.07 (328.21 to 386.28)
Western Pacific Region	2016	117.53 (85.01 to 157.95)	16.22 (12.82 to 20.63)	3.23 (2.28 to 4.39)	136.85 (107.62 to 172.38)	1505.18 (1046.72 to 2060.34)	358.41 (330.37 to 388.69)
Western Pacific Region	2017	118.39 (85.67 to 159.34)	14.52 (11.42 to 18.61)	3.22 (2.26 to 4.38)	137.80 (108.20 to 174.06)	1538.79 (1069.84 to 2107.09)	360.77 (332.44 to 391.01)
Western Pacific Region	2018	119.27 (86.31 to 160.76)	12.93 (10.09 to 16.67)	3.21 (2.25 to 4.38)	138.93 (108.90 to 176.03)	1574.90 (1094.46 to 2158.05)	363.13 (334.45 to 393.28)
Western Pacific Region	2019	119.83 (86.69 to 161.64)	12.19 (9.44 to 15.77)	3.21 (2.24 to 4.38)	140.40 (109.81 to 178.31)	1598.97 (1111.66 to 2189.69)	365.49 (336.58 to 395.74)
Western Pacific Region	2020	119.84 (86.57 to 161.09)	12.24 (9.50 to 15.87)	3.36 (2.33 to 4.59)	143.66 (111.87 to 182.66)	1614.82 (1125.94 to 2209.79)	368.38 (339.74 to 399.66)
Western Pacific Region	2021	120.33 (87.11 to 161.86)	12.20 (9.45 to 15.81)	3.39 (2.36 to 4.64)	141.98 (109.99 to 182.40)	1617.82 (1128.71 to 2214.79)	369.98 (340.78 to 401.18)
Note: RA, rheumatoid arthritis; IBD, inflammatory bowel disease; MS, multiple sclerosis; T1DM, type 1 diabetes mellitus; UI Uncertainty Interval.

## Sheet: Table S3
Table S3 Age-standardized mortality rate of autoimmune diseases in adolescents and young adults at the global and regional levels from 1990 to 2021
Location	Year	RA (95% UI)	IBD (95% UI)	MS (95% UI)	T1DM (95% UI)	Asthma (95% UI)	Psoriasis (95% UI)
Global	1990	0.03 (0.03 to 0.04)	0.11 (0.08 to 0.13)	0.06 (0.06 to 0.07)	0.62 (0.55 to 0.73)	1.41 (1.18 to 1.61)	None
Global	1991	0.03 (0.03 to 0.04)	0.11 (0.08 to 0.13)	0.06 (0.06 to 0.07)	0.63 (0.55 to 0.72)	1.39 (1.18 to 1.57)	None
Global	1992	0.03 (0.03 to 0.04)	0.11 (0.08 to 0.13)	0.06 (0.06 to 0.07)	0.63 (0.56 to 0.73)	1.38 (1.17 to 1.56)	None
Global	1993	0.03 (0.03 to 0.04)	0.11 (0.08 to 0.13)	0.07 (0.06 to 0.07)	0.64 (0.57 to 0.73)	1.37 (1.17 to 1.54)	None
Global	1994	0.03 (0.02 to 0.03)	0.11 (0.09 to 0.13)	0.07 (0.06 to 0.07)	0.65 (0.58 to 0.74)	1.36 (1.16 to 1.53)	None
Global	1995	0.03 (0.02 to 0.03)	0.11 (0.08 to 0.13)	0.06 (0.06 to 0.07)	0.65 (0.58 to 0.75)	1.35 (1.15 to 1.52)	None
Global	1996	0.03 (0.02 to 0.03)	0.10 (0.08 to 0.12)	0.06 (0.06 to 0.07)	0.65 (0.57 to 0.74)	1.33 (1.14 to 1.50)	None
Global	1997	0.02 (0.02 to 0.03)	0.10 (0.08 to 0.12)	0.06 (0.05 to 0.06)	0.64 (0.57 to 0.73)	1.31 (1.13 to 1.48)	None
Global	1998	0.02 (0.02 to 0.03)	0.10 (0.08 to 0.12)	0.06 (0.05 to 0.06)	0.64 (0.57 to 0.74)	1.31 (1.13 to 1.47)	None
Global	1999	0.02 (0.02 to 0.03)	0.11 (0.08 to 0.13)	0.06 (0.05 to 0.06)	0.65 (0.58 to 0.75)	1.31 (1.13 to 1.48)	None
Global	2000	0.03 (0.02 to 0.03)	0.11 (0.08 to 0.13)	0.06 (0.05 to 0.06)	0.65 (0.58 to 0.75)	1.29 (1.12 to 1.46)	None
Global	2001	0.03 (0.02 to 0.03)	0.10 (0.08 to 0.13)	0.05 (0.05 to 0.06)	0.64 (0.57 to 0.73)	1.27 (1.11 to 1.44)	None
Global	2002	0.03 (0.02 to 0.03)	0.10 (0.08 to 0.12)	0.05 (0.05 to 0.06)	0.64 (0.56 to 0.72)	1.25 (1.09 to 1.42)	None
Global	2003	0.03 (0.02 to 0.03)	0.10 (0.08 to 0.12)	0.05 (0.05 to 0.06)	0.63 (0.56 to 0.70)	1.23 (1.08 to 1.40)	None
Global	2004	0.03 (0.02 to 0.03)	0.10 (0.08 to 0.12)	0.05 (0.05 to 0.06)	0.62 (0.55 to 0.69)	1.22 (1.07 to 1.38)	None
Global	2005	0.03 (0.02 to 0.03)	0.10 (0.08 to 0.12)	0.05 (0.05 to 0.06)	0.62 (0.54 to 0.68)	1.20 (1.04 to 1.36)	None
Global	2006	0.02 (0.02 to 0.03)	0.10 (0.08 to 0.12)	0.05 (0.05 to 0.05)	0.60 (0.53 to 0.66)	1.16 (1.02 to 1.32)	None
Global	2007	0.02 (0.02 to 0.03)	0.10 (0.08 to 0.12)	0.05 (0.04 to 0.05)	0.59 (0.52 to 0.65)	1.14 (1.00 to 1.31)	None
Global	2008	0.02 (0.02 to 0.03)	0.10 (0.08 to 0.11)	0.05 (0.04 to 0.05)	0.58 (0.52 to 0.64)	1.12 (0.99 to 1.29)	None
Global	2009	0.02 (0.02 to 0.03)	0.10 (0.08 to 0.11)	0.05 (0.04 to 0.05)	0.58 (0.51 to 0.63)	1.10 (0.97 to 1.28)	None
Global	2010	0.02 (0.02 to 0.03)	0.10 (0.07 to 0.12)	0.05 (0.04 to 0.05)	0.57 (0.50 to 0.62)	1.07 (0.94 to 1.24)	None
Global	2011	0.02 (0.02 to 0.02)	0.10 (0.07 to 0.11)	0.05 (0.04 to 0.05)	0.55 (0.49 to 0.61)	1.03 (0.90 to 1.20)	None
Global	2012	0.02 (0.02 to 0.02)	0.10 (0.07 to 0.11)	0.05 (0.04 to 0.05)	0.55 (0.48 to 0.60)	1.01 (0.88 to 1.20)	None
Global	2013	0.02 (0.02 to 0.02)	0.10 (0.07 to 0.12)	0.05 (0.04 to 0.05)	0.55 (0.48 to 0.60)	1.00 (0.87 to 1.19)	None
Global	2014	0.02 (0.02 to 0.02)	0.10 (0.07 to 0.11)	0.05 (0.04 to 0.05)	0.54 (0.48 to 0.60)	0.98 (0.85 to 1.19)	None
Global	2015	0.02 (0.01 to 0.02)	0.10 (0.07 to 0.11)	0.05 (0.04 to 0.05)	0.54 (0.48 to 0.60)	0.97 (0.84 to 1.17)	None
Global	2016	0.02 (0.01 to 0.02)	0.10 (0.07 to 0.11)	0.05 (0.04 to 0.05)	0.55 (0.48 to 0.61)	0.96 (0.83 to 1.17)	None
Global	2017	0.02 (0.01 to 0.02)	0.10 (0.07 to 0.12)	0.05 (0.04 to 0.05)	0.55 (0.49 to 0.61)	0.95 (0.82 to 1.16)	None
Global	2018	0.02 (0.01 to 0.02)	0.10 (0.07 to 0.11)	0.05 (0.04 to 0.05)	0.55 (0.48 to 0.61)	0.92 (0.79 to 1.12)	None
Global	2019	0.02 (0.01 to 0.02)	0.10 (0.07 to 0.11)	0.05 (0.04 to 0.05)	0.54 (0.48 to 0.61)	0.90 (0.78 to 1.10)	None
Global	2020	0.02 (0.01 to 0.02)	0.10 (0.07 to 0.12)	0.05 (0.04 to 0.05)	0.54 (0.47 to 0.60)	0.89 (0.77 to 1.08)	None
Global	2021	0.02 (0.01 to 0.02)	0.10 (0.07 to 0.12)	0.05 (0.04 to 0.05)	0.54 (0.47 to 0.60)	0.89 (0.77 to 1.08)	None
African Region	1990	0.03 (0.02 to 0.04)	0.22 (0.12 to 0.29)	0.04 (0.02 to 0.06)	0.76 (0.56 to 0.96)	3.06 (2.48 to 3.57)	None
African Region	1991	0.03 (0.02 to 0.04)	0.22 (0.12 to 0.30)	0.04 (0.02 to 0.07)	0.76 (0.56 to 0.96)	3.03 (2.47 to 3.51)	None
African Region	1992	0.03 (0.02 to 0.04)	0.22 (0.12 to 0.30)	0.04 (0.02 to 0.06)	0.76 (0.56 to 0.96)	3.02 (2.45 to 3.49)	None
African Region	1993	0.03 (0.02 to 0.04)	0.22 (0.12 to 0.30)	0.04 (0.02 to 0.07)	0.76 (0.56 to 0.95)	2.93 (2.40 to 3.42)	None
African Region	1994	0.02 (0.02 to 0.04)	0.22 (0.12 to 0.30)	0.04 (0.02 to 0.07)	0.75 (0.56 to 0.95)	2.87 (2.36 to 3.34)	None
African Region	1995	0.02 (0.01 to 0.04)	0.22 (0.12 to 0.30)	0.04 (0.02 to 0.07)	0.75 (0.55 to 0.94)	2.78 (2.28 to 3.24)	None
African Region	1996	0.02 (0.01 to 0.04)	0.22 (0.13 to 0.30)	0.04 (0.02 to 0.07)	0.74 (0.54 to 0.92)	2.66 (2.18 to 3.11)	None
African Region	1997	0.02 (0.01 to 0.04)	0.22 (0.13 to 0.30)	0.05 (0.02 to 0.07)	0.73 (0.53 to 0.91)	2.61 (2.14 to 3.07)	None
African Region	1998	0.02 (0.01 to 0.04)	0.23 (0.13 to 0.31)	0.05 (0.03 to 0.07)	0.72 (0.53 to 0.90)	2.60 (2.14 to 3.05)	None
African Region	1999	0.02 (0.01 to 0.04)	0.23 (0.13 to 0.31)	0.05 (0.03 to 0.07)	0.72 (0.53 to 0.89)	2.58 (2.14 to 3.02)	None
African Region	2000	0.02 (0.02 to 0.04)	0.24 (0.13 to 0.31)	0.05 (0.03 to 0.07)	0.72 (0.53 to 0.88)	2.62 (2.17 to 3.07)	None
African Region	2001	0.03 (0.02 to 0.04)	0.24 (0.14 to 0.33)	0.05 (0.03 to 0.07)	0.71 (0.53 to 0.88)	2.63 (2.20 to 3.08)	None
African Region	2002	0.03 (0.02 to 0.04)	0.24 (0.13 to 0.33)	0.05 (0.03 to 0.08)	0.71 (0.53 to 0.87)	2.66 (2.22 to 3.07)	None
African Region	2003	0.03 (0.02 to 0.04)	0.24 (0.14 to 0.32)	0.05 (0.03 to 0.08)	0.71 (0.54 to 0.87)	2.68 (2.24 to 3.09)	None
African Region	2004	0.03 (0.02 to 0.04)	0.24 (0.13 to 0.33)	0.05 (0.03 to 0.08)	0.71 (0.54 to 0.87)	2.66 (2.21 to 3.07)	None
African Region	2005	0.02 (0.02 to 0.04)	0.24 (0.13 to 0.33)	0.05 (0.03 to 0.08)	0.70 (0.53 to 0.85)	2.57 (2.14 to 2.96)	None
African Region	2006	0.02 (0.01 to 0.03)	0.24 (0.13 to 0.32)	0.05 (0.03 to 0.08)	0.69 (0.52 to 0.84)	2.47 (2.07 to 2.88)	None
African Region	2007	0.02 (0.01 to 0.03)	0.24 (0.13 to 0.33)	0.05 (0.03 to 0.08)	0.68 (0.51 to 0.82)	2.37 (1.99 to 2.77)	None
African Region	2008	0.02 (0.01 to 0.03)	0.24 (0.13 to 0.33)	0.05 (0.03 to 0.08)	0.66 (0.50 to 0.81)	2.28 (1.92 to 2.69)	None
African Region	2009	0.01 (0.01 to 0.02)	0.24 (0.13 to 0.33)	0.05 (0.03 to 0.08)	0.66 (0.50 to 0.81)	2.21 (1.86 to 2.64)	None
African Region	2010	0.01 (0.01 to 0.02)	0.24 (0.13 to 0.33)	0.06 (0.03 to 0.08)	0.65 (0.49 to 0.81)	2.14 (1.78 to 2.58)	None
African Region	2011	0.01 (0.01 to 0.02)	0.24 (0.13 to 0.33)	0.06 (0.03 to 0.09)	0.65 (0.49 to 0.81)	2.08 (1.73 to 2.53)	None
African Region	2012	0.01 (0.01 to 0.02)	0.25 (0.13 to 0.34)	0.06 (0.04 to 0.09)	0.65 (0.49 to 0.80)	2.04 (1.68 to 2.52)	None
African Region	2013	0.01 (0.01 to 0.02)	0.25 (0.14 to 0.34)	0.06 (0.04 to 0.09)	0.65 (0.49 to 0.81)	2.00 (1.64 to 2.50)	None
African Region	2014	0.01 (0.01 to 0.02)	0.26 (0.14 to 0.35)	0.07 (0.04 to 0.09)	0.65 (0.49 to 0.81)	1.99 (1.62 to 2.53)	None
African Region	2015	0.01 (0.01 to 0.02)	0.25 (0.14 to 0.35)	0.07 (0.04 to 0.10)	0.64 (0.49 to 0.81)	1.95 (1.58 to 2.51)	None
African Region	2016	0.01 (0.01 to 0.02)	0.26 (0.14 to 0.35)	0.07 (0.04 to 0.10)	0.64 (0.49 to 0.81)	1.92 (1.54 to 2.49)	None
African Region	2017	0.01 (0.00 to 0.02)	0.26 (0.14 to 0.36)	0.07 (0.04 to 0.10)	0.64 (0.48 to 0.80)	1.89 (1.50 to 2.48)	None
African Region	2018	0.01 (0.00 to 0.02)	0.26 (0.14 to 0.36)	0.07 (0.04 to 0.11)	0.63 (0.48 to 0.80)	1.86 (1.47 to 2.47)	None
African Region	2019	0.01 (0.01 to 0.02)	0.26 (0.14 to 0.37)	0.07 (0.05 to 0.11)	0.63 (0.48 to 0.79)	1.84 (1.45 to 2.45)	None
African Region	2020	0.01 (0.01 to 0.02)	0.26 (0.14 to 0.37)	0.07 (0.04 to 0.11)	0.62 (0.47 to 0.80)	1.82 (1.41 to 2.42)	None
African Region	2021	0.01 (0.01 to 0.02)	0.26 (0.13 to 0.37)	0.08 (0.05 to 0.11)	0.62 (0.47 to 0.79)	1.80 (1.40 to 2.43)	None
Eastern Mediterranean Region	1990	0.01 (0.01 to 0.02)	0.07 (0.04 to 0.11)	0.03 (0.01 to 0.05)	0.61 (0.49 to 0.74)	1.53 (1.16 to 1.94)	None
Eastern Mediterranean Region	1991	0.01 (0.01 to 0.02)	0.07 (0.04 to 0.11)	0.03 (0.02 to 0.05)	0.61 (0.50 to 0.75)	1.50 (1.16 to 1.88)	None
Eastern Mediterranean Region	1992	0.01 (0.01 to 0.02)	0.07 (0.04 to 0.11)	0.03 (0.02 to 0.05)	0.62 (0.50 to 0.75)	1.48 (1.15 to 1.83)	None
Eastern Mediterranean Region	1993	0.01 (0.01 to 0.02)	0.08 (0.04 to 0.12)	0.03 (0.02 to 0.05)	0.64 (0.52 to 0.78)	1.48 (1.15 to 1.83)	None
Eastern Mediterranean Region	1994	0.01 (0.01 to 0.02)	0.08 (0.05 to 0.12)	0.04 (0.02 to 0.05)	0.66 (0.53 to 0.81)	1.49 (1.15 to 1.83)	None
Eastern Mediterranean Region	1995	0.01 (0.01 to 0.02)	0.08 (0.05 to 0.12)	0.04 (0.02 to 0.05)	0.68 (0.55 to 0.83)	1.49 (1.16 to 1.84)	None
Eastern Mediterranean Region	1996	0.01 (0.01 to 0.02)	0.08 (0.05 to 0.12)	0.04 (0.02 to 0.05)	0.69 (0.55 to 0.84)	1.48 (1.16 to 1.83)	None
Eastern Mediterranean Region	1997	0.01 (0.01 to 0.02)	0.08 (0.05 to 0.12)	0.04 (0.02 to 0.06)	0.70 (0.56 to 0.85)	1.46 (1.15 to 1.82)	None
Eastern Mediterranean Region	1998	0.01 (0.01 to 0.02)	0.08 (0.05 to 0.12)	0.04 (0.02 to 0.06)	0.70 (0.56 to 0.85)	1.43 (1.13 to 1.80)	None
Eastern Mediterranean Region	1999	0.01 (0.01 to 0.02)	0.08 (0.05 to 0.12)	0.04 (0.03 to 0.06)	0.70 (0.56 to 0.86)	1.41 (1.11 to 1.76)	None
Eastern Mediterranean Region	2000	0.01 (0.01 to 0.02)	0.08 (0.05 to 0.12)	0.04 (0.03 to 0.06)	0.70 (0.56 to 0.87)	1.38 (1.10 to 1.72)	None
Eastern Mediterranean Region	2001	0.01 (0.01 to 0.02)	0.08 (0.05 to 0.12)	0.04 (0.03 to 0.06)	0.70 (0.56 to 0.87)	1.35 (1.08 to 1.68)	None
Eastern Mediterranean Region	2002	0.01 (0.01 to 0.02)	0.07 (0.05 to 0.12)	0.05 (0.03 to 0.06)	0.71 (0.56 to 0.88)	1.32 (1.05 to 1.63)	None
Eastern Mediterranean Region	2003	0.01 (0.01 to 0.02)	0.07 (0.05 to 0.12)	0.05 (0.03 to 0.06)	0.72 (0.57 to 0.89)	1.30 (1.04 to 1.60)	None
Eastern Mediterranean Region	2004	0.01 (0.01 to 0.02)	0.07 (0.04 to 0.11)	0.05 (0.04 to 0.07)	0.73 (0.58 to 0.90)	1.28 (1.02 to 1.58)	None
Eastern Mediterranean Region	2005	0.01 (0.01 to 0.02)	0.07 (0.04 to 0.11)	0.05 (0.04 to 0.07)	0.73 (0.58 to 0.90)	1.25 (0.99 to 1.55)	None
Eastern Mediterranean Region	2006	0.01 (0.01 to 0.02)	0.07 (0.04 to 0.11)	0.05 (0.04 to 0.07)	0.73 (0.58 to 0.91)	1.22 (0.96 to 1.53)	None
Eastern Mediterranean Region	2007	0.01 (0.01 to 0.02)	0.07 (0.04 to 0.10)	0.05 (0.04 to 0.07)	0.72 (0.56 to 0.89)	1.19 (0.94 to 1.48)	None
Eastern Mediterranean Region	2008	0.01 (0.01 to 0.02)	0.07 (0.04 to 0.10)	0.05 (0.04 to 0.07)	0.72 (0.57 to 0.88)	1.16 (0.93 to 1.45)	None
Eastern Mediterranean Region	2009	0.01 (0.01 to 0.02)	0.06 (0.04 to 0.10)	0.05 (0.04 to 0.07)	0.71 (0.56 to 0.88)	1.13 (0.91 to 1.41)	None
Eastern Mediterranean Region	2010	0.01 (0.01 to 0.02)	0.06 (0.04 to 0.10)	0.05 (0.04 to 0.07)	0.71 (0.55 to 0.88)	1.10 (0.88 to 1.39)	None
Eastern Mediterranean Region	2011	0.01 (0.01 to 0.02)	0.06 (0.04 to 0.10)	0.05 (0.04 to 0.07)	0.70 (0.54 to 0.87)	1.07 (0.86 to 1.35)	None
Eastern Mediterranean Region	2012	0.01 (0.01 to 0.02)	0.06 (0.04 to 0.10)	0.05 (0.04 to 0.07)	0.70 (0.55 to 0.86)	1.04 (0.83 to 1.33)	None
Eastern Mediterranean Region	2013	0.01 (0.01 to 0.02)	0.06 (0.04 to 0.10)	0.05 (0.04 to 0.07)	0.70 (0.55 to 0.87)	1.03 (0.83 to 1.34)	None
Eastern Mediterranean Region	2014	0.01 (0.01 to 0.02)	0.07 (0.04 to 0.10)	0.05 (0.04 to 0.07)	0.71 (0.55 to 0.87)	1.00 (0.80 to 1.31)	None
Eastern Mediterranean Region	2015	0.01 (0.01 to 0.02)	0.07 (0.04 to 0.10)	0.05 (0.04 to 0.07)	0.71 (0.55 to 0.87)	0.98 (0.79 to 1.29)	None
Eastern Mediterranean Region	2016	0.01 (0.01 to 0.02)	0.07 (0.04 to 0.10)	0.05 (0.04 to 0.07)	0.70 (0.55 to 0.86)	0.95 (0.76 to 1.26)	None
Eastern Mediterranean Region	2017	0.01 (0.01 to 0.02)	0.07 (0.04 to 0.10)	0.06 (0.04 to 0.07)	0.70 (0.55 to 0.86)	0.93 (0.74 to 1.24)	None
Eastern Mediterranean Region	2018	0.01 (0.01 to 0.02)	0.07 (0.04 to 0.10)	0.06 (0.04 to 0.07)	0.69 (0.53 to 0.86)	0.91 (0.72 to 1.20)	None
Eastern Mediterranean Region	2019	0.01 (0.01 to 0.02)	0.07 (0.04 to 0.10)	0.06 (0.04 to 0.07)	0.69 (0.53 to 0.85)	0.89 (0.71 to 1.19)	None
Eastern Mediterranean Region	2020	0.01 (0.01 to 0.02)	0.07 (0.04 to 0.10)	0.05 (0.04 to 0.07)	0.68 (0.52 to 0.85)	0.87 (0.69 to 1.19)	None
Eastern Mediterranean Region	2021	0.01 (0.01 to 0.02)	0.07 (0.04 to 0.10)	0.05 (0.04 to 0.07)	0.68 (0.52 to 0.84)	0.86 (0.67 to 1.15)	None
European Region	1990	0.03 (0.03 to 0.04)	0.13 (0.12 to 0.14)	0.25 (0.24 to 0.26)	0.63 (0.61 to 0.66)	0.63 (0.60 to 0.66)	None
European Region	1991	0.03 (0.03 to 0.04)	0.13 (0.12 to 0.15)	0.25 (0.24 to 0.26)	0.66 (0.64 to 0.69)	0.61 (0.59 to 0.64)	None
European Region	1992	0.03 (0.03 to 0.04)	0.14 (0.13 to 0.15)	0.25 (0.25 to 0.26)	0.70 (0.68 to 0.73)	0.61 (0.58 to 0.63)	None
European Region	1993	0.03 (0.03 to 0.04)	0.15 (0.13 to 0.16)	0.26 (0.26 to 0.27)	0.76 (0.74 to 0.79)	0.61 (0.59 to 0.64)	None
European Region	1994	0.03 (0.03 to 0.04)	0.15 (0.14 to 0.17)	0.27 (0.26 to 0.28)	0.79 (0.77 to 0.82)	0.61 (0.59 to 0.65)	None
European Region	1995	0.03 (0.03 to 0.04)	0.15 (0.14 to 0.16)	0.26 (0.25 to 0.27)	0.79 (0.77 to 0.82)	0.59 (0.57 to 0.63)	None
European Region	1996	0.03 (0.03 to 0.04)	0.14 (0.13 to 0.15)	0.25 (0.24 to 0.26)	0.76 (0.74 to 0.78)	0.56 (0.54 to 0.60)	None
European Region	1997	0.03 (0.03 to 0.03)	0.13 (0.13 to 0.14)	0.23 (0.22 to 0.24)	0.73 (0.70 to 0.75)	0.53 (0.50 to 0.56)	None
European Region	1998	0.03 (0.03 to 0.03)	0.13 (0.12 to 0.14)	0.22 (0.21 to 0.23)	0.70 (0.68 to 0.73)	0.49 (0.47 to 0.52)	None
European Region	1999	0.03 (0.03 to 0.03)	0.13 (0.13 to 0.14)	0.22 (0.21 to 0.23)	0.71 (0.69 to 0.74)	0.45 (0.43 to 0.48)	None
European Region	2000	0.03 (0.03 to 0.03)	0.13 (0.12 to 0.14)	0.22 (0.21 to 0.23)	0.70 (0.68 to 0.73)	0.43 (0.41 to 0.45)	None
European Region	2001	0.03 (0.03 to 0.03)	0.13 (0.12 to 0.13)	0.21 (0.20 to 0.22)	0.68 (0.66 to 0.70)	0.39 (0.37 to 0.42)	None
European Region	2002	0.03 (0.03 to 0.03)	0.12 (0.12 to 0.13)	0.20 (0.20 to 0.21)	0.65 (0.63 to 0.67)	0.37 (0.35 to 0.40)	None
European Region	2003	0.03 (0.03 to 0.03)	0.12 (0.12 to 0.13)	0.20 (0.19 to 0.21)	0.64 (0.62 to 0.65)	0.35 (0.33 to 0.38)	None
European Region	2004	0.03 (0.02 to 0.03)	0.12 (0.12 to 0.13)	0.19 (0.18 to 0.20)	0.62 (0.60 to 0.63)	0.33 (0.31 to 0.35)	None
European Region	2005	0.03 (0.02 to 0.03)	0.13 (0.12 to 0.13)	0.19 (0.18 to 0.20)	0.60 (0.58 to 0.62)	0.31 (0.29 to 0.33)	None
European Region	2006	0.02 (0.02 to 0.03)	0.12 (0.11 to 0.13)	0.18 (0.18 to 0.19)	0.57 (0.55 to 0.59)	0.27 (0.26 to 0.30)	None
European Region	2007	0.02 (0.02 to 0.03)	0.12 (0.11 to 0.13)	0.18 (0.17 to 0.19)	0.55 (0.53 to 0.57)	0.26 (0.25 to 0.28)	None
European Region	2008	0.02 (0.02 to 0.03)	0.12 (0.11 to 0.13)	0.18 (0.17 to 0.18)	0.53 (0.51 to 0.54)	0.25 (0.23 to 0.26)	None
European Region	2009	0.02 (0.02 to 0.02)	0.12 (0.11 to 0.12)	0.16 (0.16 to 0.17)	0.49 (0.48 to 0.51)	0.23 (0.22 to 0.24)	None
European Region	2010	0.02 (0.02 to 0.02)	0.12 (0.11 to 0.12)	0.16 (0.15 to 0.16)	0.48 (0.47 to 0.50)	0.21 (0.20 to 0.23)	None
European Region	2011	0.02 (0.02 to 0.02)	0.12 (0.11 to 0.12)	0.15 (0.14 to 0.15)	0.46 (0.45 to 0.48)	0.21 (0.20 to 0.23)	None
European Region	2012	0.02 (0.02 to 0.02)	0.12 (0.11 to 0.12)	0.15 (0.14 to 0.15)	0.46 (0.45 to 0.48)	0.20 (0.19 to 0.22)	None
European Region	2013	0.02 (0.02 to 0.02)	0.12 (0.11 to 0.13)	0.14 (0.14 to 0.15)	0.45 (0.44 to 0.47)	0.20 (0.19 to 0.21)	None
European Region	2014	0.02 (0.02 to 0.03)	0.12 (0.11 to 0.12)	0.14 (0.14 to 0.15)	0.46 (0.45 to 0.48)	0.20 (0.19 to 0.21)	None
European Region	2015	0.02 (0.02 to 0.03)	0.11 (0.11 to 0.12)	0.14 (0.14 to 0.15)	0.46 (0.45 to 0.48)	0.19 (0.18 to 0.20)	None
European Region	2016	0.02 (0.02 to 0.03)	0.11 (0.10 to 0.12)	0.14 (0.14 to 0.15)	0.47 (0.45 to 0.49)	0.19 (0.18 to 0.20)	None
European Region	2017	0.02 (0.02 to 0.03)	0.11 (0.10 to 0.12)	0.14 (0.13 to 0.15)	0.47 (0.45 to 0.49)	0.18 (0.17 to 0.19)	None
European Region	2018	0.02 (0.02 to 0.02)	0.11 (0.10 to 0.11)	0.14 (0.13 to 0.15)	0.47 (0.45 to 0.49)	0.18 (0.17 to 0.19)	None
European Region	2019	0.02 (0.02 to 0.02)	0.10 (0.10 to 0.11)	0.14 (0.13 to 0.14)	0.47 (0.45 to 0.49)	0.17 (0.16 to 0.18)	None
European Region	2020	0.02 (0.02 to 0.02)	0.10 (0.09 to 0.10)	0.13 (0.12 to 0.14)	0.44 (0.42 to 0.46)	0.16 (0.15 to 0.17)	None
European Region	2021	0.02 (0.02 to 0.02)	0.10 (0.09 to 0.11)	0.13 (0.12 to 0.14)	0.44 (0.42 to 0.47)	0.16 (0.15 to 0.18)	None
Region of the Americas	1990	0.04 (0.04 to 0.04)	0.10 (0.10 to 0.11)	0.09 (0.09 to 0.09)	0.65 (0.63 to 0.67)	0.63 (0.61 to 0.66)	None
Region of the Americas	1991	0.04 (0.04 to 0.04)	0.10 (0.10 to 0.11)	0.09 (0.09 to 0.09)	0.65 (0.63 to 0.67)	0.63 (0.60 to 0.66)	None
Region of the Americas	1992	0.04 (0.04 to 0.04)	0.10 (0.10 to 0.11)	0.09 (0.09 to 0.09)	0.65 (0.63 to 0.68)	0.63 (0.60 to 0.66)	None
Region of the Americas	1993	0.04 (0.04 to 0.04)	0.10 (0.10 to 0.10)	0.09 (0.09 to 0.09)	0.66 (0.64 to 0.69)	0.64 (0.61 to 0.67)	None
Region of the Americas	1994	0.04 (0.04 to 0.04)	0.10 (0.10 to 0.10)	0.09 (0.09 to 0.10)	0.68 (0.66 to 0.70)	0.65 (0.62 to 0.68)	None
Region of the Americas	1995	0.04 (0.04 to 0.04)	0.09 (0.09 to 0.10)	0.09 (0.09 to 0.10)	0.70 (0.68 to 0.72)	0.65 (0.63 to 0.68)	None
Region of the Americas	1996	0.04 (0.03 to 0.04)	0.09 (0.09 to 0.09)	0.09 (0.09 to 0.09)	0.70 (0.68 to 0.73)	0.64 (0.62 to 0.67)	None
Region of the Americas	1997	0.03 (0.03 to 0.04)	0.09 (0.09 to 0.09)	0.09 (0.09 to 0.09)	0.70 (0.68 to 0.72)	0.62 (0.60 to 0.65)	None
Region of the Americas	1998	0.04 (0.03 to 0.04)	0.09 (0.08 to 0.09)	0.09 (0.09 to 0.09)	0.71 (0.69 to 0.73)	0.61 (0.59 to 0.64)	None
Region of the Americas	1999	0.04 (0.04 to 0.04)	0.09 (0.09 to 0.10)	0.09 (0.09 to 0.09)	0.73 (0.71 to 0.75)	0.59 (0.57 to 0.62)	None
Region of the Americas	2000	0.04 (0.04 to 0.04)	0.10 (0.09 to 0.10)	0.09 (0.09 to 0.09)	0.74 (0.72 to 0.77)	0.55 (0.52 to 0.58)	None
Region of the Americas	2001	0.04 (0.04 to 0.04)	0.10 (0.09 to 0.10)	0.09 (0.09 to 0.09)	0.74 (0.72 to 0.77)	0.53 (0.50 to 0.56)	None
Region of the Americas	2002	0.04 (0.03 to 0.04)	0.10 (0.09 to 0.10)	0.09 (0.09 to 0.09)	0.75 (0.72 to 0.77)	0.51 (0.49 to 0.54)	None
Region of the Americas	2003	0.04 (0.04 to 0.04)	0.10 (0.09 to 0.10)	0.09 (0.09 to 0.09)	0.74 (0.72 to 0.77)	0.50 (0.48 to 0.53)	None
Region of the Americas	2004	0.04 (0.03 to 0.04)	0.10 (0.09 to 0.10)	0.09 (0.09 to 0.09)	0.73 (0.71 to 0.76)	0.48 (0.45 to 0.51)	None
Region of the Americas	2005	0.04 (0.04 to 0.04)	0.10 (0.09 to 0.10)	0.09 (0.09 to 0.09)	0.74 (0.72 to 0.77)	0.47 (0.44 to 0.50)	None
Region of the Americas	2006	0.04 (0.04 to 0.04)	0.10 (0.10 to 0.10)	0.09 (0.09 to 0.09)	0.73 (0.70 to 0.76)	0.45 (0.43 to 0.49)	None
Region of the Americas	2007	0.04 (0.04 to 0.04)	0.10 (0.10 to 0.11)	0.09 (0.09 to 0.09)	0.71 (0.69 to 0.74)	0.44 (0.41 to 0.47)	None
Region of the Americas	2008	0.04 (0.04 to 0.04)	0.10 (0.10 to 0.10)	0.09 (0.09 to 0.09)	0.70 (0.68 to 0.73)	0.43 (0.40 to 0.46)	None
Region of the Americas	2009	0.04 (0.04 to 0.04)	0.10 (0.10 to 0.11)	0.09 (0.09 to 0.09)	0.71 (0.69 to 0.74)	0.42 (0.40 to 0.46)	None
Region of the Americas	2010	0.04 (0.04 to 0.04)	0.11 (0.10 to 0.11)	0.09 (0.09 to 0.09)	0.70 (0.68 to 0.72)	0.41 (0.38 to 0.44)	None
Region of the Americas	2011	0.04 (0.04 to 0.04)	0.11 (0.10 to 0.11)	0.09 (0.08 to 0.09)	0.68 (0.66 to 0.71)	0.39 (0.37 to 0.43)	None
Region of the Americas	2012	0.04 (0.04 to 0.04)	0.11 (0.10 to 0.11)	0.09 (0.08 to 0.09)	0.68 (0.65 to 0.70)	0.39 (0.36 to 0.42)	None
Region of the Americas	2013	0.04 (0.04 to 0.04)	0.11 (0.10 to 0.11)	0.08 (0.08 to 0.09)	0.68 (0.65 to 0.71)	0.39 (0.37 to 0.43)	None
Region of the Americas	2014	0.04 (0.04 to 0.04)	0.11 (0.10 to 0.11)	0.08 (0.08 to 0.09)	0.69 (0.66 to 0.72)	0.40 (0.37 to 0.43)	None
Region of the Americas	2015	0.04 (0.03 to 0.04)	0.11 (0.11 to 0.11)	0.08 (0.08 to 0.09)	0.72 (0.69 to 0.75)	0.40 (0.37 to 0.44)	None
Region of the Americas	2016	0.04 (0.04 to 0.04)	0.11 (0.11 to 0.12)	0.09 (0.08 to 0.09)	0.76 (0.73 to 0.79)	0.40 (0.38 to 0.44)	None
Region of the Americas	2017	0.04 (0.03 to 0.04)	0.11 (0.11 to 0.12)	0.09 (0.08 to 0.09)	0.78 (0.75 to 0.81)	0.39 (0.37 to 0.43)	None
Region of the Americas	2018	0.04 (0.03 to 0.04)	0.11 (0.11 to 0.12)	0.09 (0.08 to 0.09)	0.78 (0.75 to 0.81)	0.39 (0.36 to 0.42)	None
Region of the Americas	2019	0.03 (0.03 to 0.04)	0.11 (0.11 to 0.12)	0.08 (0.08 to 0.09)	0.79 (0.76 to 0.83)	0.39 (0.37 to 0.43)	None
Region of the Americas	2020	0.03 (0.03 to 0.04)	0.11 (0.11 to 0.12)	0.08 (0.08 to 0.09)	0.77 (0.74 to 0.81)	0.38 (0.36 to 0.42)	None
Region of the Americas	2021	0.03 (0.03 to 0.04)	0.11 (0.11 to 0.12)	0.08 (0.08 to 0.09)	0.77 (0.73 to 0.81)	0.38 (0.35 to 0.42)	None
South-East Asia Region	1990	0.01 (0.01 to 0.02)	0.12 (0.08 to 0.18)	0.00 (0.00 to 0.01)	0.80 (0.63 to 1.05)	2.78 (2.16 to 3.31)	None
South-East Asia Region	1991	0.01 (0.01 to 0.02)	0.12 (0.08 to 0.17)	0.00 (0.00 to 0.01)	0.80 (0.63 to 1.04)	2.74 (2.15 to 3.25)	None
South-East Asia Region	1992	0.01 (0.01 to 0.02)	0.12 (0.08 to 0.17)	0.00 (0.00 to 0.01)	0.79 (0.63 to 1.03)	2.69 (2.11 to 3.19)	None
South-East Asia Region	1993	0.01 (0.01 to 0.02)	0.12 (0.08 to 0.17)	0.00 (0.00 to 0.01)	0.79 (0.63 to 1.02)	2.64 (2.10 to 3.12)	None
South-East Asia Region	1994	0.01 (0.01 to 0.02)	0.12 (0.08 to 0.17)	0.00 (0.00 to 0.01)	0.79 (0.63 to 1.00)	2.62 (2.11 to 3.08)	None
South-East Asia Region	1995	0.01 (0.01 to 0.02)	0.11 (0.08 to 0.17)	0.00 (0.00 to 0.01)	0.79 (0.63 to 0.99)	2.59 (2.10 to 3.05)	None
South-East Asia Region	1996	0.01 (0.01 to 0.02)	0.11 (0.08 to 0.17)	0.00 (0.00 to 0.01)	0.79 (0.63 to 1.00)	2.57 (2.09 to 3.03)	None
South-East Asia Region	1997	0.01 (0.01 to 0.02)	0.11 (0.08 to 0.17)	0.00 (0.00 to 0.01)	0.79 (0.64 to 1.01)	2.56 (2.08 to 3.04)	None
South-East Asia Region	1998	0.01 (0.01 to 0.02)	0.12 (0.08 to 0.17)	0.00 (0.00 to 0.01)	0.81 (0.66 to 1.02)	2.59 (2.11 to 3.04)	None
South-East Asia Region	1999	0.01 (0.01 to 0.02)	0.12 (0.08 to 0.18)	0.00 (0.00 to 0.01)	0.83 (0.67 to 1.05)	2.64 (2.16 to 3.11)	None
South-East Asia Region	2000	0.01 (0.01 to 0.02)	0.12 (0.08 to 0.18)	0.00 (0.00 to 0.01)	0.83 (0.67 to 1.04)	2.61 (2.14 to 3.05)	None
South-East Asia Region	2001	0.01 (0.01 to 0.02)	0.12 (0.08 to 0.17)	0.00 (0.00 to 0.01)	0.82 (0.67 to 1.01)	2.55 (2.11 to 3.00)	None
South-East Asia Region	2002	0.01 (0.01 to 0.02)	0.11 (0.08 to 0.17)	0.00 (0.00 to 0.01)	0.80 (0.66 to 0.99)	2.50 (2.09 to 2.92)	None
South-East Asia Region	2003	0.01 (0.01 to 0.02)	0.11 (0.07 to 0.16)	0.00 (0.00 to 0.01)	0.78 (0.64 to 0.94)	2.40 (2.02 to 2.85)	None
South-East Asia Region	2004	0.01 (0.01 to 0.02)	0.11 (0.07 to 0.15)	0.01 (0.00 to 0.01)	0.78 (0.64 to 0.92)	2.35 (1.98 to 2.78)	None
South-East Asia Region	2005	0.01 (0.01 to 0.02)	0.10 (0.07 to 0.15)	0.01 (0.00 to 0.01)	0.78 (0.64 to 0.91)	2.32 (1.94 to 2.77)	None
South-East Asia Region	2006	0.01 (0.01 to 0.02)	0.10 (0.07 to 0.14)	0.01 (0.00 to 0.01)	0.77 (0.63 to 0.89)	2.25 (1.91 to 2.66)	None
South-East Asia Region	2007	0.01 (0.01 to 0.02)	0.10 (0.07 to 0.14)	0.01 (0.00 to 0.01)	0.75 (0.62 to 0.88)	2.19 (1.86 to 2.63)	None
South-East Asia Region	2008	0.01 (0.01 to 0.02)	0.10 (0.07 to 0.14)	0.01 (0.00 to 0.01)	0.75 (0.62 to 0.86)	2.17 (1.84 to 2.58)	None
South-East Asia Region	2009	0.01 (0.01 to 0.02)	0.10 (0.07 to 0.14)	0.01 (0.00 to 0.01)	0.74 (0.61 to 0.85)	2.11 (1.79 to 2.55)	None
South-East Asia Region	2010	0.01 (0.01 to 0.01)	0.09 (0.07 to 0.13)	0.01 (0.00 to 0.01)	0.71 (0.59 to 0.82)	2.00 (1.71 to 2.41)	None
South-East Asia Region	2011	0.01 (0.01 to 0.01)	0.09 (0.07 to 0.13)	0.01 (0.00 to 0.01)	0.69 (0.57 to 0.80)	1.87 (1.60 to 2.25)	None
South-East Asia Region	2012	0.01 (0.00 to 0.01)	0.09 (0.07 to 0.12)	0.01 (0.00 to 0.01)	0.68 (0.56 to 0.78)	1.81 (1.53 to 2.24)	None
South-East Asia Region	2013	0.01 (0.00 to 0.01)	0.09 (0.06 to 0.12)	0.01 (0.00 to 0.01)	0.67 (0.56 to 0.77)	1.77 (1.50 to 2.18)	None
South-East Asia Region	2014	0.01 (0.00 to 0.01)	0.08 (0.06 to 0.12)	0.01 (0.00 to 0.01)	0.64 (0.53 to 0.74)	1.69 (1.41 to 2.17)	None
South-East Asia Region	2015	0.01 (0.00 to 0.01)	0.08 (0.06 to 0.11)	0.01 (0.00 to 0.01)	0.61 (0.51 to 0.72)	1.63 (1.36 to 2.11)	None
South-East Asia Region	2016	0.01 (0.00 to 0.01)	0.08 (0.06 to 0.11)	0.01 (0.00 to 0.01)	0.61 (0.51 to 0.71)	1.60 (1.34 to 2.09)	None
South-East Asia Region	2017	0.01 (0.00 to 0.01)	0.08 (0.06 to 0.11)	0.01 (0.00 to 0.01)	0.62 (0.51 to 0.72)	1.59 (1.32 to 2.08)	None
South-East Asia Region	2018	0.01 (0.00 to 0.01)	0.08 (0.05 to 0.11)	0.01 (0.00 to 0.01)	0.59 (0.49 to 0.70)	1.48 (1.24 to 1.91)	None
South-East Asia Region	2019	0.01 (0.00 to 0.01)	0.07 (0.05 to 0.10)	0.01 (0.00 to 0.01)	0.58 (0.48 to 0.68)	1.41 (1.18 to 1.83)	None
South-East Asia Region	2020	0.01 (0.00 to 0.01)	0.07 (0.05 to 0.10)	0.01 (0.00 to 0.01)	0.58 (0.48 to 0.69)	1.40 (1.17 to 1.81)	None
South-East Asia Region	2021	0.01 (0.00 to 0.01)	0.07 (0.05 to 0.11)	0.01 (0.00 to 0.01)	0.58 (0.48 to 0.69)	1.39 (1.15 to 1.78)	None
Western Pacific Region	1990	0.05 (0.04 to 0.07)	0.06 (0.04 to 0.08)	0.01 (0.00 to 0.01)	0.43 (0.36 to 0.51)	0.70 (0.60 to 0.82)	None
Western Pacific Region	1991	0.05 (0.04 to 0.07)	0.06 (0.04 to 0.08)	0.01 (0.00 to 0.01)	0.42 (0.36 to 0.49)	0.68 (0.60 to 0.78)	None
Western Pacific Region	1992	0.05 (0.04 to 0.06)	0.06 (0.04 to 0.08)	0.01 (0.00 to 0.01)	0.42 (0.36 to 0.49)	0.66 (0.58 to 0.77)	None
Western Pacific Region	1993	0.05 (0.04 to 0.06)	0.06 (0.04 to 0.08)	0.01 (0.00 to 0.01)	0.42 (0.36 to 0.48)	0.65 (0.58 to 0.74)	None
Western Pacific Region	1994	0.04 (0.03 to 0.05)	0.06 (0.04 to 0.07)	0.01 (0.00 to 0.01)	0.41 (0.35 to 0.47)	0.63 (0.56 to 0.71)	None
Western Pacific Region	1995	0.04 (0.03 to 0.05)	0.06 (0.04 to 0.07)	0.01 (0.00 to 0.01)	0.40 (0.34 to 0.47)	0.60 (0.54 to 0.68)	None
Western Pacific Region	1996	0.04 (0.03 to 0.05)	0.06 (0.04 to 0.07)	0.01 (0.01 to 0.01)	0.40 (0.34 to 0.46)	0.58 (0.52 to 0.66)	None
Western Pacific Region	1997	0.03 (0.03 to 0.05)	0.06 (0.04 to 0.07)	0.01 (0.01 to 0.01)	0.39 (0.33 to 0.45)	0.56 (0.50 to 0.62)	None
Western Pacific Region	1998	0.03 (0.03 to 0.05)	0.05 (0.04 to 0.07)	0.01 (0.01 to 0.01)	0.39 (0.33 to 0.45)	0.53 (0.48 to 0.60)	None
Western Pacific Region	1999	0.03 (0.03 to 0.05)	0.05 (0.03 to 0.06)	0.01 (0.01 to 0.01)	0.39 (0.33 to 0.45)	0.51 (0.46 to 0.57)	None
Western Pacific Region	2000	0.03 (0.03 to 0.05)	0.05 (0.03 to 0.06)	0.01 (0.01 to 0.01)	0.39 (0.33 to 0.45)	0.49 (0.44 to 0.55)	None
Western Pacific Region	2001	0.04 (0.03 to 0.05)	0.05 (0.03 to 0.06)	0.01 (0.01 to 0.01)	0.38 (0.33 to 0.44)	0.48 (0.43 to 0.53)	None
Western Pacific Region	2002	0.04 (0.03 to 0.05)	0.05 (0.03 to 0.06)	0.01 (0.01 to 0.01)	0.38 (0.32 to 0.42)	0.46 (0.42 to 0.52)	None
Western Pacific Region	2003	0.04 (0.03 to 0.05)	0.05 (0.03 to 0.06)	0.01 (0.01 to 0.01)	0.37 (0.32 to 0.42)	0.46 (0.42 to 0.51)	None
Western Pacific Region	2004	0.04 (0.03 to 0.05)	0.05 (0.03 to 0.06)	0.01 (0.01 to 0.01)	0.36 (0.31 to 0.40)	0.45 (0.41 to 0.49)	None
Western Pacific Region	2005	0.04 (0.03 to 0.05)	0.05 (0.03 to 0.06)	0.01 (0.01 to 0.01)	0.34 (0.30 to 0.38)	0.43 (0.39 to 0.47)	None
Western Pacific Region	2006	0.04 (0.03 to 0.05)	0.05 (0.03 to 0.05)	0.01 (0.01 to 0.01)	0.32 (0.28 to 0.35)	0.41 (0.38 to 0.45)	None
Western Pacific Region	2007	0.04 (0.03 to 0.04)	0.04 (0.03 to 0.05)	0.01 (0.01 to 0.01)	0.30 (0.27 to 0.34)	0.40 (0.37 to 0.44)	None
Western Pacific Region	2008	0.03 (0.03 to 0.04)	0.04 (0.03 to 0.05)	0.01 (0.01 to 0.01)	0.30 (0.26 to 0.34)	0.40 (0.37 to 0.44)	None
Western Pacific Region	2009	0.03 (0.02 to 0.04)	0.04 (0.03 to 0.05)	0.01 (0.01 to 0.01)	0.30 (0.26 to 0.34)	0.41 (0.38 to 0.45)	None
Western Pacific Region	2010	0.03 (0.02 to 0.04)	0.04 (0.03 to 0.04)	0.01 (0.01 to 0.01)	0.29 (0.25 to 0.33)	0.41 (0.37 to 0.45)	None
Western Pacific Region	2011	0.03 (0.02 to 0.04)	0.04 (0.03 to 0.04)	0.01 (0.01 to 0.01)	0.28 (0.24 to 0.32)	0.40 (0.36 to 0.44)	None
Western Pacific Region	2012	0.03 (0.02 to 0.03)	0.03 (0.03 to 0.04)	0.01 (0.01 to 0.01)	0.27 (0.23 to 0.30)	0.39 (0.35 to 0.44)	None
Western Pacific Region	2013	0.03 (0.02 to 0.03)	0.03 (0.03 to 0.04)	0.01 (0.01 to 0.01)	0.26 (0.23 to 0.30)	0.39 (0.35 to 0.43)	None
Western Pacific Region	2014	0.03 (0.02 to 0.03)	0.03 (0.03 to 0.04)	0.01 (0.01 to 0.01)	0.26 (0.23 to 0.30)	0.39 (0.35 to 0.43)	None
Western Pacific Region	2015	0.02 (0.02 to 0.03)	0.03 (0.03 to 0.04)	0.01 (0.01 to 0.01)	0.26 (0.22 to 0.30)	0.39 (0.36 to 0.44)	None
Western Pacific Region	2016	0.02 (0.02 to 0.03)	0.03 (0.03 to 0.04)	0.01 (0.01 to 0.01)	0.26 (0.22 to 0.30)	0.39 (0.36 to 0.44)	None
Western Pacific Region	2017	0.02 (0.02 to 0.03)	0.03 (0.03 to 0.04)	0.01 (0.01 to 0.01)	0.26 (0.22 to 0.30)	0.39 (0.35 to 0.44)	None
Western Pacific Region	2018	0.02 (0.02 to 0.03)	0.03 (0.03 to 0.04)	0.01 (0.01 to 0.01)	0.26 (0.23 to 0.31)	0.38 (0.34 to 0.43)	None
Western Pacific Region	2019	0.02 (0.02 to 0.03)	0.03 (0.03 to 0.04)	0.01 (0.01 to 0.01)	0.26 (0.22 to 0.31)	0.38 (0.34 to 0.44)	None
Western Pacific Region	2020	0.02 (0.02 to 0.03)	0.03 (0.02 to 0.04)	0.01 (0.01 to 0.01)	0.26 (0.22 to 0.30)	0.37 (0.33 to 0.42)	None
Western Pacific Region	2021	0.02 (0.01 to 0.03)	0.03 (0.03 to 0.04)	0.01 (0.01 to 0.01)	0.26 (0.22 to 0.31)	0.38 (0.33 to 0.44)	None
Note: RA, rheumatoid arthritis; IBD, inflammatory bowel disease; MS, multiple sclerosis; T1DM, type 1 diabetes mellitus; UI Uncertainty Interval.

## Sheet: Table S4
Table S4 Age-standardized incidence rate of autoimmune diseases in adolescents and young adults at the national level from 1990 to 2021
Location	Year	RA (95% UI)	IBD (95% UI)	MS (95% UI)	T1DM (95% UI)	Asthma (95% UI)	Psoriasis (95% UI)
Afghanistan	1990	4.19 (2.61 to 6.14)	2.59 (1.88 to 3.50)	2.79 (1.69 to 4.08)	7.47 (2.91 to 14.07)	605.33 (342.83 to 937.20)	47.25 (41.00 to 53.74)
Afghanistan	1991	4.17 (2.61 to 6.06)	2.61 (1.90 to 3.52)	2.81 (1.72 to 4.11)	7.34 (2.84 to 14.38)	603.13 (343.80 to 925.40)	47.42 (41.39 to 53.78)
Afghanistan	1992	4.12 (2.60 to 5.98)	2.63 (1.93 to 3.56)	2.82 (1.73 to 4.12)	7.19 (2.79 to 14.18)	598.48 (342.40 to 918.15)	47.55 (41.57 to 53.86)
Afghanistan	1993	4.03 (2.55 to 5.86)	2.65 (1.93 to 3.60)	2.82 (1.73 to 4.11)	7.03 (2.70 to 14.04)	591.40 (336.40 to 910.67)	47.63 (41.67 to 53.99)
Afghanistan	1994	3.95 (2.49 to 5.75)	2.66 (1.94 to 3.62)	2.82 (1.72 to 4.12)	6.90 (2.62 to 13.98)	584.32 (330.72 to 903.36)	47.71 (41.68 to 54.08)
Afghanistan	1995	3.89 (2.44 to 5.66)	2.67 (1.94 to 3.65)	2.81 (1.71 to 4.12)	6.83 (2.56 to 14.15)	578.41 (321.70 to 901.70)	47.77 (41.72 to 54.34)
Afghanistan	1996	3.84 (2.42 to 5.58)	2.68 (1.95 to 3.64)	2.81 (1.71 to 4.10)	6.78 (2.60 to 13.93)	572.43 (326.92 to 884.50)	47.83 (41.91 to 54.22)
Afghanistan	1997	3.81 (2.40 to 5.52)	2.70 (1.97 to 3.64)	2.81 (1.70 to 4.09)	6.72 (2.62 to 13.59)	565.65 (325.34 to 872.28)	47.91 (41.95 to 54.10)
Afghanistan	1998	3.78 (2.38 to 5.48)	2.71 (1.98 to 3.66)	2.80 (1.70 to 4.09)	6.65 (2.63 to 13.19)	558.59 (320.35 to 857.96)	48.00 (41.92 to 54.25)
Afghanistan	1999	3.75 (2.35 to 5.48)	2.72 (1.98 to 3.66)	2.81 (1.69 to 4.09)	6.61 (2.64 to 12.88)	551.87 (313.79 to 852.16)	48.09 (41.91 to 54.40)
Afghanistan	2000	3.74 (2.32 to 5.47)	2.72 (1.98 to 3.69)	2.81 (1.69 to 4.10)	6.60 (2.65 to 12.78)	546.78 (308.99 to 843.43)	48.18 (41.82 to 54.60)
Afghanistan	2001	3.75 (2.37 to 5.45)	2.72 (1.99 to 3.67)	2.83 (1.72 to 4.09)	6.65 (2.69 to 12.89)	542.39 (310.65 to 832.24)	48.33 (42.06 to 54.52)
Afghanistan	2002	3.75 (2.41 to 5.42)	2.71 (1.99 to 3.67)	2.85 (1.75 to 4.10)	6.71 (2.69 to 12.98)	535.63 (310.84 to 818.94)	48.52 (42.30 to 54.70)
Afghanistan	2003	3.74 (2.41 to 5.41)	2.70 (1.99 to 3.66)	2.86 (1.78 to 4.12)	6.77 (2.72 to 13.00)	527.04 (308.21 to 805.61)	48.74 (42.45 to 55.02)
Afghanistan	2004	3.74 (2.40 to 5.41)	2.69 (1.98 to 3.64)	2.88 (1.81 to 4.12)	6.83 (2.74 to 13.05)	519.31 (307.14 to 800.39)	48.97 (42.61 to 55.51)
Afghanistan	2005	3.76 (2.41 to 5.45)	2.69 (1.97 to 3.65)	2.90 (1.82 to 4.17)	6.87 (2.77 to 13.14)	513.32 (303.87 to 793.58)	49.20 (42.66 to 56.06)
Afghanistan	2006	3.79 (2.44 to 5.45)	2.71 (1.98 to 3.66)	2.92 (1.85 to 4.20)	6.90 (2.81 to 13.08)	506.86 (301.50 to 777.17)	49.43 (42.91 to 56.13)
Afghanistan	2007	3.84 (2.46 to 5.51)	2.73 (1.99 to 3.71)	2.96 (1.87 to 4.25)	6.93 (2.85 to 13.09)	499.06 (295.39 to 764.89)	49.71 (43.20 to 56.25)
Afghanistan	2008	3.91 (2.49 to 5.56)	2.76 (2.01 to 3.75)	3.00 (1.89 to 4.32)	6.97 (2.93 to 13.08)	490.72 (288.07 to 757.73)	50.02 (43.45 to 56.64)
Afghanistan	2009	3.97 (2.53 to 5.63)	2.79 (2.03 to 3.81)	3.04 (1.91 to 4.41)	7.00 (2.99 to 12.99)	481.98 (283.41 to 750.65)	50.32 (43.60 to 57.05)
Afghanistan	2010	4.03 (2.55 to 5.74)	2.82 (2.04 to 3.88)	3.07 (1.91 to 4.50)	7.01 (2.97 to 12.98)	473.94 (275.70 to 741.87)	50.60 (43.69 to 57.52)
Afghanistan	2011	4.09 (2.61 to 5.81)	2.84 (2.07 to 3.90)	3.11 (1.95 to 4.49)	7.03 (3.01 to 13.00)	465.50 (273.55 to 717.98)	50.88 (44.15 to 57.77)
Afghanistan	2012	4.15 (2.65 to 5.89)	2.88 (2.10 to 3.95)	3.15 (1.98 to 4.51)	7.07 (2.97 to 13.21)	455.52 (272.23 to 693.57)	51.20 (44.53 to 58.04)
Afghanistan	2013	4.23 (2.71 to 5.99)	2.91 (2.12 to 4.00)	3.20 (2.01 to 4.56)	7.12 (2.95 to 13.56)	445.57 (268.41 to 669.34)	51.52 (44.89 to 58.43)
Afghanistan	2014	4.31 (2.75 to 6.14)	2.94 (2.14 to 4.05)	3.24 (2.05 to 4.61)	7.18 (2.95 to 13.96)	437.00 (264.72 to 650.23)	51.84 (45.10 to 58.96)
Afghanistan	2015	4.39 (2.78 to 6.32)	2.97 (2.15 to 4.07)	3.29 (2.06 to 4.69)	7.23 (2.89 to 14.24)	431.08 (261.17 to 641.92)	52.14 (45.20 to 59.50)
Afghanistan	2016	4.49 (2.89 to 6.42)	2.99 (2.18 to 4.10)	3.34 (2.08 to 4.77)	7.32 (2.89 to 14.46)	426.75 (263.23 to 629.35)	52.46 (45.67 to 59.72)
Afghanistan	2017	4.60 (2.98 to 6.56)	3.02 (2.21 to 4.11)	3.39 (2.10 to 4.88)	7.42 (2.82 to 14.69)	422.41 (263.43 to 622.18)	52.82 (46.04 to 60.03)
Afghanistan	2018	4.70 (3.01 to 6.71)	3.04 (2.24 to 4.11)	3.44 (2.12 to 4.97)	7.51 (2.68 to 15.03)	418.78 (260.39 to 622.28)	53.16 (46.26 to 60.59)
Afghanistan	2019	4.77 (3.03 to 6.83)	3.06 (2.24 to 4.12)	3.48 (2.13 to 5.05)	7.54 (2.61 to 15.28)	416.84 (256.36 to 627.02)	53.43 (46.30 to 60.97)
Afghanistan	2020	4.80 (3.06 to 6.89)	3.08 (2.21 to 4.20)	3.49 (2.16 to 5.11)	7.31 (2.61 to 14.49)	421.82 (261.31 to 616.36)	53.67 (46.27 to 61.48)
Afghanistan	2021	4.87 (3.10 to 6.98)	3.11 (2.28 to 4.21)	3.54 (2.17 to 5.09)	7.11 (2.46 to 14.26)	421.78 (253.08 to 612.53)	53.74 (46.48 to 61.47)
Albania	1990	5.56 (3.24 to 8.39)	6.14 (4.56 to 8.20)	2.90 (1.61 to 4.58)	4.17 (1.98 to 7.12)	279.80 (158.02 to 438.30)	47.92 (41.77 to 54.43)
Albania	1991	5.57 (3.24 to 8.37)	6.11 (4.56 to 8.12)	3.00 (1.68 to 4.83)	4.19 (2.00 to 7.13)	281.62 (159.57 to 440.60)	47.84 (41.80 to 54.12)
Albania	1992	5.60 (3.27 to 8.37)	6.10 (4.57 to 8.10)	3.11 (1.72 to 5.05)	4.22 (2.03 to 7.16)	283.30 (160.26 to 444.11)	47.80 (41.72 to 54.05)
Albania	1993	5.63 (3.30 to 8.40)	6.09 (4.56 to 8.11)	3.20 (1.77 to 5.25)	4.25 (2.03 to 7.18)	284.76 (160.80 to 447.58)	47.80 (41.73 to 53.82)
Albania	1994	5.67 (3.32 to 8.45)	6.10 (4.54 to 8.14)	3.28 (1.81 to 5.42)	4.27 (2.03 to 7.24)	285.95 (161.72 to 451.83)	47.82 (41.68 to 53.89)
Albania	1995	5.72 (3.36 to 8.53)	6.11 (4.54 to 8.16)	3.35 (1.83 to 5.59)	4.30 (2.03 to 7.35)	286.78 (162.36 to 455.01)	47.86 (41.63 to 54.31)
Albania	1996	5.79 (3.41 to 8.60)	6.14 (4.59 to 8.18)	3.40 (1.87 to 5.60)	4.33 (2.04 to 7.32)	287.33 (161.60 to 454.06)	48.01 (41.91 to 54.15)
Albania	1997	5.89 (3.47 to 8.73)	6.22 (4.65 to 8.27)	3.44 (1.91 to 5.65)	4.36 (2.06 to 7.40)	287.82 (160.98 to 452.55)	48.31 (42.29 to 54.41)
Albania	1998	6.00 (3.54 to 8.88)	6.33 (4.72 to 8.38)	3.49 (1.94 to 5.69)	4.41 (2.09 to 7.50)	288.37 (161.60 to 454.68)	48.68 (42.67 to 54.91)
Albania	1999	6.13 (3.61 to 9.12)	6.44 (4.77 to 8.54)	3.54 (1.96 to 5.75)	4.45 (2.11 to 7.61)	289.11 (161.07 to 456.85)	49.06 (42.98 to 55.38)
Albania	2000	6.25 (3.70 to 9.33)	6.54 (4.82 to 8.69)	3.61 (1.98 to 5.78)	4.48 (2.12 to 7.75)	290.23 (159.32 to 460.41)	49.37 (43.19 to 55.79)
Albania	2001	6.38 (3.77 to 9.49)	6.64 (4.93 to 8.80)	3.72 (2.12 to 5.83)	4.52 (2.13 to 7.77)	293.45 (161.64 to 463.69)	49.64 (43.45 to 55.99)
Albania	2002	6.51 (3.88 to 9.65)	6.75 (5.03 to 8.93)	3.89 (2.29 to 5.98)	4.56 (2.16 to 7.85)	299.18 (164.05 to 472.98)	49.93 (43.73 to 56.24)
Albania	2003	6.64 (3.95 to 9.90)	6.86 (5.14 to 9.09)	4.07 (2.44 to 6.23)	4.61 (2.18 to 7.95)	305.62 (167.19 to 483.41)	50.22 (43.98 to 56.64)
Albania	2004	6.77 (4.03 to 10.14)	6.97 (5.21 to 9.24)	4.25 (2.56 to 6.43)	4.66 (2.21 to 8.11)	310.95 (169.97 to 493.49)	50.50 (44.10 to 57.12)
Albania	2005	6.89 (4.09 to 10.33)	7.05 (5.27 to 9.40)	4.36 (2.60 to 6.60)	4.71 (2.21 to 8.24)	313.36 (171.00 to 502.82)	50.73 (43.95 to 57.59)
Albania	2006	7.00 (4.13 to 10.46)	7.14 (5.35 to 9.50)	4.43 (2.72 to 6.67)	4.77 (2.25 to 8.30)	313.01 (170.83 to 498.15)	50.98 (44.33 to 57.66)
Albania	2007	7.11 (4.20 to 10.66)	7.22 (5.42 to 9.61)	4.49 (2.78 to 6.74)	4.84 (2.29 to 8.36)	311.53 (169.92 to 497.05)	51.31 (44.84 to 57.83)
Albania	2008	7.22 (4.26 to 10.80)	7.30 (5.48 to 9.72)	4.55 (2.81 to 6.86)	4.93 (2.30 to 8.48)	309.32 (169.06 to 493.82)	51.66 (45.21 to 58.22)
Albania	2009	7.32 (4.32 to 11.00)	7.36 (5.52 to 9.88)	4.59 (2.79 to 6.96)	5.02 (2.31 to 8.67)	306.79 (167.80 to 492.75)	51.95 (45.42 to 58.60)
Albania	2010	7.41 (4.35 to 11.19)	7.40 (5.53 to 9.97)	4.64 (2.76 to 7.04)	5.11 (2.31 to 8.89)	304.35 (166.43 to 490.78)	52.13 (45.48 to 59.02)
Albania	2011	7.51 (4.42 to 11.31)	7.41 (5.56 to 9.95)	4.68 (2.88 to 7.09)	5.21 (2.36 to 8.95)	299.74 (163.92 to 481.77)	52.18 (45.78 to 58.98)
Albania	2012	7.61 (4.50 to 11.47)	7.43 (5.56 to 9.93)	4.73 (2.92 to 7.15)	5.31 (2.43 to 9.11)	291.90 (160.18 to 463.82)	52.18 (45.92 to 58.95)
Albania	2013	7.71 (4.56 to 11.62)	7.44 (5.57 to 9.91)	4.78 (2.96 to 7.25)	5.42 (2.50 to 9.34)	283.07 (155.05 to 446.87)	52.16 (45.83 to 58.97)
Albania	2014	7.80 (4.59 to 11.82)	7.45 (5.57 to 9.94)	4.82 (2.96 to 7.31)	5.54 (2.55 to 9.57)	275.45 (150.43 to 438.44)	52.17 (45.68 to 59.10)
Albania	2015	7.90 (4.64 to 12.05)	7.46 (5.59 to 9.94)	4.85 (2.92 to 7.36)	5.66 (2.56 to 9.78)	271.17 (148.50 to 433.88)	52.24 (45.54 to 59.36)
Albania	2016	8.02 (4.73 to 12.18)	7.49 (5.63 to 9.95)	4.84 (2.95 to 7.25)	5.82 (2.69 to 10.05)	269.30 (148.66 to 424.22)	52.58 (46.10 to 59.56)
Albania	2017	8.15 (4.81 to 12.32)	7.53 (5.66 to 10.04)	4.82 (2.94 to 7.12)	6.00 (2.75 to 10.55)	267.62 (148.63 to 420.06)	53.18 (46.62 to 60.15)
Albania	2018	8.26 (4.85 to 12.51)	7.57 (5.69 to 10.14)	4.79 (2.90 to 7.05)	6.18 (2.81 to 10.96)	266.32 (149.11 to 416.53)	53.80 (46.97 to 61.04)
Albania	2019	8.34 (4.86 to 12.65)	7.60 (5.69 to 10.24)	4.78 (2.90 to 7.06)	6.30 (2.83 to 11.24)	265.61 (148.85 to 419.80)	54.20 (47.19 to 61.62)
Albania	2020	8.36 (4.82 to 12.68)	7.57 (5.64 to 10.17)	4.77 (2.96 to 7.08)	6.38 (2.81 to 11.35)	266.30 (145.68 to 424.35)	54.38 (47.42 to 61.77)
Albania	2021	8.38 (4.83 to 12.66)	7.61 (5.65 to 10.22)	4.78 (2.94 to 7.29)	6.58 (2.86 to 11.61)	268.91 (149.66 to 422.05)	54.44 (47.68 to 61.72)
Algeria	1990	3.40 (2.09 to 5.09)	3.24 (2.36 to 4.39)	2.43 (1.45 to 3.59)	4.73 (2.34 to 8.26)	338.48 (194.23 to 538.06)	55.73 (48.26 to 63.92)
Algeria	1991	3.42 (2.10 to 5.08)	3.31 (2.42 to 4.50)	2.47 (1.48 to 3.63)	4.74 (2.38 to 8.17)	336.19 (194.19 to 534.37)	56.16 (48.82 to 64.11)
Algeria	1992	3.44 (2.12 to 5.06)	3.37 (2.49 to 4.61)	2.50 (1.50 to 3.66)	4.76 (2.40 to 8.10)	333.93 (193.33 to 527.64)	56.57 (49.20 to 64.41)
Algeria	1993	3.46 (2.15 to 5.06)	3.43 (2.53 to 4.70)	2.53 (1.53 to 3.71)	4.77 (2.42 to 8.08)	331.77 (191.56 to 519.54)	56.97 (49.60 to 64.67)
Algeria	1994	3.49 (2.16 to 5.13)	3.48 (2.57 to 4.78)	2.57 (1.55 to 3.78)	4.79 (2.41 to 8.12)	329.73 (188.56 to 516.69)	57.35 (49.84 to 65.16)
Algeria	1995	3.51 (2.16 to 5.21)	3.53 (2.60 to 4.85)	2.60 (1.57 to 3.83)	4.80 (2.42 to 8.15)	327.87 (186.95 to 513.04)	57.71 (49.89 to 65.72)
Algeria	1996	3.53 (2.19 to 5.19)	3.58 (2.64 to 4.87)	2.63 (1.60 to 3.86)	4.81 (2.44 to 8.05)	325.81 (186.65 to 508.96)	58.06 (50.41 to 65.90)
Algeria	1997	3.56 (2.22 to 5.15)	3.63 (2.66 to 4.87)	2.67 (1.62 to 3.90)	4.83 (2.48 to 8.05)	323.30 (184.67 to 505.76)	58.40 (50.73 to 66.32)
Algeria	1998	3.59 (2.24 to 5.19)	3.67 (2.69 to 4.94)	2.70 (1.64 to 3.95)	4.85 (2.50 to 8.03)	320.64 (182.65 to 503.38)	58.73 (51.08 to 66.76)
Algeria	1999	3.62 (2.22 to 5.24)	3.71 (2.72 to 4.99)	2.73 (1.65 to 4.02)	4.87 (2.52 to 8.02)	318.08 (180.40 to 500.47)	59.06 (51.16 to 67.37)
Algeria	2000	3.65 (2.24 to 5.31)	3.74 (2.73 to 5.02)	2.77 (1.67 to 4.09)	4.89 (2.52 to 8.03)	315.91 (178.06 to 497.36)	59.39 (51.19 to 68.05)
Algeria	2001	3.70 (2.27 to 5.34)	3.78 (2.77 to 5.06)	2.80 (1.70 to 4.12)	4.92 (2.56 to 8.02)	313.67 (177.40 to 492.17)	59.72 (51.61 to 68.04)
Algeria	2002	3.76 (2.31 to 5.41)	3.82 (2.81 to 5.07)	2.85 (1.73 to 4.18)	4.97 (2.62 to 8.10)	310.93 (177.20 to 485.85)	60.06 (51.96 to 68.37)
Algeria	2003	3.83 (2.37 to 5.50)	3.86 (2.85 to 5.14)	2.89 (1.75 to 4.25)	5.02 (2.68 to 8.20)	308.05 (175.84 to 480.36)	60.41 (52.36 to 68.80)
Algeria	2004	3.91 (2.44 to 5.61)	3.89 (2.88 to 5.23)	2.93 (1.76 to 4.33)	5.07 (2.72 to 8.26)	305.36 (172.82 to 475.35)	60.74 (52.59 to 69.40)
Algeria	2005	3.98 (2.50 to 5.77)	3.92 (2.89 to 5.28)	2.98 (1.78 to 4.40)	5.10 (2.73 to 8.31)	303.20 (170.52 to 474.57)	61.06 (52.75 to 70.03)
Algeria	2006	4.05 (2.55 to 5.84)	3.92 (2.90 to 5.30)	3.02 (1.82 to 4.44)	5.14 (2.77 to 8.32)	301.36 (169.69 to 471.84)	61.37 (53.02 to 70.11)
Algeria	2007	4.13 (2.60 to 5.97)	3.91 (2.88 to 5.28)	3.07 (1.87 to 4.51)	5.17 (2.79 to 8.40)	299.40 (169.35 to 469.57)	61.70 (53.36 to 70.38)
Algeria	2008	4.21 (2.65 to 6.07)	3.90 (2.87 to 5.28)	3.12 (1.91 to 4.59)	5.20 (2.79 to 8.51)	297.34 (167.32 to 469.67)	62.02 (53.66 to 70.74)
Algeria	2009	4.29 (2.68 to 6.23)	3.89 (2.86 to 5.30)	3.17 (1.95 to 4.67)	5.24 (2.79 to 8.59)	295.22 (164.37 to 472.04)	62.33 (53.87 to 71.29)
Algeria	2010	4.37 (2.72 to 6.41)	3.90 (2.85 to 5.31)	3.21 (1.96 to 4.77)	5.28 (2.77 to 8.68)	293.07 (160.13 to 473.70)	62.60 (53.81 to 71.90)
Algeria	2011	4.46 (2.78 to 6.46)	3.92 (2.88 to 5.33)	3.25 (1.99 to 4.78)	5.33 (2.78 to 8.80)	289.85 (159.33 to 466.21)	62.86 (54.31 to 71.99)
Algeria	2012	4.55 (2.85 to 6.59)	3.96 (2.91 to 5.36)	3.28 (2.01 to 4.80)	5.41 (2.75 to 9.03)	285.22 (158.31 to 454.34)	63.12 (54.57 to 72.19)
Algeria	2013	4.65 (2.92 to 6.72)	4.00 (2.93 to 5.42)	3.32 (2.02 to 4.86)	5.50 (2.63 to 9.27)	280.25 (156.63 to 442.17)	63.38 (54.77 to 72.41)
Algeria	2014	4.75 (2.98 to 6.84)	4.03 (2.96 to 5.46)	3.35 (2.04 to 4.93)	5.59 (2.54 to 9.52)	275.99 (154.35 to 435.31)	63.63 (54.83 to 72.98)
Algeria	2015	4.85 (3.03 to 6.97)	4.06 (2.96 to 5.52)	3.39 (2.06 to 4.99)	5.68 (2.54 to 9.82)	273.51 (153.42 to 431.04)	63.87 (54.89 to 73.71)
Algeria	2016	4.97 (3.13 to 7.12)	4.08 (3.00 to 5.50)	3.44 (2.10 to 5.05)	5.77 (2.58 to 9.94)	272.37 (153.15 to 427.47)	64.14 (55.30 to 73.56)
Algeria	2017	5.10 (3.22 to 7.31)	4.11 (3.01 to 5.52)	3.50 (2.16 to 5.12)	5.88 (2.62 to 10.11)	271.48 (153.92 to 425.84)	64.46 (55.81 to 73.77)
Algeria	2018	5.22 (3.27 to 7.52)	4.14 (3.03 to 5.58)	3.55 (2.19 to 5.19)	5.99 (2.68 to 10.31)	270.89 (154.70 to 426.32)	64.75 (56.04 to 74.11)
Algeria	2019	5.29 (3.30 to 7.64)	4.15 (3.04 to 5.60)	3.60 (2.21 to 5.26)	6.09 (2.70 to 10.57)	270.67 (153.29 to 428.13)	64.97 (55.96 to 74.57)
Algeria	2020	5.32 (3.36 to 7.74)	4.17 (3.06 to 5.69)	3.62 (2.23 to 5.36)	6.19 (2.80 to 10.86)	273.89 (158.45 to 422.89)	65.17 (56.13 to 74.94)
Algeria	2021	5.36 (3.37 to 7.67)	4.19 (3.05 to 5.76)	3.67 (2.24 to 5.38)	6.38 (2.89 to 11.26)	270.51 (153.46 to 429.50)	65.39 (56.08 to 75.24)
American Samoa	1990	4.59 (2.60 to 7.05)	0.79 (0.57 to 1.10)	0.19 (0.10 to 0.32)	4.40 (2.21 to 7.38)	239.11 (156.52 to 342.89)	47.55 (40.21 to 55.23)
American Samoa	1991	4.65 (2.65 to 7.11)	0.80 (0.58 to 1.11)	0.19 (0.10 to 0.31)	4.41 (2.19 to 7.31)	234.31 (154.28 to 335.68)	47.73 (40.48 to 55.25)
American Samoa	1992	4.71 (2.71 to 7.18)	0.81 (0.58 to 1.11)	0.19 (0.10 to 0.31)	4.42 (2.19 to 7.30)	229.73 (151.65 to 330.83)	47.92 (40.61 to 55.42)
American Samoa	1993	4.77 (2.74 to 7.22)	0.81 (0.59 to 1.12)	0.19 (0.10 to 0.31)	4.43 (2.19 to 7.28)	225.60 (148.63 to 326.01)	48.09 (40.85 to 55.63)
American Samoa	1994	4.82 (2.76 to 7.28)	0.82 (0.59 to 1.13)	0.19 (0.10 to 0.31)	4.44 (2.19 to 7.30)	222.19 (145.58 to 322.62)	48.25 (40.85 to 55.92)
American Samoa	1995	4.87 (2.77 to 7.37)	0.83 (0.59 to 1.14)	0.19 (0.10 to 0.31)	4.45 (2.18 to 7.31)	219.73 (143.03 to 320.30)	48.37 (40.81 to 56.35)
American Samoa	1996	4.91 (2.80 to 7.39)	0.83 (0.59 to 1.13)	0.19 (0.10 to 0.31)	4.45 (2.21 to 7.28)	217.56 (142.32 to 315.35)	48.51 (41.27 to 56.30)
American Samoa	1997	4.94 (2.84 to 7.45)	0.83 (0.60 to 1.13)	0.19 (0.10 to 0.31)	4.46 (2.24 to 7.21)	215.00 (140.71 to 309.28)	48.67 (41.43 to 56.35)
American Samoa	1998	4.98 (2.87 to 7.50)	0.83 (0.60 to 1.13)	0.19 (0.10 to 0.31)	4.47 (2.27 to 7.22)	212.28 (139.28 to 304.87)	48.84 (41.64 to 56.41)
American Samoa	1999	5.01 (2.90 to 7.57)	0.83 (0.60 to 1.13)	0.19 (0.10 to 0.31)	4.48 (2.30 to 7.24)	209.64 (136.37 to 301.69)	49.00 (41.76 to 56.55)
American Samoa	2000	5.04 (2.91 to 7.64)	0.84 (0.60 to 1.14)	0.19 (0.10 to 0.31)	4.48 (2.31 to 7.25)	207.31 (133.07 to 301.91)	49.13 (41.75 to 56.92)
American Samoa	2001	5.10 (2.96 to 7.71)	0.84 (0.60 to 1.14)	0.19 (0.10 to 0.30)	4.48 (2.31 to 7.25)	204.71 (131.67 to 298.56)	49.25 (41.97 to 56.87)
American Samoa	2002	5.17 (3.01 to 7.82)	0.85 (0.61 to 1.15)	0.18 (0.10 to 0.30)	4.47 (2.31 to 7.28)	201.45 (129.43 to 294.15)	49.40 (42.05 to 57.05)
American Samoa	2003	5.24 (3.04 to 7.97)	0.85 (0.62 to 1.16)	0.18 (0.10 to 0.30)	4.46 (2.30 to 7.34)	198.03 (126.66 to 290.85)	49.55 (42.17 to 57.28)
American Samoa	2004	5.30 (3.07 to 8.11)	0.86 (0.63 to 1.18)	0.18 (0.10 to 0.30)	4.45 (2.27 to 7.35)	194.91 (124.10 to 287.41)	49.71 (42.25 to 57.59)
American Samoa	2005	5.33 (3.06 to 8.16)	0.87 (0.62 to 1.19)	0.18 (0.10 to 0.30)	4.45 (2.25 to 7.42)	192.58 (120.62 to 286.48)	49.86 (42.31 to 58.02)
American Samoa	2006	5.32 (3.07 to 8.08)	0.87 (0.63 to 1.19)	0.18 (0.10 to 0.30)	4.45 (2.24 to 7.40)	191.19 (119.04 to 284.75)	50.01 (42.56 to 57.92)
American Samoa	2007	5.28 (3.05 to 8.03)	0.88 (0.63 to 1.19)	0.18 (0.10 to 0.30)	4.46 (2.25 to 7.39)	190.31 (117.04 to 284.25)	50.19 (42.82 to 58.16)
American Samoa	2008	5.24 (3.04 to 7.94)	0.88 (0.64 to 1.19)	0.18 (0.10 to 0.30)	4.46 (2.27 to 7.37)	189.55 (115.93 to 286.40)	50.39 (43.00 to 58.34)
American Samoa	2009	5.21 (3.03 to 7.88)	0.88 (0.64 to 1.21)	0.18 (0.10 to 0.30)	4.47 (2.26 to 7.37)	188.48 (113.97 to 286.46)	50.59 (43.12 to 58.78)
American Samoa	2010	5.19 (3.03 to 7.87)	0.89 (0.64 to 1.22)	0.18 (0.10 to 0.30)	4.48 (2.27 to 7.39)	186.70 (110.72 to 288.91)	50.77 (43.12 to 59.01)
American Samoa	2011	5.21 (3.03 to 7.88)	0.89 (0.64 to 1.21)	0.18 (0.10 to 0.30)	4.51 (2.29 to 7.36)	181.31 (109.76 to 277.00)	50.97 (43.30 to 59.17)
American Samoa	2012	5.25 (3.05 to 7.98)	0.89 (0.65 to 1.21)	0.18 (0.10 to 0.30)	4.55 (2.32 to 7.45)	171.50 (105.90 to 256.65)	51.19 (43.62 to 59.30)
American Samoa	2013	5.30 (3.08 to 8.10)	0.90 (0.65 to 1.21)	0.18 (0.10 to 0.30)	4.61 (2.36 to 7.56)	160.07 (101.32 to 236.62)	51.43 (43.88 to 59.63)
American Samoa	2014	5.36 (3.11 to 8.22)	0.90 (0.65 to 1.22)	0.18 (0.10 to 0.30)	4.66 (2.38 to 7.70)	149.77 (96.44 to 217.32)	51.66 (43.95 to 60.05)
American Samoa	2015	5.40 (3.12 to 8.31)	0.90 (0.65 to 1.23)	0.18 (0.10 to 0.31)	4.70 (2.39 to 7.81)	143.41 (92.05 to 207.44)	51.85 (43.95 to 60.64)
American Samoa	2016	5.46 (3.14 to 8.37)	0.90 (0.66 to 1.22)	0.19 (0.10 to 0.31)	4.73 (2.39 to 7.82)	140.14 (92.20 to 199.69)	52.04 (44.37 to 60.43)
American Samoa	2017	5.52 (3.18 to 8.41)	0.90 (0.65 to 1.22)	0.19 (0.10 to 0.31)	4.77 (2.39 to 7.83)	137.38 (92.09 to 194.53)	52.25 (44.67 to 60.55)
American Samoa	2018	5.58 (3.24 to 8.52)	0.89 (0.65 to 1.21)	0.19 (0.10 to 0.31)	4.81 (2.38 to 7.94)	135.31 (91.00 to 192.36)	52.45 (44.74 to 60.79)
American Samoa	2019	5.63 (3.25 to 8.61)	0.89 (0.64 to 1.22)	0.19 (0.10 to 0.31)	4.84 (2.37 to 8.06)	134.11 (89.89 to 191.09)	52.62 (44.67 to 60.85)
American Samoa	2020	5.67 (3.31 to 8.66)	0.90 (0.65 to 1.23)	0.19 (0.10 to 0.31)	4.92 (2.40 to 8.23)	134.81 (88.93 to 189.45)	52.91 (44.89 to 61.69)
American Samoa	2021	5.67 (3.31 to 8.62)	0.90 (0.64 to 1.24)	0.19 (0.10 to 0.31)	5.09 (2.53 to 8.43)	133.80 (89.56 to 194.53)	52.96 (44.70 to 61.95)
Andorra	1990	8.16 (4.77 to 12.44)	14.22 (10.65 to 18.75)	4.68 (2.84 to 6.89)	9.94 (4.52 to 17.19)	423.20 (206.17 to 726.00)	111.54 (96.90 to 127.25)
Andorra	1991	8.12 (4.74 to 12.28)	14.34 (10.78 to 18.99)	4.75 (2.92 to 6.99)	10.07 (4.57 to 17.44)	417.32 (202.75 to 722.53)	112.04 (97.90 to 127.55)
Andorra	1992	8.14 (4.76 to 12.27)	14.45 (10.92 to 19.21)	4.84 (2.99 to 7.07)	10.22 (4.62 to 17.67)	411.65 (200.08 to 714.63)	112.42 (98.45 to 127.68)
Andorra	1993	8.15 (4.76 to 12.30)	14.55 (11.01 to 19.38)	4.92 (3.04 to 7.19)	10.40 (4.71 to 17.94)	406.09 (196.90 to 704.69)	112.81 (98.94 to 128.13)
Andorra	1994	8.18 (4.78 to 12.35)	14.65 (11.06 to 19.53)	5.01 (3.08 to 7.35)	10.59 (4.80 to 18.30)	401.05 (193.75 to 698.86)	113.00 (98.98 to 128.53)
Andorra	1995	8.22 (4.81 to 12.43)	14.73 (11.08 to 19.67)	5.10 (3.10 to 7.49)	10.78 (4.86 to 18.74)	397.85 (191.48 to 692.55)	113.23 (98.85 to 129.16)
Andorra	1996	8.26 (4.86 to 12.40)	14.81 (11.20 to 19.65)	5.17 (3.16 to 7.53)	11.03 (5.01 to 19.04)	394.45 (190.52 to 688.33)	113.57 (99.51 to 128.85)
Andorra	1997	8.28 (4.89 to 12.39)	14.90 (11.31 to 19.74)	5.25 (3.23 to 7.66)	11.35 (5.19 to 19.58)	389.04 (189.10 to 683.06)	113.89 (99.98 to 128.67)
Andorra	1998	8.30 (4.91 to 12.36)	14.99 (11.36 to 19.83)	5.32 (3.27 to 7.79)	11.69 (5.42 to 20.09)	382.89 (187.43 to 669.72)	114.25 (100.15 to 129.01)
Andorra	1999	8.31 (4.93 to 12.38)	15.05 (11.44 to 19.91)	5.39 (3.30 to 7.93)	12.01 (5.61 to 20.54)	376.36 (184.63 to 657.39)	114.46 (100.19 to 129.75)
Andorra	2000	8.34 (4.95 to 12.46)	15.08 (11.48 to 19.89)	5.46 (3.33 to 8.08)	12.28 (5.70 to 21.08)	371.36 (181.70 to 651.74)	114.57 (100.11 to 130.23)
Andorra	2001	8.39 (4.97 to 12.51)	15.09 (11.49 to 19.91)	5.54 (3.41 to 8.13)	12.50 (5.84 to 21.28)	366.73 (181.26 to 643.42)	114.34 (100.02 to 129.34)
Andorra	2002	8.45 (4.99 to 12.59)	15.08 (11.48 to 19.88)	5.64 (3.51 to 8.22)	12.72 (5.95 to 21.58)	360.82 (178.69 to 633.03)	113.80 (99.54 to 128.76)
Andorra	2003	8.49 (5.00 to 12.71)	15.07 (11.46 to 19.83)	5.73 (3.61 to 8.35)	12.94 (6.05 to 22.08)	355.18 (175.96 to 623.27)	113.35 (99.08 to 128.22)
Andorra	2004	8.52 (5.00 to 12.85)	15.06 (11.42 to 19.82)	5.79 (3.66 to 8.45)	13.16 (6.13 to 22.61)	349.88 (173.88 to 611.64)	113.01 (98.63 to 128.39)
Andorra	2005	8.56 (4.99 to 12.95)	15.06 (11.40 to 19.88)	5.85 (3.67 to 8.57)	13.37 (6.16 to 23.06)	345.99 (170.80 to 604.11)	112.93 (98.22 to 128.92)
Andorra	2006	8.60 (5.04 to 12.92)	15.06 (11.41 to 19.87)	5.90 (3.74 to 8.56)	13.57 (6.24 to 23.25)	342.56 (170.06 to 597.51)	113.54 (99.13 to 128.85)
Andorra	2007	8.66 (5.10 to 12.98)	15.06 (11.39 to 19.94)	5.95 (3.81 to 8.58)	13.78 (6.35 to 23.54)	338.66 (168.93 to 589.20)	114.84 (100.52 to 130.17)
Andorra	2008	8.73 (5.16 to 13.11)	15.07 (11.38 to 19.97)	6.00 (3.87 to 8.62)	14.00 (6.46 to 23.92)	334.78 (167.02 to 585.58)	116.37 (101.91 to 131.93)
Andorra	2009	8.80 (5.22 to 13.26)	15.08 (11.33 to 20.01)	6.06 (3.90 to 8.73)	14.22 (6.54 to 24.43)	331.48 (164.28 to 582.60)	117.59 (102.78 to 133.69)
Andorra	2010	8.86 (5.24 to 13.39)	15.09 (11.33 to 20.02)	6.10 (3.88 to 8.86)	14.46 (6.60 to 24.96)	329.58 (162.78 to 581.42)	118.09 (102.80 to 134.35)
Andorra	2011	8.95 (5.29 to 13.41)	15.12 (11.40 to 20.00)	6.16 (4.00 to 8.90)	14.70 (6.81 to 25.10)	329.43 (164.31 to 578.72)	117.81 (103.06 to 133.61)
Andorra	2012	8.97 (5.30 to 13.43)	15.16 (11.53 to 19.98)	6.19 (4.04 to 8.92)	15.01 (7.11 to 25.59)	328.83 (164.07 to 571.21)	117.39 (102.62 to 132.73)
Andorra	2013	9.02 (5.33 to 13.51)	15.21 (11.56 to 20.04)	6.24 (4.08 to 8.95)	15.33 (7.27 to 26.23)	328.94 (165.67 to 566.01)	116.84 (102.14 to 131.92)
Andorra	2014	9.05 (5.34 to 13.56)	15.26 (11.60 to 20.08)	6.26 (4.07 to 9.03)	15.68 (7.42 to 26.83)	329.17 (168.20 to 563.77)	116.46 (101.70 to 131.96)
Andorra	2015	9.06 (5.35 to 13.66)	15.29 (11.61 to 20.13)	6.27 (4.00 to 9.14)	16.02 (7.57 to 27.65)	328.63 (168.32 to 560.72)	116.23 (100.89 to 132.31)
Andorra	2016	9.09 (5.38 to 13.57)	15.29 (11.61 to 20.07)	6.27 (4.03 to 9.08)	16.43 (7.82 to 28.05)	327.06 (168.63 to 555.84)	116.24 (101.40 to 131.76)
Andorra	2017	9.12 (5.41 to 13.56)	15.30 (11.59 to 20.11)	6.26 (4.03 to 9.02)	16.91 (8.03 to 28.71)	324.75 (166.40 to 550.77)	116.47 (101.58 to 132.36)
Andorra	2018	9.16 (5.44 to 13.63)	15.31 (11.54 to 20.22)	6.26 (3.98 to 9.06)	17.34 (8.24 to 29.32)	322.67 (165.60 to 552.52)	116.71 (101.64 to 132.78)
Andorra	2019	9.20 (5.47 to 13.72)	15.32 (11.48 to 20.28)	6.26 (3.92 to 9.23)	17.61 (8.34 to 29.86)	322.54 (162.90 to 556.10)	116.98 (101.38 to 133.59)
Andorra	2020	9.17 (5.42 to 13.90)	15.49 (11.70 to 20.52)	6.27 (3.94 to 9.06)	17.61 (8.29 to 29.79)	338.28 (172.19 to 575.18)	119.61 (104.21 to 136.29)
Andorra	2021	9.28 (5.49 to 13.98)	15.44 (11.59 to 20.49)	6.34 (3.92 to 9.25)	18.12 (8.56 to 31.24)	319.35 (157.73 to 550.89)	119.34 (103.35 to 135.97)
Angola	1990	4.06 (2.27 to 6.36)	1.41 (1.03 to 1.92)	0.40 (0.22 to 0.64)	4.27 (1.87 to 7.64)	324.09 (182.16 to 492.34)	31.72 (26.64 to 37.08)
Angola	1991	4.06 (2.28 to 6.33)	1.42 (1.04 to 1.92)	0.40 (0.22 to 0.64)	4.22 (1.85 to 7.47)	321.35 (183.61 to 482.58)	31.81 (26.78 to 37.00)
Angola	1992	4.06 (2.28 to 6.29)	1.42 (1.05 to 1.93)	0.40 (0.22 to 0.63)	4.18 (1.84 to 7.33)	318.52 (180.65 to 477.47)	31.90 (26.98 to 37.05)
Angola	1993	4.07 (2.28 to 6.26)	1.43 (1.06 to 1.93)	0.40 (0.22 to 0.63)	4.14 (1.82 to 7.29)	315.79 (177.57 to 475.73)	31.99 (27.06 to 37.07)
Angola	1994	4.08 (2.27 to 6.23)	1.44 (1.06 to 1.95)	0.40 (0.22 to 0.62)	4.12 (1.79 to 7.27)	313.29 (174.90 to 472.81)	32.06 (27.09 to 37.13)
Angola	1995	4.09 (2.28 to 6.23)	1.45 (1.06 to 1.95)	0.40 (0.22 to 0.62)	4.10 (1.77 to 7.25)	311.15 (170.65 to 476.50)	32.13 (26.97 to 37.35)
Angola	1996	4.10 (2.29 to 6.26)	1.46 (1.08 to 1.96)	0.40 (0.22 to 0.62)	4.10 (1.80 to 7.19)	308.87 (171.55 to 468.08)	32.20 (27.16 to 37.36)
Angola	1997	4.12 (2.32 to 6.27)	1.47 (1.09 to 1.98)	0.40 (0.22 to 0.62)	4.10 (1.83 to 7.14)	306.01 (171.64 to 462.30)	32.29 (27.30 to 37.46)
Angola	1998	4.14 (2.35 to 6.32)	1.48 (1.10 to 2.00)	0.40 (0.22 to 0.62)	4.10 (1.85 to 7.12)	302.88 (171.52 to 454.08)	32.41 (27.43 to 37.68)
Angola	1999	4.17 (2.37 to 6.37)	1.49 (1.10 to 2.02)	0.40 (0.22 to 0.62)	4.11 (1.86 to 7.15)	299.71 (169.47 to 450.36)	32.53 (27.53 to 37.86)
Angola	2000	4.19 (2.37 to 6.40)	1.50 (1.10 to 2.04)	0.40 (0.22 to 0.62)	4.11 (1.86 to 7.22)	296.73 (165.91 to 448.40)	32.64 (27.52 to 38.12)
Angola	2001	4.22 (2.39 to 6.43)	1.51 (1.10 to 2.04)	0.39 (0.22 to 0.62)	4.11 (1.87 to 7.21)	292.91 (165.42 to 439.27)	32.77 (27.72 to 38.12)
Angola	2002	4.25 (2.42 to 6.42)	1.51 (1.11 to 2.05)	0.39 (0.22 to 0.61)	4.11 (1.86 to 7.21)	287.60 (163.58 to 430.02)	32.93 (27.89 to 38.32)
Angola	2003	4.29 (2.44 to 6.46)	1.51 (1.11 to 2.05)	0.39 (0.22 to 0.61)	4.11 (1.84 to 7.23)	281.66 (159.78 to 422.18)	33.12 (28.09 to 38.47)
Angola	2004	4.32 (2.45 to 6.51)	1.52 (1.12 to 2.07)	0.39 (0.22 to 0.61)	4.11 (1.84 to 7.23)	275.98 (156.25 to 413.68)	33.32 (28.26 to 38.79)
Angola	2005	4.36 (2.48 to 6.59)	1.53 (1.12 to 2.08)	0.39 (0.22 to 0.61)	4.11 (1.82 to 7.28)	271.44 (154.15 to 407.13)	33.53 (28.37 to 39.13)
Angola	2006	4.41 (2.51 to 6.65)	1.54 (1.13 to 2.09)	0.39 (0.22 to 0.61)	4.12 (1.83 to 7.27)	267.81 (154.20 to 400.76)	33.77 (28.64 to 39.31)
Angola	2007	4.48 (2.54 to 6.74)	1.56 (1.15 to 2.11)	0.39 (0.22 to 0.62)	4.14 (1.84 to 7.30)	264.19 (152.66 to 393.79)	34.04 (28.93 to 39.62)
Angola	2008	4.55 (2.59 to 6.86)	1.59 (1.17 to 2.13)	0.39 (0.22 to 0.62)	4.16 (1.86 to 7.30)	260.49 (151.78 to 388.46)	34.34 (29.18 to 39.88)
Angola	2009	4.62 (2.62 to 6.99)	1.61 (1.18 to 2.16)	0.40 (0.22 to 0.62)	4.18 (1.86 to 7.35)	256.62 (151.15 to 381.95)	34.65 (29.41 to 40.28)
Angola	2010	4.68 (2.64 to 7.12)	1.63 (1.19 to 2.19)	0.40 (0.22 to 0.62)	4.19 (1.86 to 7.36)	252.48 (148.14 to 375.41)	34.95 (29.46 to 40.80)
Angola	2011	4.74 (2.71 to 7.18)	1.65 (1.21 to 2.21)	0.40 (0.22 to 0.63)	4.21 (1.88 to 7.33)	246.92 (146.05 to 364.76)	35.29 (29.86 to 41.03)
Angola	2012	4.81 (2.77 to 7.28)	1.67 (1.23 to 2.25)	0.40 (0.22 to 0.63)	4.24 (1.91 to 7.35)	239.63 (141.96 to 354.34)	35.68 (30.22 to 41.50)
Angola	2013	4.87 (2.81 to 7.37)	1.69 (1.24 to 2.29)	0.40 (0.22 to 0.63)	4.28 (1.93 to 7.45)	231.78 (137.25 to 343.02)	36.08 (30.53 to 41.92)
Angola	2014	4.93 (2.85 to 7.49)	1.71 (1.26 to 2.32)	0.40 (0.22 to 0.64)	4.32 (1.95 to 7.50)	224.56 (132.64 to 333.03)	36.44 (30.85 to 42.47)
Angola	2015	4.97 (2.86 to 7.60)	1.72 (1.27 to 2.34)	0.41 (0.22 to 0.64)	4.34 (1.94 to 7.58)	219.13 (129.69 to 327.25)	36.71 (30.99 to 42.88)
Angola	2016	4.99 (2.90 to 7.62)	1.73 (1.28 to 2.35)	0.41 (0.23 to 0.64)	4.38 (1.95 to 7.63)	214.59 (129.56 to 315.92)	36.93 (31.23 to 42.96)
Angola	2017	5.01 (2.88 to 7.64)	1.73 (1.28 to 2.35)	0.41 (0.23 to 0.64)	4.42 (1.96 to 7.68)	209.94 (126.95 to 306.73)	37.12 (31.39 to 43.15)
Angola	2018	5.03 (2.87 to 7.70)	1.74 (1.29 to 2.35)	0.41 (0.23 to 0.65)	4.45 (1.97 to 7.77)	206.16 (123.31 to 300.94)	37.29 (31.59 to 43.46)
Angola	2019	5.06 (2.85 to 7.75)	1.74 (1.28 to 2.37)	0.42 (0.23 to 0.65)	4.48 (1.96 to 7.87)	204.23 (120.13 to 298.98)	37.42 (31.59 to 43.79)
Angola	2020	5.16 (2.93 to 7.84)	1.75 (1.28 to 2.36)	0.42 (0.23 to 0.65)	4.48 (1.99 to 8.03)	208.02 (126.83 to 301.21)	37.57 (31.37 to 44.15)
Angola	2021	5.18 (2.87 to 7.92)	1.74 (1.29 to 2.37)	0.42 (0.23 to 0.65)	4.52 (1.97 to 8.16)	208.35 (126.73 to 302.36)	37.78 (31.77 to 44.20)
Antigua and Barbuda	1990	5.66 (3.31 to 8.50)	2.70 (2.01 to 3.61)	1.08 (0.63 to 1.59)	9.99 (3.93 to 18.54)	449.04 (235.11 to 733.66)	68.23 (57.55 to 80.01)
Antigua and Barbuda	1991	5.74 (3.37 to 8.60)	2.71 (2.01 to 3.62)	1.10 (0.64 to 1.62)	9.97 (3.99 to 18.13)	447.82 (236.33 to 728.86)	68.38 (57.92 to 79.92)
Antigua and Barbuda	1992	5.83 (3.43 to 8.72)	2.72 (2.03 to 3.62)	1.12 (0.66 to 1.65)	9.96 (3.99 to 18.05)	447.27 (237.69 to 725.11)	68.56 (58.12 to 79.87)
Antigua and Barbuda	1993	5.92 (3.48 to 8.87)	2.73 (2.05 to 3.65)	1.15 (0.67 to 1.69)	9.94 (3.98 to 18.11)	447.25 (239.80 to 720.35)	68.76 (58.37 to 80.31)
Antigua and Barbuda	1994	6.02 (3.54 to 9.08)	2.75 (2.05 to 3.69)	1.18 (0.69 to 1.74)	9.94 (3.95 to 18.19)	447.65 (240.45 to 720.80)	68.97 (58.33 to 80.62)
Antigua and Barbuda	1995	6.12 (3.59 to 9.29)	2.77 (2.05 to 3.72)	1.21 (0.70 to 1.79)	9.94 (3.91 to 18.41)	448.36 (239.56 to 730.25)	69.18 (58.27 to 81.21)
Antigua and Barbuda	1996	6.23 (3.68 to 9.44)	2.79 (2.07 to 3.75)	1.24 (0.72 to 1.83)	9.94 (3.94 to 18.11)	450.00 (240.73 to 730.01)	69.51 (58.65 to 81.36)
Antigua and Barbuda	1997	6.35 (3.76 to 9.60)	2.82 (2.10 to 3.80)	1.27 (0.74 to 1.88)	9.96 (3.95 to 18.21)	452.78 (243.86 to 734.43)	69.99 (59.14 to 81.66)
Antigua and Barbuda	1998	6.47 (3.83 to 9.82)	2.85 (2.12 to 3.84)	1.30 (0.75 to 1.94)	9.97 (3.99 to 18.47)	456.10 (244.10 to 745.71)	70.50 (59.62 to 82.32)
Antigua and Barbuda	1999	6.58 (3.89 to 9.98)	2.88 (2.13 to 3.90)	1.33 (0.77 to 2.00)	9.99 (4.01 to 18.67)	459.33 (245.71 to 751.53)	70.92 (59.78 to 82.92)
Antigua and Barbuda	2000	6.67 (3.91 to 10.21)	2.90 (2.13 to 3.93)	1.37 (0.78 to 2.06)	10.02 (3.97 to 18.87)	461.82 (244.55 to 757.91)	71.15 (59.81 to 83.37)
Antigua and Barbuda	2001	6.75 (3.99 to 10.26)	2.91 (2.15 to 3.94)	1.41 (0.81 to 2.10)	10.06 (4.01 to 18.81)	464.32 (248.60 to 756.94)	71.20 (60.01 to 83.16)
Antigua and Barbuda	2002	6.82 (4.04 to 10.39)	2.93 (2.16 to 3.96)	1.45 (0.84 to 2.16)	10.13 (4.07 to 18.71)	467.57 (250.52 to 759.00)	71.21 (60.17 to 83.14)
Antigua and Barbuda	2003	6.89 (4.11 to 10.45)	2.94 (2.17 to 3.97)	1.49 (0.89 to 2.23)	10.22 (4.15 to 18.63)	471.00 (252.13 to 765.74)	71.20 (60.28 to 83.16)
Antigua and Barbuda	2004	6.95 (4.12 to 10.53)	2.95 (2.18 to 3.99)	1.53 (0.92 to 2.29)	10.29 (4.16 to 18.64)	474.02 (252.38 to 775.00)	71.21 (60.37 to 83.40)
Antigua and Barbuda	2005	7.01 (4.12 to 10.68)	2.96 (2.19 to 4.00)	1.57 (0.93 to 2.34)	10.35 (4.13 to 18.83)	476.03 (250.37 to 780.81)	71.24 (60.19 to 83.55)
Antigua and Barbuda	2006	7.08 (4.18 to 10.65)	2.98 (2.19 to 4.01)	1.59 (0.96 to 2.38)	10.38 (4.20 to 18.65)	477.75 (254.67 to 783.50)	71.44 (60.48 to 83.69)
Antigua and Barbuda	2007	7.16 (4.23 to 10.78)	2.99 (2.20 to 4.03)	1.62 (0.98 to 2.41)	10.43 (4.29 to 18.63)	479.85 (257.82 to 780.25)	71.81 (60.79 to 83.98)
Antigua and Barbuda	2008	7.24 (4.27 to 10.87)	3.01 (2.21 to 4.04)	1.65 (1.00 to 2.45)	10.47 (4.39 to 18.52)	481.69 (259.10 to 780.81)	72.26 (61.14 to 84.22)
Antigua and Barbuda	2009	7.30 (4.28 to 11.00)	3.02 (2.22 to 4.06)	1.67 (1.00 to 2.49)	10.51 (4.41 to 18.75)	482.67 (259.10 to 786.62)	72.65 (61.32 to 84.73)
Antigua and Barbuda	2010	7.35 (4.30 to 11.13)	3.03 (2.22 to 4.10)	1.67 (1.00 to 2.51)	10.53 (4.39 to 19.02)	482.20 (257.25 to 788.84)	72.88 (61.34 to 85.21)
Antigua and Barbuda	2011	7.37 (4.33 to 11.09)	3.03 (2.23 to 4.08)	1.67 (1.00 to 2.48)	10.55 (4.48 to 18.79)	477.29 (256.95 to 774.11)	72.97 (61.46 to 85.04)
Antigua and Barbuda	2012	7.38 (4.37 to 11.02)	3.04 (2.23 to 4.07)	1.66 (1.00 to 2.46)	10.55 (4.55 to 18.77)	467.33 (253.59 to 749.51)	73.04 (61.51 to 84.87)
Antigua and Barbuda	2013	7.39 (4.40 to 11.14)	3.04 (2.23 to 4.06)	1.65 (0.98 to 2.44)	10.55 (4.62 to 18.93)	455.26 (248.57 to 729.28)	73.10 (61.58 to 85.01)
Antigua and Barbuda	2014	7.40 (4.43 to 11.21)	3.04 (2.23 to 4.06)	1.64 (0.97 to 2.43)	10.54 (4.55 to 19.02)	443.94 (243.60 to 707.94)	73.15 (61.48 to 85.46)
Antigua and Barbuda	2015	7.42 (4.45 to 11.30)	3.05 (2.23 to 4.07)	1.63 (0.95 to 2.44)	10.52 (4.39 to 19.29)	436.24 (238.56 to 700.55)	73.20 (61.30 to 85.90)
Antigua and Barbuda	2016	7.46 (4.50 to 11.33)	3.05 (2.24 to 4.08)	1.63 (0.96 to 2.42)	10.48 (4.37 to 19.09)	431.48 (238.22 to 689.39)	73.36 (61.70 to 85.70)
Antigua and Barbuda	2017	7.53 (4.54 to 11.34)	3.05 (2.25 to 4.08)	1.64 (0.97 to 2.42)	10.43 (4.37 to 18.73)	427.19 (236.00 to 679.87)	73.65 (62.05 to 85.66)
Antigua and Barbuda	2018	7.60 (4.56 to 11.48)	3.05 (2.27 to 4.09)	1.65 (0.97 to 2.43)	10.37 (4.37 to 18.61)	423.55 (233.40 to 669.85)	73.96 (62.49 to 86.34)
Antigua and Barbuda	2019	7.67 (4.54 to 11.65)	3.06 (2.27 to 4.10)	1.66 (0.98 to 2.47)	10.34 (4.34 to 18.78)	420.74 (230.82 to 666.39)	74.19 (62.40 to 87.02)
Antigua and Barbuda	2020	7.75 (4.55 to 11.79)	3.06 (2.28 to 4.06)	1.68 (1.02 to 2.50)	10.40 (4.46 to 19.12)	418.06 (226.50 to 665.28)	74.24 (62.60 to 87.28)
Antigua and Barbuda	2021	7.80 (4.57 to 12.03)	3.10 (2.28 to 4.19)	1.66 (0.99 to 2.49)	10.08 (4.13 to 18.02)	414.09 (223.06 to 665.16)	74.25 (62.36 to 87.08)
Argentina	1990	8.40 (4.96 to 12.59)	4.91 (3.57 to 6.72)	1.87 (1.11 to 2.77)	2.21 (1.65 to 2.86)	469.57 (228.80 to 803.75)	62.86 (53.33 to 73.35)
Argentina	1991	8.63 (5.13 to 12.93)	4.94 (3.60 to 6.79)	1.88 (1.11 to 2.77)	2.22 (1.66 to 2.88)	458.93 (229.08 to 779.75)	63.44 (53.84 to 73.73)
Argentina	1992	8.86 (5.28 to 13.22)	4.97 (3.62 to 6.84)	1.89 (1.12 to 2.78)	2.24 (1.67 to 2.90)	448.61 (226.67 to 763.67)	63.96 (54.30 to 74.04)
Argentina	1993	9.09 (5.40 to 13.58)	5.00 (3.64 to 6.87)	1.89 (1.12 to 2.78)	2.26 (1.68 to 2.92)	439.46 (224.47 to 748.25)	64.42 (54.77 to 74.53)
Argentina	1994	9.31 (5.55 to 13.93)	5.02 (3.66 to 6.90)	1.90 (1.13 to 2.80)	2.27 (1.69 to 2.95)	432.40 (222.94 to 736.75)	64.80 (54.92 to 75.11)
Argentina	1995	9.52 (5.66 to 14.28)	5.04 (3.65 to 6.92)	1.91 (1.13 to 2.81)	2.29 (1.69 to 2.98)	428.32 (219.36 to 734.55)	65.07 (54.98 to 75.64)
Argentina	1996	9.75 (5.83 to 14.50)	5.04 (3.66 to 6.90)	1.91 (1.14 to 2.82)	2.31 (1.71 to 3.00)	425.14 (219.54 to 719.11)	65.29 (55.24 to 75.73)
Argentina	1997	9.99 (5.99 to 14.69)	5.05 (3.66 to 6.86)	1.92 (1.14 to 2.82)	2.33 (1.73 to 3.02)	420.66 (219.24 to 707.49)	65.49 (55.52 to 75.75)
Argentina	1998	10.22 (6.13 to 14.99)	5.05 (3.66 to 6.83)	1.92 (1.14 to 2.84)	2.35 (1.74 to 3.05)	415.59 (215.20 to 690.69)	65.64 (55.71 to 76.16)
Argentina	1999	10.42 (6.22 to 15.38)	5.05 (3.67 to 6.80)	1.93 (1.15 to 2.85)	2.37 (1.76 to 3.07)	410.62 (210.44 to 685.97)	65.74 (55.82 to 76.37)
Argentina	2000	10.59 (6.29 to 15.74)	5.05 (3.66 to 6.77)	1.93 (1.16 to 2.85)	2.38 (1.77 to 3.11)	406.49 (205.77 to 680.61)	65.76 (55.63 to 76.51)
Argentina	2001	10.71 (6.42 to 15.93)	5.04 (3.68 to 6.76)	1.92 (1.16 to 2.86)	2.40 (1.78 to 3.12)	401.80 (203.21 to 667.04)	65.57 (55.70 to 76.10)
Argentina	2002	10.83 (6.48 to 16.14)	5.03 (3.68 to 6.75)	1.91 (1.15 to 2.84)	2.42 (1.80 to 3.14)	395.34 (199.48 to 652.92)	65.14 (55.48 to 75.38)
Argentina	2003	10.93 (6.52 to 16.34)	5.01 (3.67 to 6.74)	1.90 (1.15 to 2.84)	2.44 (1.81 to 3.17)	388.10 (193.73 to 641.49)	64.64 (55.14 to 74.71)
Argentina	2004	11.03 (6.60 to 16.60)	4.99 (3.65 to 6.73)	1.89 (1.14 to 2.83)	2.47 (1.83 to 3.21)	381.12 (187.90 to 634.58)	64.22 (54.74 to 74.43)
Argentina	2005	11.13 (6.62 to 16.89)	4.98 (3.63 to 6.77)	1.89 (1.14 to 2.81)	2.50 (1.85 to 3.25)	375.40 (181.76 to 632.30)	64.03 (54.49 to 74.51)
Argentina	2006	11.24 (6.70 to 16.89)	4.98 (3.64 to 6.74)	1.88 (1.13 to 2.79)	2.55 (1.90 to 3.31)	367.59 (179.52 to 619.44)	64.45 (55.03 to 74.78)
Argentina	2007	11.36 (6.77 to 16.90)	4.99 (3.64 to 6.74)	1.87 (1.13 to 2.77)	2.63 (1.98 to 3.42)	355.69 (172.59 to 603.29)	65.46 (55.98 to 75.76)
Argentina	2008	11.47 (6.83 to 17.13)	4.99 (3.65 to 6.74)	1.86 (1.13 to 2.74)	2.74 (2.06 to 3.58)	342.78 (167.02 to 582.78)	66.67 (57.12 to 77.04)
Argentina	2009	11.58 (6.90 to 17.39)	5.00 (3.65 to 6.77)	1.85 (1.13 to 2.72)	2.87 (2.11 to 3.78)	331.93 (160.43 to 572.66)	67.70 (57.81 to 78.36)
Argentina	2010	11.68 (6.90 to 17.58)	5.01 (3.64 to 6.76)	1.85 (1.12 to 2.71)	3.01 (2.13 to 4.06)	326.22 (156.02 to 572.11)	68.14 (57.84 to 79.26)
Argentina	2011	11.76 (7.01 to 17.65)	5.02 (3.65 to 6.79)	1.85 (1.12 to 2.71)	3.32 (2.23 to 4.75)	325.60 (157.77 to 568.39)	68.10 (58.07 to 79.07)
Argentina	2012	11.84 (7.11 to 17.64)	5.04 (3.67 to 6.83)	1.86 (1.12 to 2.71)	3.85 (2.31 to 6.14)	327.15 (160.40 to 569.28)	67.96 (57.87 to 78.81)
Argentina	2013	11.93 (7.22 to 17.57)	5.06 (3.69 to 6.87)	1.86 (1.12 to 2.72)	4.44 (2.33 to 7.68)	329.65 (163.96 to 566.41)	67.78 (57.70 to 78.58)
Argentina	2014	12.01 (7.30 to 17.67)	5.08 (3.70 to 6.92)	1.87 (1.12 to 2.73)	4.93 (2.23 to 9.41)	331.85 (165.49 to 565.19)	67.61 (57.48 to 78.52)
Argentina	2015	12.10 (7.35 to 17.81)	5.10 (3.70 to 6.94)	1.87 (1.12 to 2.73)	5.17 (1.96 to 10.48)	332.51 (164.85 to 564.41)	67.51 (57.19 to 78.78)
Argentina	2016	12.21 (7.50 to 17.96)	5.11 (3.72 to 6.94)	1.87 (1.12 to 2.73)	5.22 (2.00 to 10.43)	331.18 (166.73 to 561.26)	67.43 (57.38 to 78.40)
Argentina	2017	12.35 (7.56 to 18.35)	5.12 (3.75 to 6.93)	1.87 (1.12 to 2.73)	5.25 (2.04 to 10.31)	329.24 (165.77 to 552.49)	67.32 (57.35 to 78.45)
Argentina	2018	12.49 (7.58 to 18.79)	5.13 (3.78 to 6.96)	1.86 (1.11 to 2.72)	5.27 (2.08 to 10.24)	328.29 (163.69 to 552.92)	67.27 (57.18 to 78.50)
Argentina	2019	12.61 (7.57 to 19.23)	5.14 (3.79 to 6.98)	1.86 (1.10 to 2.73)	5.31 (2.11 to 10.21)	329.90 (164.34 to 554.90)	67.36 (56.99 to 78.82)
Argentina	2020	12.71 (7.52 to 18.98)	5.15 (3.75 to 6.98)	1.87 (1.12 to 2.76)	5.50 (2.19 to 10.92)	351.33 (180.50 to 590.08)	69.66 (59.05 to 81.32)
Argentina	2021	12.77 (7.58 to 19.09)	5.13 (3.75 to 6.99)	1.85 (1.10 to 2.73)	5.34 (2.06 to 10.61)	337.75 (169.55 to 581.90)	69.81 (59.26 to 80.87)
Armenia	1990	4.97 (2.92 to 7.48)	3.80 (2.83 to 5.06)	1.04 (0.58 to 1.66)	6.93 (3.24 to 12.16)	203.89 (104.99 to 345.61)	46.34 (39.52 to 53.69)
Armenia	1991	5.01 (2.98 to 7.52)	3.81 (2.83 to 5.06)	1.05 (0.59 to 1.65)	6.88 (3.25 to 11.97)	205.36 (106.24 to 346.50)	46.36 (39.64 to 53.53)
Armenia	1992	5.06 (3.04 to 7.58)	3.82 (2.82 to 5.09)	1.06 (0.59 to 1.66)	6.84 (3.23 to 11.77)	206.81 (107.19 to 348.82)	46.41 (39.67 to 53.52)
Armenia	1993	5.10 (3.08 to 7.66)	3.83 (2.84 to 5.13)	1.06 (0.59 to 1.66)	6.80 (3.20 to 11.67)	208.17 (108.03 to 350.71)	46.48 (39.63 to 53.57)
Armenia	1994	5.15 (3.11 to 7.73)	3.84 (2.84 to 5.16)	1.07 (0.59 to 1.66)	6.78 (3.15 to 11.57)	209.39 (108.59 to 352.65)	46.57 (39.62 to 53.82)
Armenia	1995	5.19 (3.11 to 7.80)	3.85 (2.83 to 5.20)	1.07 (0.59 to 1.67)	6.77 (3.13 to 11.55)	210.36 (108.35 to 353.51)	46.67 (39.60 to 54.02)
Armenia	1996	5.23 (3.14 to 7.83)	3.87 (2.85 to 5.19)	1.08 (0.60 to 1.67)	6.76 (3.13 to 11.49)	211.32 (109.87 to 353.80)	46.82 (39.81 to 54.13)
Armenia	1997	5.27 (3.16 to 7.88)	3.89 (2.87 to 5.21)	1.08 (0.61 to 1.68)	6.77 (3.15 to 11.56)	212.45 (111.01 to 356.31)	47.03 (40.01 to 54.30)
Armenia	1998	5.32 (3.17 to 7.95)	3.92 (2.89 to 5.24)	1.09 (0.62 to 1.69)	6.78 (3.14 to 11.67)	213.66 (111.81 to 356.54)	47.28 (40.23 to 54.54)
Armenia	1999	5.37 (3.19 to 8.03)	3.95 (2.91 to 5.30)	1.09 (0.62 to 1.71)	6.79 (3.12 to 11.82)	214.86 (112.61 to 358.69)	47.53 (40.50 to 54.90)
Armenia	2000	5.42 (3.22 to 8.11)	3.97 (2.92 to 5.34)	1.09 (0.62 to 1.72)	6.80 (3.10 to 11.96)	215.97 (112.87 to 360.95)	47.76 (40.53 to 55.39)
Armenia	2001	5.49 (3.23 to 8.22)	4.00 (2.95 to 5.39)	1.10 (0.63 to 1.73)	6.82 (3.16 to 11.94)	217.31 (113.07 to 363.77)	48.03 (40.79 to 55.44)
Armenia	2002	5.57 (3.28 to 8.32)	4.04 (2.98 to 5.43)	1.11 (0.63 to 1.73)	6.86 (3.20 to 11.97)	219.07 (113.77 to 365.76)	48.38 (41.07 to 55.73)
Armenia	2003	5.67 (3.34 to 8.47)	4.08 (3.01 to 5.47)	1.13 (0.65 to 1.74)	6.90 (3.22 to 11.97)	221.04 (114.40 to 370.47)	48.77 (41.39 to 56.26)
Armenia	2004	5.76 (3.40 to 8.62)	4.12 (3.04 to 5.52)	1.14 (0.65 to 1.76)	6.95 (3.25 to 12.00)	222.93 (114.58 to 375.98)	49.13 (41.68 to 56.80)
Armenia	2005	5.86 (3.46 to 8.79)	4.16 (3.06 to 5.58)	1.15 (0.66 to 1.78)	6.99 (3.24 to 12.23)	224.53 (114.98 to 378.48)	49.43 (41.78 to 57.38)
Armenia	2006	5.96 (3.56 to 8.91)	4.20 (3.10 to 5.62)	1.16 (0.66 to 1.78)	7.04 (3.24 to 12.28)	226.45 (116.38 to 380.55)	49.77 (42.28 to 57.62)
Armenia	2007	6.06 (3.63 to 9.06)	4.25 (3.15 to 5.70)	1.17 (0.67 to 1.79)	7.11 (3.25 to 12.47)	229.07 (117.24 to 385.34)	50.22 (42.82 to 57.97)
Armenia	2008	6.18 (3.72 to 9.24)	4.30 (3.21 to 5.79)	1.18 (0.67 to 1.81)	7.19 (3.27 to 12.70)	231.73 (118.68 to 389.43)	50.69 (43.33 to 58.55)
Armenia	2009	6.29 (3.79 to 9.42)	4.35 (3.26 to 5.86)	1.18 (0.67 to 1.82)	7.29 (3.29 to 12.94)	233.79 (120.13 to 392.54)	51.07 (43.63 to 59.16)
Armenia	2010	6.40 (3.83 to 9.64)	4.38 (3.26 to 5.93)	1.19 (0.67 to 1.83)	7.38 (3.29 to 13.13)	234.63 (120.24 to 395.84)	51.26 (43.61 to 59.62)
Armenia	2011	6.50 (3.92 to 9.70)	4.41 (3.29 to 5.95)	1.20 (0.68 to 1.85)	7.51 (3.37 to 13.32)	233.76 (119.96 to 392.26)	51.23 (43.69 to 59.34)
Armenia	2012	6.61 (3.98 to 9.84)	4.43 (3.30 to 5.97)	1.21 (0.69 to 1.88)	7.68 (3.47 to 13.50)	231.54 (118.60 to 387.18)	51.08 (43.51 to 59.10)
Armenia	2013	6.72 (4.03 to 9.97)	4.46 (3.31 to 5.99)	1.22 (0.69 to 1.89)	7.88 (3.57 to 13.71)	228.42 (118.08 to 381.21)	50.90 (43.36 to 59.03)
Armenia	2014	6.83 (4.09 to 10.13)	4.47 (3.31 to 6.02)	1.24 (0.70 to 1.92)	8.07 (3.65 to 13.90)	224.87 (117.56 to 374.19)	50.77 (43.19 to 58.99)
Armenia	2015	6.93 (4.12 to 10.32)	4.49 (3.30 to 6.03)	1.25 (0.72 to 1.95)	8.23 (3.71 to 14.10)	221.34 (116.43 to 370.34)	50.77 (42.86 to 59.05)
Armenia	2016	7.03 (4.25 to 10.41)	4.50 (3.31 to 6.02)	1.28 (0.73 to 1.99)	8.37 (3.81 to 14.35)	216.25 (115.34 to 357.55)	51.06 (43.27 to 58.98)
Armenia	2017	7.14 (4.33 to 10.54)	4.51 (3.33 to 6.04)	1.32 (0.74 to 2.06)	8.52 (3.87 to 14.63)	209.24 (112.54 to 345.57)	51.61 (43.75 to 59.47)
Armenia	2018	7.25 (4.39 to 10.75)	4.53 (3.34 to 6.07)	1.35 (0.76 to 2.11)	8.68 (3.96 to 15.04)	202.57 (108.92 to 335.86)	52.20 (44.20 to 60.40)
Armenia	2019	7.34 (4.42 to 10.95)	4.53 (3.33 to 6.12)	1.37 (0.76 to 2.13)	8.83 (4.03 to 15.39)	198.52 (105.88 to 329.28)	52.60 (44.48 to 61.29)
Armenia	2020	7.44 (4.52 to 11.13)	4.52 (3.36 to 6.08)	1.31 (0.74 to 2.02)	9.08 (4.23 to 15.65)	197.23 (105.76 to 325.47)	52.92 (44.70 to 61.68)
Armenia	2021	7.40 (4.41 to 10.98)	4.51 (3.36 to 6.10)	1.33 (0.76 to 2.05)	8.91 (3.99 to 15.61)	199.60 (105.33 to 331.96)	52.99 (44.89 to 61.52)
Australia	1990	9.54 (5.35 to 14.98)	19.87 (15.04 to 26.58)	3.05 (1.97 to 4.25)	10.53 (9.48 to 11.68)	301.76 (151.51 to 506.27)	63.15 (53.86 to 73.05)
Australia	1991	9.67 (5.43 to 15.19)	19.96 (15.15 to 26.66)	3.08 (2.01 to 4.28)	10.79 (9.77 to 11.93)	299.96 (156.98 to 494.94)	63.71 (54.63 to 73.53)
Australia	1992	9.81 (5.51 to 15.35)	20.06 (15.25 to 26.70)	3.13 (2.05 to 4.33)	11.08 (10.02 to 12.18)	299.20 (158.74 to 489.03)	64.24 (55.18 to 74.04)
Australia	1993	9.95 (5.58 to 15.54)	20.16 (15.30 to 26.88)	3.21 (2.11 to 4.42)	11.37 (10.30 to 12.54)	299.54 (161.18 to 484.09)	64.72 (55.66 to 74.53)
Australia	1994	10.07 (5.64 to 15.84)	20.27 (15.29 to 26.91)	3.30 (2.18 to 4.53)	11.67 (10.55 to 12.90)	301.03 (160.51 to 490.76)	65.14 (55.84 to 75.25)
Australia	1995	10.20 (5.68 to 16.09)	20.38 (15.30 to 26.93)	3.40 (2.22 to 4.68)	11.98 (10.80 to 13.28)	303.75 (159.78 to 494.42)	65.49 (55.98 to 75.83)
Australia	1996	10.32 (5.76 to 16.21)	20.49 (15.45 to 27.19)	3.58 (2.36 to 4.92)	12.31 (11.14 to 13.60)	308.95 (167.49 to 494.77)	65.82 (56.47 to 76.04)
Australia	1997	10.44 (5.88 to 16.29)	20.62 (15.58 to 27.58)	3.88 (2.54 to 5.33)	12.66 (11.48 to 13.96)	316.45 (176.26 to 502.60)	66.19 (56.85 to 76.47)
Australia	1998	10.56 (5.96 to 16.44)	20.76 (15.68 to 27.89)	4.21 (2.74 to 5.79)	13.02 (11.83 to 14.36)	324.15 (183.81 to 514.50)	66.52 (57.17 to 76.87)
Australia	1999	10.69 (6.03 to 16.62)	20.94 (15.76 to 28.15)	4.50 (2.93 to 6.22)	13.38 (12.11 to 14.80)	329.99 (188.74 to 524.59)	66.78 (57.37 to 77.40)
Australia	2000	10.82 (6.10 to 16.83)	21.16 (15.82 to 28.55)	4.67 (3.00 to 6.49)	13.73 (12.36 to 15.25)	331.87 (188.55 to 533.34)	66.91 (57.31 to 77.81)
Australia	2001	10.98 (6.26 to 17.05)	21.72 (16.34 to 29.16)	4.74 (3.07 to 6.58)	14.09 (12.74 to 15.55)	328.46 (188.36 to 530.41)	66.77 (57.27 to 77.40)
Australia	2002	11.18 (6.36 to 17.30)	22.72 (17.18 to 30.17)	4.80 (3.12 to 6.67)	14.45 (13.12 to 15.91)	320.93 (180.68 to 519.93)	66.41 (57.23 to 76.82)
Australia	2003	11.39 (6.45 to 17.81)	23.92 (18.15 to 31.50)	4.84 (3.15 to 6.73)	14.80 (13.48 to 16.27)	310.83 (170.10 to 508.62)	65.98 (56.83 to 76.20)
Australia	2004	11.58 (6.49 to 18.14)	25.10 (19.13 to 32.75)	4.88 (3.19 to 6.82)	15.14 (13.74 to 16.66)	299.71 (157.36 to 494.47)	65.64 (56.29 to 75.80)
Australia	2005	11.73 (6.52 to 18.47)	26.02 (19.99 to 33.69)	4.92 (3.21 to 6.93)	15.46 (13.95 to 17.11)	289.12 (145.42 to 482.23)	65.55 (55.84 to 75.64)
Australia	2006	11.86 (6.64 to 18.57)	27.00 (21.31 to 34.04)	4.96 (3.24 to 6.97)	15.80 (14.26 to 17.47)	274.37 (142.95 to 454.72)	66.27 (56.68 to 76.18)
Australia	2007	12.00 (6.77 to 18.66)	28.31 (23.03 to 34.84)	4.99 (3.26 to 6.96)	16.16 (14.53 to 17.89)	253.22 (130.77 to 419.60)	67.88 (58.36 to 77.85)
Australia	2008	12.12 (6.84 to 18.89)	29.63 (24.68 to 35.88)	5.02 (3.27 to 6.97)	16.50 (14.74 to 18.37)	231.07 (117.89 to 386.21)	69.80 (60.14 to 79.93)
Australia	2009	12.22 (6.90 to 19.07)	30.66 (25.89 to 36.71)	5.06 (3.27 to 7.02)	16.76 (14.86 to 18.82)	213.29 (106.67 to 362.40)	71.44 (61.61 to 81.87)
Australia	2010	12.28 (6.86 to 19.12)	31.10 (26.23 to 37.24)	5.09 (3.24 to 7.11)	16.89 (14.87 to 19.19)	205.25 (98.90 to 354.55)	72.25 (62.02 to 83.08)
Australia	2011	12.30 (6.94 to 19.17)	31.04 (26.29 to 37.01)	5.13 (3.28 to 7.14)	16.89 (14.81 to 19.28)	204.43 (99.74 to 349.56)	72.45 (62.50 to 82.98)
Australia	2012	12.31 (7.00 to 19.11)	30.79 (25.99 to 36.85)	5.20 (3.35 to 7.21)	16.84 (14.62 to 19.38)	204.45 (100.33 to 346.60)	72.64 (62.74 to 82.94)
Australia	2013	12.31 (7.00 to 18.93)	30.36 (25.47 to 36.63)	5.26 (3.39 to 7.34)	16.77 (14.37 to 19.51)	204.93 (100.50 to 344.81)	72.76 (62.76 to 83.00)
Australia	2014	12.31 (6.99 to 18.90)	29.78 (24.68 to 36.25)	5.31 (3.41 to 7.43)	16.70 (14.08 to 19.66)	205.46 (100.64 to 346.36)	72.77 (62.68 to 83.00)
Australia	2015	12.31 (6.98 to 19.03)	29.06 (23.83 to 35.76)	5.33 (3.41 to 7.50)	16.67 (13.75 to 19.95)	205.63 (100.24 to 348.78)	72.61 (62.37 to 83.39)
Australia	2016	12.31 (6.98 to 18.94)	27.47 (22.46 to 34.08)	5.26 (3.38 to 7.32)	16.75 (13.71 to 20.23)	205.57 (101.54 to 348.66)	71.85 (61.99 to 82.25)
Australia	2017	12.30 (6.95 to 18.95)	24.98 (19.96 to 31.79)	5.10 (3.27 to 7.14)	16.92 (13.67 to 20.79)	206.06 (102.52 to 347.26)	70.53 (60.73 to 80.88)
Australia	2018	12.30 (6.90 to 18.94)	22.68 (17.61 to 29.75)	4.94 (3.16 to 6.91)	17.14 (13.61 to 21.43)	207.66 (103.53 to 348.30)	69.25 (59.43 to 79.65)
Australia	2019	12.29 (6.85 to 19.04)	21.65 (16.33 to 28.90)	4.84 (3.07 to 6.83)	17.35 (13.45 to 22.10)	210.92 (105.04 to 353.41)	68.67 (58.40 to 79.88)
Australia	2020	12.33 (6.91 to 19.23)	21.83 (16.35 to 29.19)	4.84 (3.05 to 6.99)	17.70 (13.80 to 22.45)	225.18 (110.55 to 388.25)	71.02 (60.63 to 82.50)
Australia	2021	12.41 (6.91 to 19.32)	21.75 (16.52 to 28.67)	4.87 (3.01 to 6.99)	18.05 (14.00 to 22.72)	212.73 (105.00 to 367.84)	70.85 (60.36 to 81.96)
Austria	1990	10.62 (5.93 to 16.60)	12.22 (9.21 to 16.29)	4.18 (2.51 to 6.10)	7.36 (6.43 to 8.38)	423.70 (208.84 to 734.40)	105.02 (91.30 to 119.48)
Austria	1991	10.73 (6.06 to 16.79)	12.33 (9.62 to 15.87)	4.24 (2.61 to 6.24)	7.46 (6.56 to 8.45)	413.59 (204.65 to 712.01)	105.63 (92.11 to 119.71)
Austria	1992	10.83 (6.18 to 16.92)	12.43 (10.01 to 15.71)	4.32 (2.70 to 6.33)	7.59 (6.69 to 8.57)	403.47 (199.67 to 693.74)	106.22 (92.78 to 119.96)
Austria	1993	10.93 (6.25 to 17.04)	12.54 (10.21 to 15.67)	4.39 (2.77 to 6.44)	7.73 (6.82 to 8.73)	393.69 (195.06 to 675.98)	106.77 (93.32 to 120.74)
Austria	1994	11.01 (6.28 to 17.22)	12.64 (10.35 to 15.75)	4.46 (2.82 to 6.59)	7.89 (6.95 to 8.92)	384.57 (191.40 to 662.72)	107.27 (93.38 to 121.66)
Austria	1995	11.08 (6.28 to 17.43)	12.73 (10.41 to 15.90)	4.53 (2.84 to 6.74)	8.05 (7.07 to 9.14)	376.44 (188.15 to 653.65)	107.69 (93.79 to 122.56)
Austria	1996	11.13 (6.35 to 17.34)	12.84 (10.51 to 16.04)	4.61 (2.89 to 6.81)	8.24 (7.25 to 9.32)	367.20 (185.69 to 628.98)	108.14 (94.55 to 122.80)
Austria	1997	11.17 (6.38 to 17.31)	12.97 (10.62 to 16.19)	4.69 (2.95 to 6.88)	8.45 (7.46 to 9.57)	355.74 (181.74 to 601.10)	108.65 (95.26 to 123.08)
Austria	1998	11.22 (6.40 to 17.32)	13.10 (10.73 to 16.37)	4.77 (2.99 to 6.97)	8.69 (7.66 to 9.85)	343.96 (177.50 to 573.64)	109.14 (95.84 to 123.35)
Austria	1999	11.27 (6.41 to 17.36)	13.22 (10.79 to 16.51)	4.86 (3.02 to 7.11)	8.93 (7.85 to 10.16)	333.64 (171.58 to 553.51)	109.52 (95.91 to 124.19)
Austria	2000	11.33 (6.40 to 17.55)	13.29 (10.83 to 16.62)	4.94 (3.07 to 7.20)	9.18 (8.03 to 10.51)	326.65 (168.01 to 544.31)	109.71 (95.65 to 124.90)
Austria	2001	11.44 (6.46 to 17.60)	13.32 (10.88 to 16.63)	5.03 (3.12 to 7.31)	9.44 (8.28 to 10.75)	322.10 (168.02 to 532.93)	109.57 (95.82 to 124.08)
Austria	2002	11.60 (6.52 to 17.91)	13.36 (10.93 to 16.60)	5.12 (3.20 to 7.47)	9.72 (8.55 to 11.00)	317.91 (166.37 to 524.68)	109.14 (95.46 to 123.26)
Austria	2003	11.78 (6.59 to 18.34)	13.38 (10.98 to 16.59)	5.21 (3.26 to 7.56)	10.00 (8.81 to 11.32)	314.20 (164.51 to 521.19)	108.61 (94.82 to 122.66)
Austria	2004	11.93 (6.64 to 18.75)	13.40 (11.00 to 16.65)	5.30 (3.31 to 7.70)	10.28 (9.02 to 11.65)	311.13 (161.28 to 520.93)	108.18 (94.34 to 122.57)
Austria	2005	12.03 (6.65 to 18.96)	13.41 (11.01 to 16.70)	5.38 (3.32 to 7.88)	10.52 (9.20 to 11.97)	308.84 (157.40 to 520.69)	108.03 (93.86 to 122.87)
Austria	2006	12.09 (6.75 to 18.91)	13.34 (10.90 to 16.61)	5.45 (3.44 to 7.96)	10.73 (9.44 to 12.14)	306.67 (157.64 to 519.10)	108.63 (94.69 to 123.42)
Austria	2007	12.15 (6.84 to 18.85)	13.15 (10.62 to 16.47)	5.53 (3.52 to 8.01)	10.93 (9.66 to 12.34)	304.02 (156.47 to 515.20)	110.01 (96.30 to 124.73)
Austria	2008	12.20 (6.90 to 18.91)	12.93 (10.18 to 16.42)	5.60 (3.58 to 8.12)	11.12 (9.84 to 12.54)	301.22 (152.60 to 513.23)	111.64 (97.83 to 126.41)
Austria	2009	12.24 (6.93 to 19.11)	12.75 (9.81 to 16.57)	5.66 (3.61 to 8.20)	11.30 (9.96 to 12.74)	298.53 (149.36 to 514.23)	113.01 (99.09 to 128.07)
Austria	2010	12.27 (6.86 to 19.37)	12.70 (9.60 to 16.82)	5.71 (3.64 to 8.28)	11.46 (10.04 to 12.99)	296.25 (145.87 to 515.39)	113.61 (99.31 to 129.18)
Austria	2011	12.30 (6.95 to 19.09)	12.75 (9.65 to 16.83)	5.76 (3.70 to 8.33)	11.60 (10.17 to 13.16)	292.99 (145.06 to 503.80)	113.45 (99.61 to 128.40)
Austria	2012	12.31 (6.99 to 18.96)	12.83 (9.71 to 16.92)	5.80 (3.75 to 8.39)	11.73 (10.28 to 13.31)	288.03 (144.07 to 490.46)	113.03 (99.26 to 127.97)
Austria	2013	12.31 (7.03 to 18.82)	12.92 (9.80 to 17.01)	5.84 (3.78 to 8.46)	11.85 (10.36 to 13.47)	282.61 (142.74 to 475.51)	112.51 (98.61 to 127.48)
Austria	2014	12.29 (7.05 to 18.84)	12.99 (9.87 to 17.08)	5.87 (3.76 to 8.54)	11.99 (10.43 to 13.69)	277.98 (141.01 to 464.90)	112.06 (97.92 to 127.30)
Austria	2015	12.25 (6.98 to 18.85)	13.03 (9.89 to 17.22)	5.90 (3.73 to 8.66)	12.16 (10.48 to 13.97)	275.35 (140.23 to 458.98)	111.82 (97.28 to 127.43)
Austria	2016	12.18 (6.97 to 18.52)	13.03 (9.91 to 17.17)	5.95 (3.78 to 8.66)	12.39 (10.73 to 14.24)	273.93 (140.49 to 458.93)	111.87 (98.03 to 126.76)
Austria	2017	12.09 (6.96 to 18.45)	13.01 (9.91 to 17.11)	6.01 (3.83 to 8.77)	12.69 (11.00 to 14.55)	272.51 (138.71 to 458.00)	112.11 (98.36 to 126.62)
Austria	2018	12.00 (6.90 to 18.47)	12.99 (9.88 to 17.07)	6.06 (3.82 to 8.92)	13.03 (11.30 to 14.98)	271.58 (136.42 to 460.74)	112.45 (98.41 to 127.08)
Austria	2019	11.95 (6.78 to 18.44)	12.98 (9.83 to 17.05)	6.10 (3.76 to 9.04)	13.36 (11.56 to 15.43)	271.79 (135.05 to 464.53)	112.80 (98.30 to 128.03)
Austria	2020	11.97 (6.84 to 18.29)	12.97 (9.83 to 17.10)	6.03 (3.89 to 8.87)	13.73 (11.83 to 15.80)	282.11 (143.24 to 481.66)	115.34 (100.76 to 131.21)
Austria	2021	12.11 (6.92 to 18.30)	12.99 (9.90 to 17.27)	6.00 (3.85 to 8.64)	14.11 (11.69 to 16.78)	267.27 (133.97 to 456.81)	115.17 (99.76 to 130.79)
Azerbaijan	1990	4.51 (2.68 to 6.71)	4.33 (3.23 to 5.85)	0.89 (0.50 to 1.40)	5.93 (2.65 to 10.63)	241.10 (127.08 to 391.13)	47.72 (40.42 to 55.46)
Azerbaijan	1991	4.47 (2.66 to 6.65)	4.30 (3.22 to 5.80)	0.89 (0.50 to 1.40)	5.93 (2.68 to 10.53)	242.05 (128.48 to 392.22)	47.73 (40.71 to 55.26)
Azerbaijan	1992	4.43 (2.65 to 6.58)	4.29 (3.21 to 5.76)	0.88 (0.50 to 1.39)	5.94 (2.71 to 10.42)	242.74 (129.21 to 394.37)	47.75 (40.84 to 55.12)
Azerbaijan	1993	4.38 (2.63 to 6.50)	4.27 (3.19 to 5.72)	0.88 (0.50 to 1.39)	5.95 (2.72 to 10.38)	243.18 (130.78 to 396.20)	47.76 (40.86 to 55.19)
Azerbaijan	1994	4.34 (2.61 to 6.44)	4.26 (3.17 to 5.70)	0.88 (0.50 to 1.38)	5.95 (2.74 to 10.34)	243.39 (131.33 to 396.80)	47.77 (40.72 to 55.29)
Azerbaijan	1995	4.29 (2.58 to 6.38)	4.26 (3.17 to 5.73)	0.88 (0.50 to 1.38)	5.96 (2.73 to 10.35)	243.38 (131.67 to 397.51)	47.79 (40.47 to 55.48)
Azerbaijan	1996	4.24 (2.55 to 6.29)	4.26 (3.16 to 5.72)	0.87 (0.50 to 1.37)	5.98 (2.74 to 10.36)	243.01 (131.17 to 395.54)	47.79 (40.57 to 55.32)
Azerbaijan	1997	4.16 (2.51 to 6.17)	4.26 (3.17 to 5.75)	0.87 (0.49 to 1.37)	6.00 (2.75 to 10.39)	242.17 (130.47 to 393.92)	47.77 (40.69 to 55.28)
Azerbaijan	1998	4.09 (2.47 to 6.05)	4.27 (3.17 to 5.76)	0.87 (0.49 to 1.35)	6.02 (2.75 to 10.35)	240.98 (128.81 to 392.04)	47.75 (40.69 to 55.37)
Azerbaijan	1999	4.03 (2.44 to 5.96)	4.28 (3.18 to 5.77)	0.86 (0.49 to 1.34)	6.03 (2.73 to 10.28)	239.55 (127.03 to 391.37)	47.74 (40.72 to 55.42)
Azerbaijan	2000	4.01 (2.42 to 5.94)	4.29 (3.18 to 5.78)	0.86 (0.49 to 1.32)	6.04 (2.72 to 10.23)	237.95 (124.91 to 390.57)	47.76 (40.58 to 55.59)
Azerbaijan	2001	4.02 (2.43 to 5.93)	4.33 (3.21 to 5.84)	0.85 (0.49 to 1.32)	6.05 (2.76 to 10.19)	234.75 (123.10 to 384.48)	47.86 (40.85 to 55.55)
Azerbaijan	2002	4.05 (2.44 to 5.98)	4.39 (3.26 to 5.90)	0.85 (0.48 to 1.31)	6.04 (2.79 to 10.21)	229.41 (119.45 to 377.15)	48.06 (41.13 to 55.60)
Azerbaijan	2003	4.10 (2.46 to 6.03)	4.46 (3.31 to 6.00)	0.84 (0.48 to 1.31)	6.05 (2.82 to 10.22)	223.44 (116.21 to 369.47)	48.31 (41.30 to 55.81)
Azerbaijan	2004	4.16 (2.49 to 6.14)	4.51 (3.35 to 6.10)	0.84 (0.47 to 1.31)	6.05 (2.83 to 10.28)	218.37 (113.38 to 362.53)	48.57 (41.48 to 56.14)
Azerbaijan	2005	4.22 (2.52 to 6.24)	4.54 (3.36 to 6.13)	0.83 (0.47 to 1.31)	6.07 (2.81 to 10.42)	215.72 (111.73 to 360.63)	48.80 (41.54 to 56.57)
Azerbaijan	2006	4.30 (2.58 to 6.34)	4.53 (3.37 to 6.12)	0.83 (0.47 to 1.31)	6.12 (2.85 to 10.44)	215.34 (111.90 to 357.76)	49.11 (41.96 to 56.81)
Azerbaijan	2007	4.41 (2.66 to 6.49)	4.51 (3.35 to 6.10)	0.83 (0.48 to 1.30)	6.20 (2.87 to 10.65)	215.73 (112.68 to 355.24)	49.60 (42.48 to 57.13)
Azerbaijan	2008	4.55 (2.76 to 6.72)	4.48 (3.33 to 6.06)	0.83 (0.48 to 1.30)	6.31 (2.90 to 11.04)	216.39 (114.36 to 357.17)	50.14 (43.00 to 57.73)
Azerbaijan	2009	4.68 (2.85 to 6.95)	4.46 (3.32 to 6.03)	0.83 (0.48 to 1.30)	6.43 (2.93 to 11.36)	216.82 (115.26 to 357.58)	50.60 (43.24 to 58.43)
Azerbaijan	2010	4.80 (2.93 to 7.11)	4.45 (3.32 to 6.02)	0.84 (0.48 to 1.29)	6.55 (2.96 to 11.60)	216.50 (116.13 to 358.15)	50.85 (43.24 to 58.85)
Azerbaijan	2011	4.91 (3.02 to 7.24)	4.46 (3.33 to 6.05)	0.84 (0.48 to 1.30)	6.70 (3.03 to 11.89)	214.63 (115.25 to 350.87)	50.91 (43.42 to 58.67)
Azerbaijan	2012	5.02 (3.10 to 7.35)	4.47 (3.34 to 6.07)	0.85 (0.49 to 1.31)	6.91 (3.14 to 12.26)	211.31 (113.76 to 344.23)	50.90 (43.48 to 58.53)
Azerbaijan	2013	5.13 (3.16 to 7.50)	4.49 (3.35 to 6.10)	0.86 (0.49 to 1.33)	7.14 (3.26 to 12.66)	207.44 (112.21 to 337.98)	50.87 (43.51 to 58.63)
Azerbaijan	2014	5.24 (3.22 to 7.64)	4.51 (3.36 to 6.12)	0.87 (0.50 to 1.35)	7.37 (3.38 to 13.03)	203.92 (110.80 to 333.80)	50.87 (43.41 to 58.80)
Azerbaijan	2015	5.34 (3.26 to 7.81)	4.53 (3.37 to 6.16)	0.88 (0.51 to 1.37)	7.56 (3.45 to 13.43)	201.63 (108.95 to 330.93)	50.95 (43.18 to 59.21)
Azerbaijan	2016	5.45 (3.34 to 7.94)	4.54 (3.37 to 6.13)	0.90 (0.52 to 1.39)	7.72 (3.52 to 13.69)	200.20 (109.31 to 326.02)	51.23 (43.58 to 59.33)
Azerbaijan	2017	5.56 (3.41 to 8.14)	4.56 (3.39 to 6.14)	0.92 (0.53 to 1.43)	7.90 (3.59 to 13.92)	198.80 (108.76 to 322.01)	51.71 (43.91 to 59.69)
Azerbaijan	2018	5.66 (3.48 to 8.37)	4.58 (3.40 to 6.14)	0.94 (0.54 to 1.46)	8.08 (3.62 to 14.27)	197.67 (108.04 to 320.57)	52.21 (44.33 to 60.34)
Azerbaijan	2019	5.73 (3.50 to 8.53)	4.59 (3.40 to 6.14)	0.95 (0.54 to 1.48)	8.26 (3.61 to 14.70)	197.03 (107.79 to 320.71)	52.55 (44.53 to 61.14)
Azerbaijan	2020	5.78 (3.53 to 8.56)	4.62 (3.43 to 6.23)	0.93 (0.53 to 1.42)	8.54 (3.82 to 14.90)	198.15 (107.41 to 320.62)	52.84 (44.90 to 60.99)
Azerbaijan	2021	5.81 (3.55 to 8.72)	4.64 (3.45 to 6.28)	0.93 (0.54 to 1.44)	8.72 (3.81 to 15.50)	198.93 (107.81 to 324.85)	52.96 (44.97 to 61.34)
Bahamas	1990	6.83 (4.03 to 10.31)	2.86 (2.12 to 3.85)	0.85 (0.49 to 1.28)	7.37 (3.18 to 13.35)	493.86 (265.26 to 788.09)	71.57 (59.95 to 84.04)
Bahamas	1991	6.85 (4.08 to 10.30)	2.98 (2.22 to 4.00)	0.86 (0.50 to 1.29)	7.40 (3.35 to 13.27)	489.66 (261.72 to 782.70)	71.43 (60.00 to 83.59)
Bahamas	1992	6.88 (4.13 to 10.33)	3.09 (2.30 to 4.12)	0.87 (0.50 to 1.30)	7.43 (3.50 to 13.24)	486.47 (262.51 to 777.06)	71.35 (60.06 to 83.22)
Bahamas	1993	6.94 (4.16 to 10.31)	3.17 (2.36 to 4.23)	0.88 (0.51 to 1.31)	7.46 (3.56 to 13.12)	484.34 (263.60 to 782.47)	71.33 (60.03 to 83.08)
Bahamas	1994	7.00 (4.22 to 10.45)	3.23 (2.40 to 4.32)	0.88 (0.51 to 1.32)	7.48 (3.57 to 13.05)	483.33 (263.79 to 786.40)	71.35 (60.01 to 83.21)
Bahamas	1995	7.08 (4.28 to 10.67)	3.25 (2.40 to 4.37)	0.89 (0.52 to 1.33)	7.50 (3.55 to 13.15)	483.44 (263.01 to 796.64)	71.38 (59.97 to 83.49)
Bahamas	1996	7.20 (4.41 to 10.77)	3.23 (2.41 to 4.36)	0.91 (0.53 to 1.34)	7.52 (3.59 to 13.10)	485.41 (265.03 to 795.40)	71.61 (60.17 to 83.37)
Bahamas	1997	7.38 (4.54 to 10.96)	3.20 (2.38 to 4.31)	0.92 (0.54 to 1.35)	7.55 (3.63 to 13.01)	489.16 (265.89 to 797.47)	72.10 (60.64 to 83.82)
Bahamas	1998	7.59 (4.66 to 11.26)	3.16 (2.35 to 4.25)	0.93 (0.54 to 1.37)	7.59 (3.60 to 13.13)	493.57 (267.44 to 805.56)	72.67 (61.39 to 84.68)
Bahamas	1999	7.79 (4.76 to 11.58)	3.13 (2.32 to 4.21)	0.94 (0.55 to 1.39)	7.62 (3.56 to 13.21)	497.52 (266.12 to 815.69)	73.15 (61.79 to 85.26)
Bahamas	2000	7.92 (4.82 to 11.86)	3.11 (2.30 to 4.21)	0.95 (0.56 to 1.41)	7.64 (3.43 to 13.43)	499.91 (263.47 to 825.22)	73.36 (61.92 to 85.71)
Bahamas	2001	8.01 (4.89 to 12.00)	3.13 (2.33 to 4.21)	0.97 (0.57 to 1.42)	7.66 (3.48 to 13.36)	500.98 (266.42 to 820.74)	73.33 (61.86 to 85.61)
Bahamas	2002	8.09 (4.93 to 12.14)	3.17 (2.36 to 4.26)	0.98 (0.58 to 1.44)	7.70 (3.49 to 13.23)	501.68 (270.18 to 819.98)	73.23 (61.90 to 85.43)
Bahamas	2003	8.16 (5.00 to 12.30)	3.22 (2.41 to 4.33)	0.99 (0.58 to 1.46)	7.75 (3.52 to 13.18)	502.07 (271.53 to 820.68)	73.10 (61.74 to 85.30)
Bahamas	2004	8.22 (5.05 to 12.46)	3.28 (2.44 to 4.38)	1.01 (0.59 to 1.49)	7.79 (3.52 to 13.19)	502.20 (271.79 to 818.78)	73.00 (61.45 to 85.32)
Bahamas	2005	8.29 (5.04 to 12.57)	3.32 (2.47 to 4.43)	1.02 (0.59 to 1.51)	7.81 (3.49 to 13.27)	502.13 (270.54 to 821.81)	72.96 (61.20 to 85.40)
Bahamas	2006	8.37 (5.11 to 12.64)	3.36 (2.49 to 4.47)	1.03 (0.60 to 1.52)	7.81 (3.54 to 13.33)	501.81 (271.25 to 816.20)	73.11 (61.43 to 85.36)
Bahamas	2007	8.46 (5.16 to 12.73)	3.39 (2.52 to 4.51)	1.04 (0.61 to 1.54)	7.82 (3.60 to 13.29)	501.22 (271.60 to 813.76)	73.44 (61.76 to 85.91)
Bahamas	2008	8.55 (5.20 to 12.86)	3.43 (2.54 to 4.58)	1.05 (0.62 to 1.55)	7.82 (3.65 to 13.34)	500.41 (271.63 to 808.45)	73.85 (62.04 to 86.21)
Bahamas	2009	8.62 (5.23 to 12.99)	3.46 (2.56 to 4.63)	1.06 (0.62 to 1.56)	7.82 (3.69 to 13.36)	499.41 (269.90 to 804.31)	74.22 (62.33 to 86.72)
Bahamas	2010	8.66 (5.24 to 13.08)	3.48 (2.57 to 4.67)	1.06 (0.63 to 1.57)	7.83 (3.68 to 13.44)	498.25 (270.32 to 802.56)	74.44 (62.31 to 87.17)
Bahamas	2011	8.67 (5.24 to 13.02)	3.49 (2.58 to 4.66)	1.07 (0.63 to 1.58)	7.84 (3.73 to 13.39)	495.34 (271.55 to 791.24)	74.54 (62.52 to 87.14)
Bahamas	2012	8.67 (5.23 to 12.92)	3.51 (2.60 to 4.70)	1.07 (0.64 to 1.58)	7.85 (3.76 to 13.44)	490.01 (270.26 to 778.56)	74.62 (62.65 to 87.29)
Bahamas	2013	8.67 (5.23 to 12.85)	3.52 (2.61 to 4.74)	1.07 (0.64 to 1.59)	7.86 (3.77 to 13.42)	483.62 (268.45 to 768.02)	74.69 (62.81 to 87.46)
Bahamas	2014	8.67 (5.21 to 12.82)	3.53 (2.62 to 4.77)	1.08 (0.64 to 1.59)	7.87 (3.75 to 13.43)	477.50 (264.70 to 758.10)	74.75 (62.97 to 87.65)
Bahamas	2015	8.67 (5.23 to 12.88)	3.53 (2.62 to 4.80)	1.08 (0.64 to 1.60)	7.87 (3.73 to 13.38)	472.99 (261.95 to 752.72)	74.80 (62.96 to 87.95)
Bahamas	2016	8.69 (5.25 to 12.81)	3.53 (2.63 to 4.79)	1.08 (0.65 to 1.61)	7.86 (3.74 to 13.44)	469.82 (261.12 to 736.32)	74.90 (63.21 to 87.94)
Bahamas	2017	8.73 (5.27 to 12.95)	3.54 (2.63 to 4.77)	1.08 (0.64 to 1.61)	7.84 (3.73 to 13.57)	466.84 (258.24 to 721.32)	75.09 (63.47 to 87.81)
Bahamas	2018	8.77 (5.25 to 13.00)	3.54 (2.61 to 4.76)	1.09 (0.64 to 1.62)	7.82 (3.70 to 13.48)	464.06 (255.21 to 711.71)	75.30 (63.47 to 87.96)
Bahamas	2019	8.81 (5.24 to 13.16)	3.55 (2.61 to 4.78)	1.09 (0.64 to 1.63)	7.82 (3.65 to 13.66)	461.45 (251.98 to 712.15)	75.46 (63.31 to 88.60)
Bahamas	2020	8.84 (5.30 to 13.38)	3.59 (2.65 to 4.89)	1.11 (0.65 to 1.66)	7.84 (3.67 to 13.36)	455.89 (253.87 to 720.92)	75.55 (63.41 to 88.26)
Bahamas	2021	8.86 (5.44 to 13.35)	3.65 (2.70 to 4.93)	1.10 (0.65 to 1.64)	7.57 (3.53 to 13.13)	451.17 (246.07 to 704.95)	75.44 (63.41 to 88.41)
Bahrain	1990	7.82 (4.42 to 12.24)	2.57 (1.95 to 3.36)	1.81 (1.06 to 2.69)	6.27 (2.77 to 11.02)	370.99 (203.59 to 597.26)	59.43 (51.24 to 68.30)
Bahrain	1991	8.00 (4.55 to 12.33)	2.48 (1.90 to 3.23)	1.83 (1.08 to 2.72)	6.23 (2.80 to 10.92)	371.30 (204.88 to 594.20)	59.76 (51.79 to 68.26)
Bahrain	1992	8.18 (4.68 to 12.51)	2.40 (1.84 to 3.12)	1.85 (1.10 to 2.76)	6.19 (2.81 to 10.80)	371.70 (204.93 to 595.83)	60.10 (52.25 to 68.39)
Bahrain	1993	8.38 (4.83 to 12.87)	2.34 (1.79 to 3.04)	1.88 (1.12 to 2.80)	6.16 (2.83 to 10.68)	372.31 (204.07 to 597.10)	60.45 (52.45 to 68.66)
Bahrain	1994	8.57 (4.92 to 13.29)	2.31 (1.77 to 3.00)	1.90 (1.14 to 2.85)	6.13 (2.84 to 10.53)	373.07 (202.74 to 602.00)	60.81 (52.63 to 69.17)
Bahrain	1995	8.72 (4.96 to 13.62)	2.31 (1.77 to 3.00)	1.93 (1.15 to 2.90)	6.11 (2.84 to 10.55)	373.74 (201.28 to 606.08)	61.17 (52.75 to 69.77)
Bahrain	1996	8.82 (5.08 to 13.72)	2.35 (1.82 to 3.03)	1.94 (1.16 to 2.90)	6.10 (2.84 to 10.48)	373.87 (202.14 to 601.19)	61.50 (53.16 to 70.00)
Bahrain	1997	8.92 (5.15 to 13.84)	2.40 (1.87 to 3.08)	1.97 (1.18 to 2.93)	6.08 (2.85 to 10.39)	373.37 (202.01 to 597.14)	61.79 (53.53 to 70.39)
Bahrain	1998	9.02 (5.23 to 13.94)	2.47 (1.94 to 3.14)	1.99 (1.19 to 2.96)	6.07 (2.84 to 10.32)	372.66 (202.21 to 593.13)	62.08 (53.83 to 70.78)
Bahrain	1999	9.12 (5.26 to 14.16)	2.52 (2.00 to 3.20)	2.01 (1.20 to 3.00)	6.05 (2.81 to 10.26)	371.85 (201.84 to 593.93)	62.42 (53.97 to 71.49)
Bahrain	2000	9.23 (5.25 to 14.45)	2.56 (2.04 to 3.24)	2.03 (1.20 to 3.02)	6.05 (2.80 to 10.24)	370.95 (199.78 to 600.05)	62.83 (54.13 to 72.26)
Bahrain	2001	9.36 (5.40 to 14.52)	2.56 (2.06 to 3.22)	2.05 (1.22 to 3.04)	6.06 (2.81 to 10.31)	369.92 (201.73 to 593.37)	63.36 (54.78 to 72.52)
Bahrain	2002	9.48 (5.50 to 14.72)	2.55 (2.06 to 3.19)	2.07 (1.23 to 3.07)	6.08 (2.82 to 10.41)	367.83 (201.77 to 588.48)	63.82 (55.23 to 72.90)
Bahrain	2003	9.52 (5.47 to 14.83)	2.54 (2.05 to 3.15)	2.08 (1.25 to 3.09)	6.09 (2.83 to 10.52)	364.49 (199.51 to 583.57)	64.20 (55.53 to 73.24)
Bahrain	2004	9.48 (5.38 to 14.94)	2.52 (2.04 to 3.12)	2.09 (1.25 to 3.10)	6.11 (2.83 to 10.67)	360.39 (197.00 to 582.43)	64.54 (55.73 to 73.84)
Bahrain	2005	9.43 (5.27 to 15.11)	2.51 (2.03 to 3.10)	2.09 (1.25 to 3.12)	6.12 (2.84 to 10.81)	356.18 (193.13 to 581.67)	64.90 (55.85 to 74.46)
Bahrain	2006	9.42 (5.32 to 14.78)	2.55 (2.07 to 3.15)	2.10 (1.25 to 3.12)	6.14 (2.87 to 10.79)	351.24 (190.44 to 566.88)	65.34 (56.45 to 74.75)
Bahrain	2007	9.49 (5.39 to 14.75)	2.64 (2.15 to 3.27)	2.12 (1.27 to 3.13)	6.19 (2.91 to 10.77)	344.85 (186.40 to 552.67)	65.86 (57.04 to 75.34)
Bahrain	2008	9.60 (5.50 to 14.82)	2.74 (2.23 to 3.42)	2.13 (1.28 to 3.14)	6.24 (2.91 to 10.91)	337.57 (182.26 to 540.09)	66.37 (57.55 to 75.86)
Bahrain	2009	9.71 (5.52 to 15.06)	2.83 (2.29 to 3.54)	2.15 (1.28 to 3.17)	6.30 (2.96 to 11.05)	330.17 (177.73 to 527.43)	66.82 (57.71 to 76.62)
Bahrain	2010	9.80 (5.48 to 15.29)	2.87 (2.30 to 3.61)	2.17 (1.30 to 3.21)	6.35 (2.99 to 11.24)	323.48 (173.34 to 518.90)	67.16 (57.56 to 77.44)
Bahrain	2011	9.89 (5.64 to 15.30)	2.88 (2.30 to 3.63)	2.21 (1.32 to 3.25)	6.41 (3.00 to 11.24)	316.69 (171.65 to 505.46)	67.39 (58.00 to 77.48)
Bahrain	2012	10.02 (5.71 to 15.44)	2.89 (2.30 to 3.66)	2.24 (1.35 to 3.30)	6.49 (3.00 to 11.33)	308.93 (169.00 to 494.80)	67.61 (58.27 to 77.68)
Bahrain	2013	10.18 (5.80 to 15.58)	2.90 (2.29 to 3.70)	2.27 (1.38 to 3.36)	6.58 (3.02 to 11.47)	301.10 (165.89 to 484.68)	67.81 (58.49 to 77.77)
Bahrain	2014	10.36 (5.93 to 16.00)	2.92 (2.28 to 3.75)	2.31 (1.40 to 3.41)	6.68 (3.05 to 11.66)	294.28 (162.84 to 474.59)	68.00 (58.64 to 78.00)
Bahrain	2015	10.67 (6.03 to 16.70)	2.94 (2.25 to 3.82)	2.34 (1.41 to 3.48)	6.78 (3.06 to 11.89)	289.81 (160.56 to 469.48)	68.17 (58.66 to 78.48)
Bahrain	2016	11.18 (6.39 to 17.32)	2.93 (2.24 to 3.85)	2.39 (1.44 to 3.54)	6.90 (3.13 to 12.08)	286.79 (159.55 to 459.62)	68.36 (58.90 to 78.21)
Bahrain	2017	11.59 (6.62 to 17.96)	2.90 (2.20 to 3.82)	2.43 (1.47 to 3.59)	7.06 (3.25 to 12.26)	283.20 (157.69 to 450.24)	68.54 (59.18 to 78.29)
Bahrain	2018	11.88 (6.80 to 18.45)	2.87 (2.15 to 3.81)	2.47 (1.49 to 3.64)	7.21 (3.36 to 12.54)	279.99 (154.32 to 444.46)	68.71 (59.17 to 78.62)
Bahrain	2019	11.96 (6.83 to 18.77)	2.85 (2.13 to 3.83)	2.48 (1.50 to 3.67)	7.35 (3.41 to 12.92)	277.90 (150.82 to 441.75)	68.86 (58.89 to 79.25)
Bahrain	2020	11.80 (6.65 to 18.38)	2.85 (2.13 to 3.75)	2.46 (1.49 to 3.65)	7.49 (3.28 to 13.32)	277.91 (152.46 to 438.57)	69.12 (59.33 to 79.87)
Bahrain	2021	12.33 (6.89 to 19.32)	2.87 (2.13 to 3.83)	2.50 (1.50 to 3.70)	7.63 (3.30 to 13.63)	278.54 (151.49 to 446.54)	69.30 (59.17 to 80.15)
Bangladesh	1990	5.67 (3.51 to 8.18)	4.64 (3.42 to 6.26)	0.57 (0.32 to 0.88)	3.94 (1.71 to 7.15)	171.35 (97.40 to 272.45)	41.51 (36.17 to 46.90)
Bangladesh	1991	5.65 (3.51 to 8.16)	4.70 (3.45 to 6.38)	0.57 (0.32 to 0.88)	3.93 (1.71 to 7.11)	168.82 (97.05 to 266.92)	41.67 (36.40 to 46.94)
Bangladesh	1992	5.63 (3.51 to 8.17)	4.77 (3.50 to 6.47)	0.57 (0.32 to 0.88)	3.91 (1.71 to 7.13)	166.45 (95.69 to 261.82)	41.83 (36.65 to 47.07)
Bangladesh	1993	5.62 (3.49 to 8.18)	4.83 (3.54 to 6.55)	0.57 (0.32 to 0.87)	3.90 (1.70 to 7.15)	164.31 (94.71 to 259.07)	41.99 (36.70 to 47.29)
Bangladesh	1994	5.62 (3.49 to 8.19)	4.88 (3.57 to 6.63)	0.57 (0.32 to 0.87)	3.89 (1.71 to 7.11)	162.51 (93.15 to 256.31)	42.16 (36.76 to 47.70)
Bangladesh	1995	5.62 (3.49 to 8.19)	4.93 (3.59 to 6.72)	0.57 (0.32 to 0.87)	3.89 (1.70 to 7.09)	161.15 (91.33 to 254.97)	42.31 (36.86 to 48.09)
Bangladesh	1996	5.63 (3.52 to 8.18)	4.98 (3.64 to 6.75)	0.57 (0.32 to 0.87)	3.88 (1.71 to 7.08)	160.01 (92.00 to 251.19)	42.48 (37.18 to 48.09)
Bangladesh	1997	5.65 (3.55 to 8.20)	5.03 (3.68 to 6.82)	0.57 (0.32 to 0.87)	3.86 (1.70 to 7.02)	158.82 (91.23 to 247.70)	42.66 (37.42 to 48.14)
Bangladesh	1998	5.68 (3.57 to 8.22)	5.07 (3.72 to 6.85)	0.57 (0.32 to 0.87)	3.85 (1.71 to 6.98)	157.59 (90.27 to 244.30)	42.85 (37.58 to 48.32)
Bangladesh	1999	5.71 (3.60 to 8.28)	5.11 (3.74 to 6.93)	0.56 (0.32 to 0.87)	3.84 (1.71 to 6.96)	156.34 (89.62 to 242.01)	43.03 (37.63 to 48.61)
Bangladesh	2000	5.74 (3.60 to 8.36)	5.13 (3.75 to 6.96)	0.56 (0.32 to 0.87)	3.84 (1.70 to 7.00)	155.08 (88.87 to 242.18)	43.20 (37.81 to 48.98)
Bangladesh	2001	5.80 (3.65 to 8.38)	5.14 (3.78 to 6.99)	0.56 (0.32 to 0.86)	3.85 (1.71 to 6.96)	153.58 (88.64 to 238.43)	43.37 (38.01 to 49.04)
Bangladesh	2002	5.88 (3.72 to 8.48)	5.15 (3.78 to 7.01)	0.56 (0.32 to 0.86)	3.88 (1.72 to 6.97)	151.71 (87.50 to 234.40)	43.55 (38.26 to 49.13)
Bangladesh	2003	5.98 (3.78 to 8.66)	5.16 (3.79 to 7.02)	0.56 (0.32 to 0.86)	3.92 (1.74 to 7.05)	149.57 (86.87 to 230.73)	43.73 (38.45 to 49.31)
Bangladesh	2004	6.10 (3.86 to 8.86)	5.17 (3.79 to 7.05)	0.56 (0.32 to 0.86)	3.96 (1.76 to 7.20)	147.28 (85.82 to 227.77)	43.91 (38.58 to 49.58)
Bangladesh	2005	6.22 (3.89 to 9.01)	5.17 (3.79 to 7.08)	0.56 (0.32 to 0.86)	3.99 (1.75 to 7.30)	144.97 (84.51 to 226.35)	44.07 (38.65 to 49.91)
Bangladesh	2006	6.35 (4.00 to 9.21)	5.17 (3.78 to 7.01)	0.57 (0.32 to 0.86)	4.01 (1.76 to 7.32)	141.94 (83.12 to 222.19)	44.24 (38.79 to 50.01)
Bangladesh	2007	6.51 (4.14 to 9.42)	5.16 (3.75 to 6.97)	0.57 (0.32 to 0.86)	4.04 (1.78 to 7.37)	137.81 (81.01 to 216.10)	44.43 (39.06 to 50.19)
Bangladesh	2008	6.68 (4.25 to 9.66)	5.14 (3.72 to 6.91)	0.57 (0.32 to 0.86)	4.07 (1.79 to 7.48)	133.17 (77.13 to 211.14)	44.62 (39.17 to 50.40)
Bangladesh	2009	6.85 (4.36 to 9.95)	5.13 (3.70 to 6.92)	0.57 (0.32 to 0.86)	4.11 (1.79 to 7.62)	128.61 (73.30 to 205.80)	44.81 (39.30 to 50.65)
Bangladesh	2010	7.01 (4.43 to 10.20)	5.13 (3.67 to 6.93)	0.57 (0.32 to 0.87)	4.14 (1.79 to 7.74)	124.72 (69.42 to 200.91)	44.99 (39.35 to 51.01)
Bangladesh	2011	7.17 (4.57 to 10.42)	5.13 (3.69 to 6.94)	0.57 (0.33 to 0.87)	4.18 (1.83 to 7.83)	120.94 (67.41 to 194.61)	45.17 (39.66 to 51.04)
Bangladesh	2012	7.33 (4.68 to 10.61)	5.14 (3.72 to 6.95)	0.57 (0.33 to 0.87)	4.25 (1.87 to 7.92)	116.69 (65.58 to 187.31)	45.36 (39.87 to 51.18)
Bangladesh	2013	7.49 (4.76 to 10.81)	5.15 (3.76 to 6.97)	0.58 (0.33 to 0.88)	4.33 (1.90 to 8.02)	112.50 (63.01 to 180.31)	45.55 (40.00 to 51.50)
Bangladesh	2014	7.65 (4.84 to 10.99)	5.16 (3.79 to 7.02)	0.58 (0.33 to 0.89)	4.41 (1.93 to 8.19)	108.91 (60.31 to 174.77)	45.74 (40.09 to 51.91)
Bangladesh	2015	7.81 (4.94 to 11.21)	5.17 (3.80 to 7.06)	0.59 (0.33 to 0.89)	4.48 (1.96 to 8.31)	106.44 (58.37 to 171.22)	45.92 (40.05 to 52.31)
Bangladesh	2016	7.96 (5.06 to 11.41)	5.20 (3.85 to 7.06)	0.59 (0.33 to 0.90)	4.56 (1.98 to 8.37)	104.65 (57.88 to 167.90)	46.10 (40.39 to 52.21)
Bangladesh	2017	8.11 (5.20 to 11.68)	5.25 (3.89 to 7.07)	0.59 (0.34 to 0.90)	4.66 (2.02 to 8.49)	102.96 (57.43 to 164.07)	46.30 (40.72 to 52.24)
Bangladesh	2018	8.27 (5.27 to 11.93)	5.31 (3.90 to 7.15)	0.60 (0.34 to 0.91)	4.76 (2.07 to 8.58)	101.65 (57.00 to 161.34)	46.51 (40.90 to 52.53)
Bangladesh	2019	8.45 (5.33 to 12.28)	5.36 (3.92 to 7.24)	0.60 (0.34 to 0.91)	4.82 (2.09 to 8.76)	101.04 (56.11 to 161.27)	46.72 (40.84 to 52.84)
Bangladesh	2020	8.68 (5.41 to 12.68)	5.42 (3.94 to 7.42)	0.60 (0.34 to 0.92)	4.85 (2.08 to 8.81)	102.58 (56.97 to 166.68)	47.12 (41.02 to 53.49)
Bangladesh	2021	8.77 (5.55 to 12.61)	5.38 (4.00 to 7.24)	0.61 (0.34 to 0.93)	5.06 (2.14 to 9.20)	103.46 (58.38 to 165.14)	47.28 (41.40 to 53.60)
Barbados	1990	8.45 (4.95 to 12.94)	3.05 (2.37 to 3.94)	1.06 (0.62 to 1.61)	6.13 (2.31 to 13.53)	615.50 (323.42 to 1024.44)	71.61 (60.22 to 83.69)
Barbados	1991	8.68 (5.08 to 13.38)	3.08 (2.40 to 3.96)	1.09 (0.63 to 1.64)	6.23 (2.37 to 13.64)	619.32 (324.79 to 1021.93)	71.84 (60.58 to 83.89)
Barbados	1992	8.89 (5.19 to 13.64)	3.11 (2.42 to 3.98)	1.12 (0.65 to 1.68)	6.34 (2.41 to 13.70)	623.11 (324.99 to 1021.86)	72.06 (60.72 to 84.16)
Barbados	1993	9.09 (5.31 to 13.93)	3.14 (2.44 to 4.04)	1.15 (0.66 to 1.72)	6.45 (2.43 to 13.92)	626.60 (324.71 to 1027.32)	72.26 (60.90 to 84.32)
Barbados	1994	9.27 (5.34 to 14.25)	3.16 (2.46 to 4.07)	1.18 (0.68 to 1.76)	6.55 (2.45 to 14.00)	629.50 (325.04 to 1032.23)	72.44 (60.93 to 84.60)
Barbados	1995	9.43 (5.41 to 14.55)	3.18 (2.47 to 4.11)	1.20 (0.69 to 1.80)	6.63 (2.44 to 14.21)	631.54 (326.36 to 1041.68)	72.58 (60.99 to 84.86)
Barbados	1996	9.56 (5.53 to 14.67)	3.20 (2.49 to 4.11)	1.23 (0.71 to 1.83)	6.73 (2.50 to 14.18)	633.66 (328.75 to 1047.34)	72.75 (61.29 to 84.93)
Barbados	1997	9.69 (5.62 to 14.73)	3.21 (2.50 to 4.11)	1.25 (0.73 to 1.86)	6.88 (2.56 to 14.23)	636.56 (332.89 to 1052.07)	72.98 (61.66 to 85.17)
Barbados	1998	9.81 (5.78 to 14.86)	3.22 (2.51 to 4.11)	1.28 (0.76 to 1.90)	7.04 (2.62 to 14.33)	639.56 (336.55 to 1053.43)	73.22 (61.93 to 85.42)
Barbados	1999	9.92 (5.85 to 15.01)	3.24 (2.52 to 4.12)	1.31 (0.77 to 1.95)	7.17 (2.67 to 14.57)	641.97 (337.60 to 1061.42)	73.41 (62.00 to 85.50)
Barbados	2000	10.03 (5.88 to 15.22)	3.26 (2.53 to 4.15)	1.34 (0.78 to 2.00)	7.24 (2.69 to 14.70)	643.12 (334.45 to 1061.80)	73.48 (61.89 to 85.82)
Barbados	2001	10.13 (6.00 to 15.27)	3.34 (2.59 to 4.23)	1.38 (0.81 to 2.05)	7.27 (2.75 to 14.53)	642.25 (336.14 to 1050.01)	73.42 (61.83 to 85.59)
Barbados	2002	10.23 (6.11 to 15.40)	3.47 (2.70 to 4.38)	1.42 (0.84 to 2.11)	7.29 (2.79 to 14.34)	639.67 (336.02 to 1040.20)	73.27 (61.68 to 85.36)
Barbados	2003	10.33 (6.18 to 15.59)	3.63 (2.84 to 4.56)	1.47 (0.87 to 2.19)	7.31 (2.83 to 14.28)	636.30 (332.14 to 1042.53)	73.09 (61.64 to 85.40)
Barbados	2004	10.43 (6.23 to 15.81)	3.76 (2.95 to 4.72)	1.51 (0.89 to 2.26)	7.33 (2.87 to 14.14)	633.09 (331.14 to 1035.42)	72.95 (61.38 to 85.42)
Barbados	2005	10.51 (6.19 to 16.07)	3.81 (2.97 to 4.81)	1.55 (0.90 to 2.33)	7.36 (2.87 to 14.22)	630.98 (326.80 to 1030.51)	72.89 (60.98 to 85.57)
Barbados	2006	10.60 (6.32 to 16.18)	3.77 (2.94 to 4.77)	1.58 (0.93 to 2.35)	7.39 (2.96 to 14.22)	629.99 (328.32 to 1024.27)	73.01 (61.52 to 85.35)
Barbados	2007	10.71 (6.43 to 16.20)	3.66 (2.84 to 4.68)	1.61 (0.96 to 2.38)	7.42 (2.99 to 14.15)	629.38 (326.66 to 1027.22)	73.27 (61.86 to 85.62)
Barbados	2008	10.81 (6.48 to 16.40)	3.52 (2.69 to 4.58)	1.64 (0.98 to 2.40)	7.45 (2.98 to 14.29)	629.04 (325.48 to 1036.79)	73.59 (61.95 to 85.86)
Barbados	2009	10.90 (6.46 to 16.64)	3.41 (2.54 to 4.51)	1.67 (1.00 to 2.42)	7.49 (2.94 to 14.74)	628.85 (323.16 to 1039.38)	73.88 (61.94 to 86.27)
Barbados	2010	10.97 (6.44 to 16.89)	3.36 (2.46 to 4.50)	1.68 (1.01 to 2.45)	7.56 (2.92 to 15.17)	628.69 (319.68 to 1048.67)	74.04 (62.02 to 86.81)
Barbados	2011	11.03 (6.50 to 16.87)	3.37 (2.46 to 4.51)	1.69 (1.03 to 2.45)	7.85 (3.09 to 15.36)	628.47 (325.06 to 1043.27)	74.10 (62.27 to 86.56)
Barbados	2012	11.10 (6.59 to 16.92)	3.37 (2.46 to 4.53)	1.69 (1.03 to 2.46)	8.44 (3.22 to 16.03)	628.13 (327.22 to 1035.38)	74.12 (62.48 to 86.45)
Barbados	2013	11.16 (6.69 to 17.10)	3.38 (2.47 to 4.55)	1.69 (1.03 to 2.47)	9.11 (3.38 to 17.04)	627.54 (326.80 to 1030.17)	74.12 (62.51 to 86.53)
Barbados	2014	11.22 (6.68 to 17.13)	3.39 (2.49 to 4.59)	1.69 (1.02 to 2.49)	9.67 (3.47 to 18.04)	626.58 (326.53 to 1029.92)	74.12 (62.12 to 86.74)
Barbados	2015	11.25 (6.67 to 17.23)	3.39 (2.48 to 4.59)	1.69 (1.01 to 2.49)	9.92 (3.50 to 18.84)	625.14 (327.33 to 1031.08)	74.13 (62.16 to 87.17)
Barbados	2016	11.28 (6.73 to 17.07)	3.39 (2.49 to 4.59)	1.69 (1.02 to 2.47)	9.90 (3.57 to 18.46)	622.30 (328.80 to 1018.01)	74.21 (62.53 to 86.67)
Barbados	2017	11.31 (6.78 to 17.11)	3.39 (2.49 to 4.60)	1.69 (1.01 to 2.48)	9.82 (3.65 to 18.02)	617.83 (327.98 to 1004.26)	74.34 (62.93 to 86.59)
Barbados	2018	11.33 (6.77 to 17.11)	3.38 (2.49 to 4.59)	1.70 (1.02 to 2.49)	9.71 (3.69 to 18.13)	612.70 (328.83 to 994.94)	74.50 (63.04 to 86.65)
Barbados	2019	11.36 (6.72 to 17.22)	3.38 (2.49 to 4.54)	1.70 (1.00 to 2.49)	9.62 (3.69 to 18.21)	607.86 (322.30 to 982.04)	74.62 (63.04 to 86.94)
Barbados	2020	11.47 (6.71 to 17.41)	3.39 (2.48 to 4.57)	1.71 (0.99 to 2.55)	9.48 (3.56 to 17.70)	594.50 (313.75 to 967.18)	74.60 (62.57 to 87.44)
Barbados	2021	11.44 (6.70 to 17.66)	3.40 (2.48 to 4.67)	1.70 (1.00 to 2.53)	9.46 (3.45 to 17.83)	583.45 (302.95 to 953.45)	74.57 (62.53 to 87.51)
Belarus	1990	5.12 (2.94 to 7.68)	3.23 (2.39 to 4.35)	1.13 (0.66 to 1.69)	4.20 (1.76 to 7.55)	604.43 (292.86 to 1018.48)	47.47 (40.39 to 55.01)
Belarus	1991	5.19 (3.02 to 7.74)	3.26 (2.42 to 4.38)	1.13 (0.67 to 1.68)	4.22 (1.80 to 7.56)	594.19 (287.17 to 999.49)	47.60 (40.61 to 55.05)
Belarus	1992	5.26 (3.07 to 7.86)	3.29 (2.45 to 4.42)	1.12 (0.67 to 1.68)	4.23 (1.81 to 7.56)	583.43 (282.65 to 982.06)	47.74 (40.77 to 55.17)
Belarus	1993	5.31 (3.11 to 8.00)	3.32 (2.47 to 4.47)	1.12 (0.67 to 1.68)	4.25 (1.83 to 7.55)	572.36 (279.27 to 964.83)	47.87 (40.88 to 55.33)
Belarus	1994	5.35 (3.12 to 8.02)	3.35 (2.50 to 4.52)	1.12 (0.66 to 1.67)	4.26 (1.84 to 7.58)	561.25 (275.62 to 953.55)	48.00 (40.94 to 55.60)
Belarus	1995	5.37 (3.11 to 8.09)	3.38 (2.51 to 4.58)	1.12 (0.66 to 1.67)	4.26 (1.86 to 7.61)	550.33 (269.86 to 945.74)	48.12 (40.89 to 55.94)
Belarus	1996	5.37 (3.10 to 8.10)	3.42 (2.55 to 4.61)	1.11 (0.66 to 1.67)	4.26 (1.86 to 7.56)	537.98 (264.93 to 921.92)	48.26 (41.05 to 55.94)
Belarus	1997	5.36 (3.10 to 8.08)	3.46 (2.58 to 4.65)	1.11 (0.65 to 1.66)	4.25 (1.85 to 7.57)	523.52 (257.73 to 898.41)	48.42 (41.31 to 56.00)
Belarus	1998	5.34 (3.08 to 8.00)	3.51 (2.61 to 4.72)	1.10 (0.65 to 1.66)	4.24 (1.85 to 7.60)	508.62 (249.99 to 871.22)	48.59 (41.53 to 56.11)
Belarus	1999	5.33 (3.06 to 7.93)	3.55 (2.64 to 4.78)	1.09 (0.64 to 1.65)	4.23 (1.84 to 7.61)	494.99 (239.43 to 850.34)	48.76 (41.55 to 56.43)
Belarus	2000	5.33 (3.05 to 8.00)	3.58 (2.66 to 4.84)	1.09 (0.64 to 1.64)	4.23 (1.83 to 7.66)	484.34 (232.68 to 839.35)	48.92 (41.56 to 56.84)
Belarus	2001	5.36 (3.09 to 8.01)	3.60 (2.67 to 4.86)	1.09 (0.64 to 1.63)	4.24 (1.84 to 7.65)	475.40 (229.24 to 820.81)	49.13 (41.93 to 56.82)
Belarus	2002	5.42 (3.15 to 8.09)	3.62 (2.70 to 4.88)	1.08 (0.64 to 1.62)	4.26 (1.85 to 7.64)	466.23 (224.52 to 804.09)	49.44 (42.31 to 57.03)
Belarus	2003	5.49 (3.23 to 8.21)	3.64 (2.72 to 4.92)	1.07 (0.64 to 1.61)	4.29 (1.85 to 7.64)	457.55 (221.63 to 784.88)	49.79 (42.65 to 57.54)
Belarus	2004	5.57 (3.28 to 8.35)	3.66 (2.74 to 4.97)	1.07 (0.64 to 1.60)	4.33 (1.85 to 7.67)	450.06 (219.12 to 780.04)	50.12 (42.85 to 58.08)
Belarus	2005	5.65 (3.33 to 8.53)	3.68 (2.73 to 5.00)	1.07 (0.64 to 1.60)	4.37 (1.86 to 7.72)	444.45 (215.26 to 768.42)	50.37 (42.96 to 58.72)
Belarus	2006	5.73 (3.38 to 8.57)	3.69 (2.74 to 5.02)	1.07 (0.64 to 1.60)	4.42 (1.89 to 7.78)	440.25 (213.95 to 757.65)	50.65 (43.23 to 58.71)
Belarus	2007	5.83 (3.43 to 8.67)	3.71 (2.74 to 5.03)	1.08 (0.65 to 1.60)	4.51 (1.94 to 7.92)	436.41 (213.41 to 747.38)	51.04 (43.49 to 59.15)
Belarus	2008	5.93 (3.48 to 8.88)	3.72 (2.75 to 5.07)	1.09 (0.66 to 1.62)	4.61 (2.01 to 8.10)	432.80 (212.93 to 736.40)	51.45 (43.84 to 59.70)
Belarus	2009	6.04 (3.54 to 9.10)	3.74 (2.75 to 5.11)	1.11 (0.67 to 1.64)	4.73 (2.07 to 8.32)	429.31 (212.60 to 728.55)	51.78 (44.05 to 60.03)
Belarus	2010	6.15 (3.59 to 9.32)	3.76 (2.74 to 5.15)	1.12 (0.68 to 1.67)	4.84 (2.12 to 8.57)	425.81 (210.71 to 721.85)	51.95 (44.14 to 60.25)
Belarus	2011	6.29 (3.69 to 9.51)	3.80 (2.79 to 5.18)	1.14 (0.69 to 1.70)	4.97 (2.18 to 8.80)	421.54 (209.38 to 712.98)	51.94 (44.19 to 60.34)
Belarus	2012	6.44 (3.80 to 9.76)	3.87 (2.85 to 5.22)	1.16 (0.71 to 1.73)	5.13 (2.24 to 9.13)	416.33 (206.79 to 702.06)	51.86 (44.34 to 60.07)
Belarus	2013	6.61 (3.90 to 9.99)	3.94 (2.92 to 5.29)	1.18 (0.72 to 1.75)	5.29 (2.31 to 9.45)	410.89 (205.16 to 696.62)	51.77 (44.19 to 59.97)
Belarus	2014	6.77 (3.98 to 10.28)	4.00 (2.97 to 5.38)	1.20 (0.74 to 1.77)	5.45 (2.38 to 9.78)	405.93 (202.27 to 691.71)	51.71 (43.96 to 59.97)
Belarus	2015	6.91 (4.03 to 10.50)	4.03 (2.98 to 5.42)	1.22 (0.74 to 1.80)	5.60 (2.43 to 9.99)	402.17 (200.26 to 690.41)	51.75 (43.78 to 60.14)
Belarus	2016	7.05 (4.09 to 10.67)	4.04 (3.00 to 5.42)	1.24 (0.76 to 1.82)	5.72 (2.49 to 10.21)	399.00 (199.65 to 682.73)	52.04 (44.24 to 60.23)
Belarus	2017	7.19 (4.15 to 10.83)	4.05 (3.02 to 5.46)	1.26 (0.78 to 1.85)	5.82 (2.53 to 10.48)	395.78 (199.31 to 676.24)	52.55 (44.78 to 60.86)
Belarus	2018	7.31 (4.20 to 11.06)	4.06 (3.03 to 5.49)	1.28 (0.79 to 1.88)	5.94 (2.57 to 10.80)	393.21 (196.15 to 671.11)	53.10 (44.97 to 61.50)
Belarus	2019	7.39 (4.23 to 11.30)	4.06 (3.02 to 5.53)	1.30 (0.79 to 1.91)	6.09 (2.62 to 11.13)	392.04 (195.74 to 673.03)	53.47 (45.12 to 62.10)
Belarus	2020	7.43 (4.34 to 11.08)	4.06 (3.02 to 5.41)	1.30 (0.78 to 1.96)	6.40 (2.74 to 11.62)	393.29 (194.61 to 659.91)	53.73 (45.77 to 62.25)
Belarus	2021	7.45 (4.33 to 11.28)	4.09 (3.01 to 5.54)	1.31 (0.80 to 1.94)	6.30 (2.67 to 11.63)	396.28 (193.78 to 666.30)	53.82 (45.53 to 62.82)
Belgium	1990	9.86 (5.63 to 15.34)	9.41 (7.57 to 11.75)	4.90 (3.05 to 6.90)	7.77 (4.43 to 12.38)	464.36 (234.44 to 795.70)	103.69 (90.24 to 117.57)
Belgium	1991	9.93 (5.66 to 15.34)	9.78 (8.22 to 11.71)	4.96 (3.13 to 6.99)	7.90 (4.51 to 12.51)	444.31 (227.20 to 751.23)	104.37 (91.41 to 117.89)
Belgium	1992	10.01 (5.71 to 15.40)	10.10 (8.68 to 11.80)	5.03 (3.20 to 7.12)	8.04 (4.67 to 12.74)	424.85 (218.06 to 711.77)	105.01 (92.29 to 118.79)
Belgium	1993	10.07 (5.75 to 15.42)	10.34 (8.99 to 11.93)	5.08 (3.25 to 7.26)	8.19 (4.75 to 13.02)	406.80 (209.33 to 679.42)	105.60 (92.79 to 119.34)
Belgium	1994	10.13 (5.75 to 15.52)	10.50 (9.19 to 12.02)	5.13 (3.29 to 7.37)	8.35 (4.82 to 13.26)	390.94 (201.26 to 650.74)	106.13 (92.87 to 120.09)
Belgium	1995	10.18 (5.73 to 15.69)	10.56 (9.23 to 12.08)	5.17 (3.30 to 7.48)	8.51 (4.89 to 13.57)	378.06 (194.29 to 631.69)	106.56 (92.81 to 121.20)
Belgium	1996	10.22 (5.78 to 15.66)	10.57 (9.20 to 12.19)	5.20 (3.37 to 7.54)	8.68 (5.01 to 13.69)	365.04 (191.21 to 597.60)	106.98 (93.62 to 121.28)
Belgium	1997	10.26 (5.82 to 15.70)	10.59 (9.01 to 12.48)	5.23 (3.40 to 7.62)	8.87 (5.17 to 13.92)	349.75 (186.43 to 566.34)	107.44 (94.40 to 121.71)
Belgium	1998	10.30 (5.85 to 15.75)	10.63 (8.72 to 12.97)	5.26 (3.40 to 7.71)	9.06 (5.29 to 14.22)	334.50 (180.04 to 542.72)	107.86 (94.95 to 122.16)
Belgium	1999	10.34 (5.89 to 15.82)	10.69 (8.41 to 13.62)	5.29 (3.40 to 7.75)	9.26 (5.42 to 14.62)	321.64 (173.28 to 519.09)	108.20 (94.88 to 122.65)
Belgium	2000	10.38 (5.92 to 15.95)	10.80 (8.11 to 14.20)	5.32 (3.38 to 7.77)	9.45 (5.46 to 14.92)	313.48 (168.67 to 506.54)	108.37 (94.67 to 123.26)
Belgium	2001	10.44 (5.99 to 15.89)	10.94 (8.21 to 14.37)	5.35 (3.41 to 7.75)	9.63 (5.62 to 15.04)	310.13 (170.50 to 499.06)	108.26 (94.86 to 122.62)
Belgium	2002	10.51 (6.05 to 15.88)	11.07 (8.33 to 14.52)	5.38 (3.45 to 7.77)	9.82 (5.74 to 15.25)	309.36 (172.57 to 495.76)	107.90 (94.68 to 122.16)
Belgium	2003	10.59 (6.07 to 15.96)	11.21 (8.44 to 14.71)	5.42 (3.46 to 7.77)	10.01 (5.82 to 15.58)	310.05 (175.07 to 489.18)	107.44 (94.22 to 121.38)
Belgium	2004	10.67 (6.10 to 16.03)	11.33 (8.52 to 14.90)	5.45 (3.44 to 7.81)	10.18 (5.87 to 15.97)	311.04 (176.17 to 495.63)	107.06 (93.55 to 121.33)
Belgium	2005	10.75 (6.10 to 16.24)	11.44 (8.59 to 15.14)	5.49 (3.44 to 7.89)	10.33 (5.97 to 16.31)	311.16 (174.55 to 497.77)	106.91 (93.14 to 121.55)
Belgium	2006	10.83 (6.16 to 16.31)	11.55 (8.67 to 15.26)	5.53 (3.50 to 7.88)	10.45 (6.05 to 16.44)	309.57 (173.45 to 495.61)	107.48 (93.98 to 121.47)
Belgium	2007	10.94 (6.21 to 16.43)	11.67 (8.79 to 15.52)	5.58 (3.58 to 7.96)	10.56 (6.18 to 16.53)	306.66 (173.24 to 492.14)	108.81 (95.36 to 122.76)
Belgium	2008	11.04 (6.29 to 16.71)	11.79 (8.90 to 15.68)	5.64 (3.62 to 8.04)	10.66 (6.28 to 16.75)	303.09 (171.47 to 488.16)	110.39 (96.89 to 124.70)
Belgium	2009	11.14 (6.32 to 16.91)	11.87 (8.92 to 15.83)	5.69 (3.64 to 8.17)	10.77 (6.34 to 16.85)	299.51 (167.20 to 488.29)	111.73 (97.93 to 126.48)
Belgium	2010	11.20 (6.32 to 17.21)	11.92 (8.91 to 15.95)	5.73 (3.66 to 8.30)	10.90 (6.39 to 17.10)	296.58 (161.51 to 487.52)	112.33 (98.15 to 127.47)
Belgium	2011	11.25 (6.39 to 17.07)	11.93 (8.94 to 15.89)	5.77 (3.72 to 8.34)	11.10 (6.41 to 17.67)	293.01 (160.55 to 480.18)	112.24 (98.64 to 126.79)
Belgium	2012	11.29 (6.45 to 17.07)	11.94 (8.96 to 15.90)	5.82 (3.74 to 8.47)	11.41 (6.25 to 18.61)	287.89 (157.89 to 472.00)	111.94 (98.51 to 126.21)
Belgium	2013	11.34 (6.51 to 17.09)	11.94 (8.96 to 15.91)	5.87 (3.75 to 8.61)	11.76 (5.92 to 19.85)	282.48 (152.74 to 463.74)	111.57 (98.29 to 125.74)
Belgium	2014	11.37 (6.57 to 17.28)	11.93 (8.95 to 15.90)	5.91 (3.76 to 8.74)	12.09 (5.54 to 21.10)	278.08 (148.87 to 460.26)	111.23 (97.55 to 125.79)
Belgium	2015	11.40 (6.52 to 17.40)	11.92 (8.93 to 15.88)	5.93 (3.74 to 8.82)	12.34 (5.21 to 22.31)	275.98 (144.28 to 462.97)	111.08 (97.12 to 126.12)
Belgium	2016	11.42 (6.63 to 17.51)	11.90 (8.93 to 15.84)	5.93 (3.77 to 8.80)	12.54 (5.28 to 22.67)	275.00 (145.46 to 455.70)	111.14 (97.53 to 125.65)
Belgium	2017	11.45 (6.62 to 17.57)	11.85 (8.92 to 15.84)	5.92 (3.75 to 8.76)	12.75 (5.36 to 22.93)	273.64 (144.83 to 453.03)	111.34 (97.65 to 125.84)
Belgium	2018	11.47 (6.52 to 17.74)	11.81 (8.89 to 15.81)	5.92 (3.72 to 8.76)	12.94 (5.44 to 23.35)	272.57 (144.75 to 451.57)	111.65 (97.75 to 126.49)
Belgium	2019	11.48 (6.45 to 17.96)	11.79 (8.86 to 15.83)	5.91 (3.67 to 8.78)	13.06 (5.48 to 23.70)	272.53 (143.39 to 454.21)	112.00 (97.43 to 127.46)
Belgium	2020	11.46 (6.46 to 17.64)	11.87 (8.97 to 15.89)	5.98 (3.79 to 8.80)	13.07 (5.57 to 23.53)	283.34 (146.72 to 472.42)	114.80 (99.93 to 130.27)
Belgium	2021	11.58 (6.48 to 17.96)	11.83 (8.92 to 15.60)	5.92 (3.68 to 8.96)	13.06 (5.53 to 23.88)	270.88 (141.07 to 457.65)	114.44 (99.62 to 130.02)
Belize	1990	6.69 (4.02 to 10.05)	2.54 (1.86 to 3.44)	0.57 (0.32 to 0.87)	6.43 (2.79 to 11.91)	494.11 (269.41 to 785.63)	62.24 (52.70 to 72.47)
Belize	1991	6.84 (4.12 to 10.25)	2.62 (1.93 to 3.53)	0.57 (0.33 to 0.87)	6.46 (2.81 to 11.95)	498.54 (272.21 to 795.94)	62.61 (53.29 to 72.72)
Belize	1992	6.99 (4.21 to 10.43)	2.68 (1.98 to 3.61)	0.57 (0.33 to 0.87)	6.49 (2.80 to 11.85)	502.81 (274.90 to 807.70)	62.98 (53.82 to 73.21)
Belize	1993	7.13 (4.29 to 10.70)	2.74 (2.02 to 3.67)	0.57 (0.33 to 0.87)	6.52 (2.78 to 11.92)	506.62 (276.72 to 814.92)	63.34 (54.04 to 73.68)
Belize	1994	7.25 (4.34 to 10.94)	2.78 (2.05 to 3.73)	0.58 (0.33 to 0.87)	6.53 (2.77 to 12.05)	509.72 (276.55 to 824.76)	63.68 (54.12 to 74.21)
Belize	1995	7.35 (4.38 to 11.17)	2.81 (2.06 to 3.77)	0.58 (0.33 to 0.87)	6.54 (2.72 to 12.14)	511.82 (277.50 to 830.01)	63.98 (54.11 to 74.64)
Belize	1996	7.43 (4.47 to 11.14)	2.82 (2.08 to 3.77)	0.58 (0.34 to 0.88)	6.53 (2.78 to 12.00)	513.51 (281.26 to 826.17)	64.31 (54.57 to 74.78)
Belize	1997	7.50 (4.55 to 11.08)	2.83 (2.09 to 3.77)	0.59 (0.34 to 0.89)	6.51 (2.79 to 11.78)	515.47 (284.23 to 828.76)	64.72 (55.05 to 74.93)
Belize	1998	7.57 (4.62 to 11.10)	2.84 (2.10 to 3.78)	0.59 (0.34 to 0.90)	6.49 (2.78 to 11.92)	517.54 (284.63 to 826.48)	65.12 (55.37 to 75.41)
Belize	1999	7.64 (4.69 to 11.20)	2.84 (2.09 to 3.80)	0.59 (0.35 to 0.90)	6.48 (2.78 to 12.00)	519.57 (281.69 to 825.90)	65.43 (55.68 to 76.15)
Belize	2000	7.73 (4.73 to 11.33)	2.85 (2.09 to 3.82)	0.60 (0.35 to 0.91)	6.47 (2.74 to 12.14)	521.39 (279.82 to 830.01)	65.58 (55.62 to 76.48)
Belize	2001	7.86 (4.80 to 11.45)	2.86 (2.11 to 3.83)	0.60 (0.35 to 0.91)	6.50 (2.82 to 11.98)	523.88 (283.41 to 831.08)	65.58 (55.78 to 76.09)
Belize	2002	8.05 (4.93 to 11.82)	2.88 (2.13 to 3.83)	0.60 (0.35 to 0.91)	6.55 (2.89 to 11.86)	527.50 (286.45 to 835.39)	65.53 (55.75 to 75.88)
Belize	2003	8.25 (5.08 to 12.33)	2.89 (2.15 to 3.88)	0.60 (0.35 to 0.91)	6.61 (2.91 to 11.85)	531.49 (288.59 to 850.90)	65.46 (55.55 to 75.85)
Belize	2004	8.45 (5.17 to 12.73)	2.91 (2.16 to 3.91)	0.60 (0.35 to 0.91)	6.66 (2.93 to 11.88)	535.10 (292.44 to 867.08)	65.41 (55.39 to 76.13)
Belize	2005	8.61 (5.23 to 13.05)	2.93 (2.16 to 3.97)	0.61 (0.36 to 0.91)	6.70 (2.89 to 12.03)	537.58 (292.24 to 888.80)	65.42 (55.29 to 76.59)
Belize	2006	8.74 (5.37 to 13.09)	2.95 (2.18 to 3.98)	0.61 (0.36 to 0.91)	6.72 (2.89 to 12.01)	538.96 (292.71 to 878.39)	65.61 (55.58 to 76.42)
Belize	2007	8.86 (5.47 to 13.11)	2.98 (2.21 to 4.01)	0.61 (0.36 to 0.91)	6.74 (2.85 to 12.19)	539.81 (290.43 to 881.64)	65.98 (56.08 to 76.80)
Belize	2008	8.98 (5.56 to 13.22)	3.01 (2.21 to 4.03)	0.62 (0.36 to 0.91)	6.76 (2.83 to 12.34)	540.23 (290.49 to 882.02)	66.43 (56.49 to 77.18)
Belize	2009	9.07 (5.59 to 13.37)	3.04 (2.24 to 4.09)	0.62 (0.36 to 0.91)	6.78 (2.79 to 12.32)	540.29 (288.44 to 885.67)	66.85 (56.72 to 77.69)
Belize	2010	9.15 (5.57 to 13.53)	3.06 (2.24 to 4.13)	0.62 (0.36 to 0.92)	6.80 (2.73 to 12.48)	540.08 (284.18 to 885.18)	67.11 (56.76 to 78.31)
Belize	2011	9.22 (5.64 to 13.53)	3.08 (2.27 to 4.15)	0.63 (0.36 to 0.92)	6.84 (2.77 to 12.35)	538.85 (286.28 to 874.52)	67.26 (57.04 to 78.26)
Belize	2012	9.28 (5.71 to 13.66)	3.10 (2.28 to 4.15)	0.63 (0.37 to 0.92)	6.90 (2.87 to 12.39)	536.42 (289.96 to 852.50)	67.40 (57.24 to 78.31)
Belize	2013	9.33 (5.73 to 13.75)	3.12 (2.30 to 4.17)	0.64 (0.37 to 0.94)	6.98 (2.93 to 12.48)	533.70 (292.09 to 838.96)	67.52 (57.35 to 78.60)
Belize	2014	9.38 (5.72 to 13.90)	3.13 (2.31 to 4.19)	0.64 (0.38 to 0.95)	7.05 (2.97 to 12.63)	531.62 (295.40 to 826.30)	67.63 (57.29 to 78.94)
Belize	2015	9.42 (5.71 to 14.10)	3.14 (2.31 to 4.20)	0.65 (0.38 to 0.96)	7.11 (2.97 to 12.81)	531.09 (298.17 to 823.60)	67.71 (57.15 to 79.07)
Belize	2016	9.46 (5.79 to 14.10)	3.14 (2.32 to 4.22)	0.65 (0.38 to 0.96)	7.18 (3.02 to 12.81)	532.92 (303.21 to 811.45)	67.87 (57.47 to 79.12)
Belize	2017	9.50 (5.87 to 14.17)	3.14 (2.33 to 4.21)	0.65 (0.38 to 0.97)	7.25 (3.01 to 13.00)	536.07 (301.20 to 815.21)	68.12 (57.88 to 79.24)
Belize	2018	9.55 (5.89 to 14.33)	3.13 (2.32 to 4.22)	0.66 (0.38 to 0.98)	7.32 (3.02 to 13.29)	538.66 (298.97 to 816.55)	68.39 (57.88 to 79.39)
Belize	2019	9.59 (5.84 to 14.43)	3.13 (2.30 to 4.24)	0.66 (0.38 to 1.00)	7.35 (3.02 to 13.49)	538.82 (289.92 to 825.32)	68.62 (58.00 to 79.96)
Belize	2020	9.70 (5.80 to 14.40)	3.15 (2.31 to 4.25)	0.67 (0.39 to 1.01)	7.36 (3.20 to 13.13)	521.27 (288.82 to 816.91)	68.65 (57.89 to 79.78)
Belize	2021	9.72 (5.84 to 14.43)	3.17 (2.36 to 4.37)	0.67 (0.39 to 1.00)	7.17 (3.16 to 12.69)	518.81 (289.14 to 790.88)	68.57 (57.87 to 79.96)
Benin	1990	2.92 (1.60 to 4.63)	1.30 (0.97 to 1.74)	0.54 (0.30 to 0.84)	4.80 (2.11 to 8.46)	281.91 (165.08 to 422.01)	26.47 (23.07 to 30.20)
Benin	1991	2.92 (1.61 to 4.62)	1.31 (0.97 to 1.76)	0.54 (0.30 to 0.84)	4.79 (2.14 to 8.38)	277.70 (164.89 to 411.19)	26.43 (23.13 to 29.95)
Benin	1992	2.91 (1.61 to 4.61)	1.33 (0.98 to 1.79)	0.54 (0.30 to 0.84)	4.78 (2.15 to 8.33)	273.73 (163.28 to 403.60)	26.40 (23.09 to 29.86)
Benin	1993	2.91 (1.61 to 4.60)	1.34 (0.98 to 1.81)	0.54 (0.30 to 0.84)	4.77 (2.15 to 8.28)	270.14 (160.34 to 397.00)	26.37 (23.04 to 29.76)
Benin	1994	2.91 (1.60 to 4.59)	1.35 (0.98 to 1.82)	0.54 (0.31 to 0.83)	4.75 (2.15 to 8.28)	267.11 (155.82 to 392.86)	26.35 (23.04 to 29.74)
Benin	1995	2.91 (1.59 to 4.60)	1.35 (0.98 to 1.82)	0.54 (0.30 to 0.83)	4.74 (2.14 to 8.29)	264.77 (150.52 to 392.25)	26.35 (23.00 to 29.85)
Benin	1996	2.91 (1.60 to 4.55)	1.35 (0.99 to 1.82)	0.54 (0.31 to 0.83)	4.72 (2.14 to 8.23)	262.85 (151.75 to 387.75)	26.34 (23.03 to 29.75)
Benin	1997	2.91 (1.62 to 4.48)	1.36 (0.99 to 1.83)	0.54 (0.30 to 0.83)	4.70 (2.13 to 8.20)	260.98 (150.29 to 383.60)	26.31 (23.02 to 29.70)
Benin	1998	2.92 (1.62 to 4.48)	1.36 (0.99 to 1.83)	0.54 (0.30 to 0.83)	4.68 (2.11 to 8.21)	259.16 (149.39 to 379.95)	26.29 (22.97 to 29.68)
Benin	1999	2.93 (1.61 to 4.52)	1.36 (1.00 to 1.83)	0.54 (0.30 to 0.84)	4.65 (2.09 to 8.20)	257.39 (148.70 to 377.93)	26.29 (22.96 to 29.75)
Benin	2000	2.93 (1.61 to 4.56)	1.36 (1.00 to 1.83)	0.54 (0.30 to 0.84)	4.64 (2.06 to 8.24)	255.65 (147.90 to 379.28)	26.32 (22.94 to 29.86)
Benin	2001	2.96 (1.63 to 4.57)	1.36 (1.00 to 1.82)	0.54 (0.31 to 0.83)	4.64 (2.07 to 8.18)	253.40 (146.72 to 372.42)	26.41 (23.07 to 29.95)
Benin	2002	3.00 (1.65 to 4.63)	1.35 (0.99 to 1.80)	0.55 (0.31 to 0.83)	4.64 (2.07 to 8.17)	250.43 (147.00 to 366.44)	26.56 (23.23 to 30.08)
Benin	2003	3.04 (1.68 to 4.72)	1.33 (0.99 to 1.79)	0.55 (0.32 to 0.83)	4.64 (2.07 to 8.17)	247.25 (146.48 to 361.82)	26.74 (23.42 to 30.28)
Benin	2004	3.09 (1.70 to 4.80)	1.32 (0.97 to 1.77)	0.55 (0.32 to 0.83)	4.64 (2.08 to 8.20)	244.36 (144.76 to 357.96)	26.92 (23.51 to 30.55)
Benin	2005	3.13 (1.72 to 4.87)	1.31 (0.96 to 1.76)	0.55 (0.32 to 0.83)	4.64 (2.08 to 8.25)	242.28 (143.18 to 355.51)	27.07 (23.52 to 30.78)
Benin	2006	3.17 (1.75 to 4.89)	1.30 (0.96 to 1.74)	0.55 (0.32 to 0.83)	4.65 (2.10 to 8.22)	240.87 (143.57 to 352.15)	27.22 (23.76 to 30.78)
Benin	2007	3.20 (1.78 to 4.90)	1.29 (0.95 to 1.73)	0.55 (0.32 to 0.83)	4.66 (2.11 to 8.24)	239.58 (143.84 to 348.68)	27.40 (24.00 to 30.88)
Benin	2008	3.23 (1.81 to 4.94)	1.28 (0.94 to 1.71)	0.56 (0.32 to 0.84)	4.68 (2.12 to 8.29)	238.35 (144.30 to 349.57)	27.57 (24.19 to 31.16)
Benin	2009	3.26 (1.83 to 4.99)	1.27 (0.93 to 1.71)	0.56 (0.32 to 0.84)	4.70 (2.13 to 8.33)	237.12 (143.65 to 348.76)	27.71 (24.33 to 31.38)
Benin	2010	3.28 (1.84 to 5.03)	1.27 (0.93 to 1.71)	0.56 (0.32 to 0.84)	4.71 (2.13 to 8.37)	235.83 (142.39 to 350.02)	27.79 (24.31 to 31.55)
Benin	2011	3.31 (1.87 to 5.06)	1.27 (0.93 to 1.72)	0.56 (0.32 to 0.85)	4.71 (2.13 to 8.34)	233.76 (141.86 to 341.00)	27.89 (24.46 to 31.58)
Benin	2012	3.34 (1.88 to 5.10)	1.29 (0.94 to 1.74)	0.56 (0.32 to 0.85)	4.72 (2.13 to 8.30)	230.68 (139.93 to 331.89)	28.07 (24.62 to 31.69)
Benin	2013	3.37 (1.91 to 5.17)	1.30 (0.95 to 1.77)	0.56 (0.32 to 0.85)	4.73 (2.11 to 8.27)	227.25 (138.79 to 325.00)	28.28 (24.76 to 31.90)
Benin	2014	3.40 (1.91 to 5.25)	1.32 (0.96 to 1.79)	0.56 (0.32 to 0.85)	4.75 (2.11 to 8.29)	224.16 (138.56 to 319.88)	28.48 (24.92 to 32.12)
Benin	2015	3.43 (1.91 to 5.33)	1.32 (0.96 to 1.80)	0.56 (0.32 to 0.85)	4.75 (2.10 to 8.33)	222.06 (135.37 to 317.03)	28.63 (24.99 to 32.33)
Benin	2016	3.47 (1.96 to 5.37)	1.32 (0.97 to 1.80)	0.56 (0.32 to 0.86)	4.77 (2.10 to 8.37)	220.43 (136.59 to 311.26)	28.68 (25.10 to 32.29)
Benin	2017	3.52 (1.98 to 5.42)	1.32 (0.96 to 1.79)	0.57 (0.33 to 0.86)	4.79 (2.12 to 8.50)	218.60 (136.34 to 308.93)	28.65 (25.18 to 32.17)
Benin	2018	3.57 (2.01 to 5.47)	1.32 (0.97 to 1.78)	0.57 (0.33 to 0.87)	4.80 (2.11 to 8.59)	217.01 (133.90 to 307.82)	28.58 (25.11 to 32.24)
Benin	2019	3.62 (2.03 to 5.54)	1.32 (0.97 to 1.80)	0.57 (0.33 to 0.87)	4.81 (2.11 to 8.71)	216.15 (131.18 to 308.28)	28.54 (24.91 to 32.35)
Benin	2020	3.67 (2.06 to 5.68)	1.34 (1.00 to 1.80)	0.58 (0.33 to 0.87)	4.77 (2.10 to 8.56)	220.70 (133.34 to 313.17)	28.30 (24.72 to 32.08)
Benin	2021	3.71 (2.10 to 5.80)	1.35 (0.98 to 1.85)	0.57 (0.33 to 0.88)	4.82 (2.10 to 8.57)	222.18 (136.99 to 315.72)	28.17 (24.60 to 31.85)
Bermuda	1990	7.23 (4.29 to 11.06)	2.80 (2.07 to 3.75)	0.99 (0.58 to 1.49)	6.31 (2.79 to 11.26)	483.31 (252.74 to 803.61)	70.09 (58.87 to 82.05)
Bermuda	1991	7.31 (4.36 to 11.17)	2.81 (2.09 to 3.77)	1.00 (0.58 to 1.52)	6.34 (2.84 to 11.19)	482.61 (253.46 to 800.37)	70.18 (59.22 to 81.97)
Bermuda	1992	7.39 (4.44 to 11.16)	2.83 (2.10 to 3.80)	1.02 (0.59 to 1.54)	6.37 (2.89 to 11.12)	482.76 (254.51 to 802.86)	70.29 (59.50 to 82.05)
Bermuda	1993	7.47 (4.49 to 11.31)	2.85 (2.11 to 3.82)	1.03 (0.59 to 1.56)	6.39 (2.94 to 11.13)	483.56 (254.75 to 809.12)	70.41 (59.59 to 82.20)
Bermuda	1994	7.55 (4.51 to 11.43)	2.87 (2.11 to 3.85)	1.04 (0.60 to 1.58)	6.41 (2.98 to 11.11)	484.83 (255.87 to 817.38)	70.53 (59.63 to 82.51)
Bermuda	1995	7.63 (4.55 to 11.58)	2.88 (2.12 to 3.88)	1.05 (0.60 to 1.60)	6.43 (3.00 to 11.11)	486.39 (255.48 to 824.40)	70.63 (59.39 to 82.71)
Bermuda	1996	7.70 (4.61 to 11.63)	2.91 (2.14 to 3.90)	1.06 (0.62 to 1.61)	6.44 (3.02 to 11.09)	489.10 (257.67 to 826.24)	70.81 (59.76 to 82.72)
Bermuda	1997	7.78 (4.63 to 11.69)	2.93 (2.17 to 3.93)	1.08 (0.63 to 1.62)	6.46 (3.01 to 11.06)	493.36 (259.07 to 830.98)	71.09 (60.14 to 82.85)
Bermuda	1998	7.87 (4.65 to 11.80)	2.96 (2.19 to 3.97)	1.09 (0.64 to 1.63)	6.47 (3.01 to 11.07)	498.29 (261.84 to 840.19)	71.42 (60.30 to 83.33)
Bermuda	1999	7.95 (4.66 to 12.01)	2.99 (2.21 to 4.00)	1.11 (0.65 to 1.65)	6.49 (2.99 to 11.08)	502.97 (264.80 to 849.29)	71.69 (60.35 to 83.80)
Bermuda	2000	8.04 (4.66 to 12.18)	3.01 (2.22 to 4.03)	1.12 (0.65 to 1.67)	6.51 (2.99 to 11.15)	506.47 (265.04 to 856.19)	71.83 (60.37 to 84.39)
Bermuda	2001	8.14 (4.74 to 12.30)	3.02 (2.24 to 4.03)	1.13 (0.66 to 1.67)	6.55 (3.07 to 11.16)	508.94 (265.84 to 854.18)	71.85 (60.54 to 84.01)
Bermuda	2002	8.25 (4.86 to 12.41)	3.04 (2.26 to 4.06)	1.13 (0.67 to 1.68)	6.62 (3.13 to 11.34)	511.10 (267.64 to 851.65)	71.85 (60.61 to 83.87)
Bermuda	2003	8.37 (4.98 to 12.57)	3.05 (2.27 to 4.09)	1.14 (0.68 to 1.68)	6.70 (3.16 to 11.51)	513.01 (268.55 to 853.21)	71.83 (60.49 to 83.78)
Bermuda	2004	8.49 (5.03 to 12.84)	3.07 (2.29 to 4.12)	1.15 (0.68 to 1.69)	6.78 (3.17 to 11.76)	514.73 (270.70 to 854.37)	71.83 (60.36 to 84.12)
Bermuda	2005	8.61 (5.05 to 13.13)	3.08 (2.30 to 4.16)	1.16 (0.68 to 1.70)	6.83 (3.21 to 11.86)	516.27 (270.20 to 856.59)	71.87 (60.17 to 84.33)
Bermuda	2006	8.74 (5.17 to 13.25)	3.09 (2.30 to 4.15)	1.16 (0.69 to 1.70)	6.87 (3.29 to 11.89)	518.17 (272.32 to 856.88)	72.05 (60.67 to 84.27)
Bermuda	2007	8.90 (5.32 to 13.51)	3.10 (2.31 to 4.17)	1.17 (0.70 to 1.71)	6.92 (3.35 to 11.84)	520.55 (272.51 to 860.85)	72.40 (61.24 to 84.47)
Bermuda	2008	9.06 (5.43 to 13.79)	3.12 (2.33 to 4.21)	1.17 (0.70 to 1.72)	6.96 (3.40 to 11.78)	522.79 (271.10 to 865.65)	72.82 (61.61 to 84.65)
Bermuda	2009	9.20 (5.44 to 14.05)	3.13 (2.34 to 4.24)	1.18 (0.71 to 1.72)	7.00 (3.41 to 11.81)	524.27 (268.89 to 874.11)	73.22 (61.72 to 85.10)
Bermuda	2010	9.31 (5.44 to 14.34)	3.15 (2.35 to 4.26)	1.18 (0.71 to 1.73)	7.02 (3.41 to 11.83)	524.38 (268.55 to 875.82)	73.49 (61.81 to 85.76)
Bermuda	2011	9.40 (5.56 to 14.29)	3.16 (2.36 to 4.28)	1.19 (0.71 to 1.74)	7.02 (3.45 to 11.76)	520.18 (266.65 to 862.36)	73.67 (62.13 to 85.66)
Bermuda	2012	9.48 (5.67 to 14.26)	3.18 (2.37 to 4.32)	1.19 (0.71 to 1.76)	7.01 (3.50 to 11.67)	511.02 (264.34 to 840.26)	73.83 (62.33 to 86.05)
Bermuda	2013	9.55 (5.71 to 14.34)	3.20 (2.38 to 4.34)	1.19 (0.71 to 1.77)	7.00 (3.51 to 11.48)	499.70 (261.93 to 819.89)	73.98 (62.55 to 86.46)
Bermuda	2014	9.61 (5.70 to 14.42)	3.21 (2.39 to 4.36)	1.20 (0.71 to 1.78)	6.98 (3.48 to 11.40)	489.01 (259.91 to 805.89)	74.10 (62.30 to 86.81)
Bermuda	2015	9.66 (5.68 to 14.53)	3.22 (2.39 to 4.38)	1.20 (0.71 to 1.80)	6.96 (3.46 to 11.35)	481.72 (256.13 to 794.60)	74.19 (62.01 to 87.41)
Bermuda	2016	9.69 (5.76 to 14.50)	3.21 (2.40 to 4.38)	1.20 (0.71 to 1.79)	6.91 (3.46 to 11.25)	477.27 (259.13 to 778.88)	74.30 (62.35 to 87.24)
Bermuda	2017	9.71 (5.81 to 14.52)	3.20 (2.39 to 4.36)	1.20 (0.71 to 1.79)	6.85 (3.41 to 11.23)	473.16 (257.51 to 769.05)	74.47 (62.65 to 87.20)
Bermuda	2018	9.73 (5.80 to 14.70)	3.19 (2.38 to 4.33)	1.20 (0.71 to 1.78)	6.78 (3.35 to 11.21)	469.25 (255.67 to 760.60)	74.64 (62.84 to 87.34)
Bermuda	2019	9.74 (5.75 to 14.92)	3.19 (2.36 to 4.32)	1.20 (0.70 to 1.78)	6.75 (3.31 to 11.17)	465.41 (252.07 to 753.18)	74.79 (62.83 to 87.73)
Bermuda	2020	9.88 (5.79 to 15.22)	3.19 (2.36 to 4.29)	1.22 (0.71 to 1.84)	6.81 (3.32 to 11.21)	459.42 (245.68 to 741.45)	74.86 (62.96 to 87.74)
Bermuda	2021	9.85 (5.80 to 15.23)	3.22 (2.39 to 4.31)	1.20 (0.71 to 1.79)	6.70 (3.29 to 11.19)	452.36 (242.43 to 738.86)	74.72 (62.46 to 87.63)
Bhutan	1990	6.84 (3.95 to 10.42)	4.39 (3.23 to 5.92)	0.60 (0.34 to 0.93)	3.82 (1.69 to 6.99)	171.44 (101.24 to 257.94)	40.07 (34.95 to 45.47)
Bhutan	1991	6.80 (3.96 to 10.28)	4.43 (3.27 to 5.98)	0.60 (0.34 to 0.93)	3.86 (1.71 to 6.99)	168.10 (100.30 to 252.34)	40.17 (35.21 to 45.40)
Bhutan	1992	6.79 (3.99 to 10.18)	4.48 (3.29 to 6.05)	0.60 (0.34 to 0.93)	3.89 (1.71 to 6.99)	165.19 (98.99 to 247.56)	40.30 (35.40 to 45.43)
Bhutan	1993	6.83 (4.04 to 10.21)	4.52 (3.32 to 6.12)	0.60 (0.34 to 0.93)	3.92 (1.72 to 7.03)	162.85 (98.76 to 244.99)	40.45 (35.54 to 45.58)
Bhutan	1994	6.85 (4.04 to 10.25)	4.57 (3.34 to 6.21)	0.60 (0.34 to 0.93)	3.93 (1.72 to 7.04)	160.26 (96.51 to 241.86)	40.61 (35.63 to 45.78)
Bhutan	1995	6.85 (4.04 to 10.31)	4.61 (3.35 to 6.29)	0.60 (0.34 to 0.94)	3.95 (1.72 to 7.08)	157.30 (94.07 to 240.10)	40.77 (35.65 to 46.01)
Bhutan	1996	6.86 (4.04 to 10.31)	4.66 (3.41 to 6.37)	0.60 (0.34 to 0.93)	3.95 (1.72 to 7.08)	154.10 (93.32 to 233.58)	40.97 (35.96 to 46.22)
Bhutan	1997	6.86 (4.10 to 10.33)	4.72 (3.46 to 6.43)	0.60 (0.34 to 0.93)	3.96 (1.72 to 7.07)	150.65 (91.25 to 226.12)	41.21 (36.23 to 46.49)
Bhutan	1998	6.88 (4.12 to 10.30)	4.78 (3.51 to 6.52)	0.60 (0.35 to 0.92)	3.96 (1.72 to 7.04)	147.11 (88.68 to 220.77)	41.49 (36.47 to 46.84)
Bhutan	1999	6.90 (4.12 to 10.30)	4.83 (3.54 to 6.60)	0.60 (0.35 to 0.92)	3.96 (1.72 to 7.05)	143.56 (85.45 to 215.38)	41.75 (36.64 to 47.18)
Bhutan	2000	6.93 (4.13 to 10.36)	4.89 (3.58 to 6.69)	0.60 (0.35 to 0.92)	3.97 (1.73 to 7.09)	140.11 (82.81 to 212.42)	41.99 (36.74 to 47.65)
Bhutan	2001	7.00 (4.17 to 10.44)	4.95 (3.64 to 6.73)	0.60 (0.35 to 0.92)	3.98 (1.74 to 7.07)	136.35 (81.15 to 206.01)	42.21 (36.98 to 47.73)
Bhutan	2002	7.12 (4.24 to 10.65)	5.03 (3.69 to 6.81)	0.60 (0.35 to 0.93)	4.01 (1.77 to 7.07)	132.08 (79.05 to 200.42)	42.44 (37.32 to 47.80)
Bhutan	2003	7.27 (4.35 to 10.94)	5.11 (3.74 to 6.90)	0.61 (0.35 to 0.93)	4.05 (1.81 to 7.09)	127.74 (76.33 to 195.51)	42.67 (37.56 to 48.14)
Bhutan	2004	7.43 (4.43 to 11.23)	5.18 (3.77 to 6.99)	0.61 (0.36 to 0.94)	4.08 (1.83 to 7.13)	123.80 (73.91 to 190.31)	42.90 (37.58 to 48.49)
Bhutan	2005	7.58 (4.49 to 11.45)	5.22 (3.79 to 7.07)	0.61 (0.36 to 0.94)	4.10 (1.83 to 7.21)	120.70 (71.82 to 188.27)	43.10 (37.60 to 48.85)
Bhutan	2006	7.72 (4.60 to 11.64)	5.23 (3.82 to 7.08)	0.62 (0.36 to 0.94)	4.12 (1.85 to 7.21)	118.37 (70.26 to 183.90)	43.30 (37.79 to 48.96)
Bhutan	2007	7.88 (4.70 to 11.82)	5.25 (3.87 to 7.10)	0.62 (0.36 to 0.95)	4.15 (1.86 to 7.29)	116.26 (69.29 to 180.30)	43.50 (38.04 to 49.08)
Bhutan	2008	8.03 (4.79 to 12.05)	5.25 (3.90 to 7.14)	0.63 (0.37 to 0.95)	4.17 (1.86 to 7.39)	114.24 (67.91 to 177.32)	43.70 (38.24 to 49.23)
Bhutan	2009	8.18 (4.86 to 12.33)	5.27 (3.90 to 7.17)	0.63 (0.37 to 0.96)	4.20 (1.86 to 7.49)	112.19 (66.43 to 175.55)	43.89 (38.38 to 49.47)
Bhutan	2010	8.32 (4.92 to 12.60)	5.28 (3.91 to 7.19)	0.63 (0.37 to 0.97)	4.23 (1.85 to 7.58)	109.99 (64.78 to 172.99)	44.09 (38.45 to 49.77)
Bhutan	2011	8.47 (5.04 to 12.73)	5.33 (3.94 to 7.25)	0.64 (0.37 to 0.97)	4.27 (1.87 to 7.56)	107.10 (63.96 to 168.02)	44.29 (38.79 to 49.89)
Bhutan	2012	8.61 (5.12 to 12.82)	5.42 (3.99 to 7.40)	0.64 (0.37 to 0.97)	4.32 (1.91 to 7.60)	103.49 (62.38 to 161.51)	44.52 (39.03 to 50.13)
Bhutan	2013	8.76 (5.22 to 13.04)	5.52 (4.05 to 7.56)	0.64 (0.37 to 0.97)	4.38 (1.93 to 7.71)	99.86 (60.60 to 154.13)	44.75 (39.27 to 50.47)
Bhutan	2014	8.93 (5.32 to 13.30)	5.60 (4.08 to 7.72)	0.65 (0.37 to 0.98)	4.44 (1.95 to 7.83)	96.92 (58.69 to 148.23)	44.97 (39.45 to 50.86)
Bhutan	2015	9.11 (5.40 to 13.72)	5.64 (4.10 to 7.84)	0.65 (0.37 to 0.98)	4.50 (1.94 to 7.97)	95.35 (56.95 to 145.47)	45.15 (39.52 to 51.13)
Bhutan	2016	9.33 (5.53 to 13.96)	5.63 (4.10 to 7.75)	0.65 (0.38 to 0.99)	4.57 (1.97 to 8.09)	94.78 (57.72 to 144.21)	45.32 (39.77 to 51.20)
Bhutan	2017	9.58 (5.66 to 14.37)	5.59 (4.08 to 7.66)	0.66 (0.38 to 1.01)	4.67 (2.00 to 8.30)	94.39 (57.87 to 143.40)	45.48 (39.89 to 51.43)
Bhutan	2018	9.83 (5.80 to 14.88)	5.55 (4.05 to 7.60)	0.67 (0.38 to 1.02)	4.76 (2.03 to 8.51)	94.18 (57.46 to 143.32)	45.65 (39.92 to 51.71)
Bhutan	2019	10.05 (5.91 to 15.31)	5.53 (4.04 to 7.60)	0.67 (0.39 to 1.03)	4.83 (2.07 to 8.81)	94.15 (57.28 to 144.14)	45.81 (39.93 to 52.08)
Bhutan	2020	10.22 (6.12 to 15.42)	5.65 (4.15 to 7.77)	0.67 (0.39 to 1.01)	4.89 (2.12 to 8.91)	95.83 (56.93 to 150.42)	46.21 (40.40 to 52.43)
Bhutan	2021	10.42 (6.19 to 15.68)	5.61 (4.15 to 7.60)	0.68 (0.38 to 1.04)	5.07 (2.19 to 9.27)	95.59 (56.54 to 144.88)	46.23 (40.27 to 52.62)
Bolivia (Plurinational State of)	1990	11.06 (6.74 to 16.28)	1.34 (0.96 to 1.84)	0.58 (0.32 to 0.90)	3.85 (1.58 to 7.12)	193.67 (94.40 to 335.02)	77.61 (66.67 to 89.27)
Bolivia (Plurinational State of)	1991	11.11 (6.82 to 16.37)	1.34 (0.97 to 1.84)	0.58 (0.32 to 0.91)	3.86 (1.61 to 7.15)	191.95 (93.44 to 330.99)	77.95 (67.18 to 89.23)
Bolivia (Plurinational State of)	1992	11.17 (6.88 to 16.48)	1.35 (0.98 to 1.84)	0.59 (0.33 to 0.93)	3.87 (1.62 to 7.20)	190.34 (92.74 to 326.34)	78.33 (67.66 to 89.49)
Bolivia (Plurinational State of)	1993	11.25 (6.90 to 16.59)	1.35 (0.98 to 1.85)	0.60 (0.33 to 0.94)	3.88 (1.63 to 7.24)	188.88 (91.41 to 323.64)	78.74 (67.99 to 89.88)
Bolivia (Plurinational State of)	1994	11.32 (6.90 to 16.67)	1.36 (0.98 to 1.85)	0.60 (0.34 to 0.94)	3.89 (1.63 to 7.20)	187.61 (89.78 to 322.39)	79.17 (68.12 to 90.68)
Bolivia (Plurinational State of)	1995	11.40 (6.95 to 16.82)	1.36 (0.98 to 1.85)	0.61 (0.34 to 0.96)	3.89 (1.62 to 7.23)	186.57 (88.51 to 322.65)	79.59 (68.22 to 91.55)
Bolivia (Plurinational State of)	1996	11.50 (7.04 to 16.83)	1.37 (0.99 to 1.85)	0.61 (0.34 to 0.96)	3.89 (1.64 to 7.18)	185.73 (89.96 to 318.23)	80.13 (68.84 to 91.84)
Bolivia (Plurinational State of)	1997	11.62 (7.18 to 17.01)	1.38 (1.01 to 1.86)	0.62 (0.35 to 0.96)	3.88 (1.65 to 7.13)	185.03 (90.87 to 316.09)	80.81 (69.38 to 92.52)
Bolivia (Plurinational State of)	1998	11.76 (7.30 to 17.17)	1.39 (1.01 to 1.89)	0.63 (0.35 to 0.98)	3.87 (1.64 to 7.07)	184.42 (91.59 to 314.76)	81.51 (70.04 to 93.33)
Bolivia (Plurinational State of)	1999	11.92 (7.41 to 17.34)	1.40 (1.01 to 1.91)	0.63 (0.35 to 0.98)	3.86 (1.62 to 7.02)	183.83 (91.48 to 315.60)	82.10 (70.58 to 94.32)
Bolivia (Plurinational State of)	2000	12.09 (7.47 to 17.64)	1.41 (1.02 to 1.93)	0.64 (0.36 to 0.99)	3.86 (1.60 to 6.99)	183.22 (91.66 to 316.95)	82.45 (70.60 to 94.99)
Bolivia (Plurinational State of)	2001	12.28 (7.58 to 17.78)	1.43 (1.03 to 1.95)	0.65 (0.36 to 1.01)	3.87 (1.62 to 7.06)	182.30 (91.66 to 313.39)	82.61 (71.05 to 95.02)
Bolivia (Plurinational State of)	2002	12.53 (7.74 to 18.11)	1.44 (1.04 to 1.97)	0.66 (0.37 to 1.03)	3.90 (1.63 to 7.10)	180.97 (91.11 to 311.73)	82.73 (71.29 to 95.10)
Bolivia (Plurinational State of)	2003	12.80 (7.89 to 18.60)	1.45 (1.05 to 1.98)	0.67 (0.38 to 1.05)	3.92 (1.62 to 7.18)	179.53 (89.88 to 308.49)	82.83 (71.18 to 95.23)
Bolivia (Plurinational State of)	2004	13.06 (8.04 to 19.16)	1.47 (1.06 to 2.01)	0.69 (0.39 to 1.08)	3.95 (1.63 to 7.26)	178.26 (87.86 to 306.66)	82.94 (71.01 to 95.67)
Bolivia (Plurinational State of)	2005	13.29 (8.10 to 19.61)	1.48 (1.07 to 2.03)	0.70 (0.39 to 1.10)	3.96 (1.64 to 7.33)	177.44 (86.11 to 307.94)	83.06 (70.87 to 96.37)
Bolivia (Plurinational State of)	2006	13.50 (8.31 to 19.81)	1.49 (1.07 to 2.03)	0.71 (0.40 to 1.11)	3.98 (1.66 to 7.33)	177.33 (86.96 to 306.14)	83.32 (71.29 to 96.14)
Bolivia (Plurinational State of)	2007	13.71 (8.48 to 19.99)	1.50 (1.08 to 2.05)	0.72 (0.41 to 1.11)	4.00 (1.67 to 7.36)	177.75 (87.70 to 305.70)	83.75 (71.69 to 96.31)
Bolivia (Plurinational State of)	2008	13.90 (8.60 to 20.20)	1.51 (1.10 to 2.08)	0.73 (0.41 to 1.12)	4.02 (1.69 to 7.39)	178.28 (88.01 to 306.13)	84.24 (72.21 to 97.07)
Bolivia (Plurinational State of)	2009	14.10 (8.73 to 20.42)	1.52 (1.11 to 2.09)	0.74 (0.42 to 1.14)	4.04 (1.70 to 7.40)	178.53 (87.83 to 307.19)	84.71 (72.44 to 97.65)
Bolivia (Plurinational State of)	2010	14.28 (8.79 to 20.78)	1.53 (1.11 to 2.10)	0.74 (0.42 to 1.15)	4.06 (1.70 to 7.44)	178.10 (88.07 to 309.44)	85.05 (72.36 to 98.23)
Bolivia (Plurinational State of)	2011	14.44 (8.97 to 20.95)	1.53 (1.11 to 2.09)	0.75 (0.42 to 1.16)	4.07 (1.73 to 7.47)	176.59 (87.24 to 306.24)	85.34 (72.93 to 98.33)
Bolivia (Plurinational State of)	2012	14.60 (9.09 to 21.29)	1.53 (1.11 to 2.08)	0.75 (0.42 to 1.17)	4.10 (1.74 to 7.51)	174.21 (86.31 to 300.61)	85.69 (73.35 to 98.62)
Bolivia (Plurinational State of)	2013	14.75 (9.17 to 21.62)	1.54 (1.12 to 2.07)	0.76 (0.42 to 1.19)	4.12 (1.77 to 7.52)	171.54 (85.90 to 294.98)	86.06 (73.69 to 99.00)
Bolivia (Plurinational State of)	2014	14.92 (9.24 to 21.99)	1.53 (1.12 to 2.06)	0.76 (0.42 to 1.20)	4.14 (1.79 to 7.53)	169.12 (84.76 to 290.36)	86.41 (73.75 to 99.69)
Bolivia (Plurinational State of)	2015	15.13 (9.26 to 22.40)	1.53 (1.12 to 2.06)	0.77 (0.42 to 1.21)	4.16 (1.79 to 7.51)	167.50 (82.84 to 287.11)	86.68 (73.58 to 100.51)
Bolivia (Plurinational State of)	2016	15.43 (9.48 to 22.79)	1.52 (1.11 to 2.05)	0.77 (0.43 to 1.22)	4.18 (1.80 to 7.59)	166.41 (83.42 to 284.99)	87.01 (74.29 to 100.57)
Bolivia (Plurinational State of)	2017	15.83 (9.70 to 23.30)	1.50 (1.10 to 2.04)	0.78 (0.44 to 1.22)	4.20 (1.80 to 7.64)	165.26 (83.77 to 282.17)	87.46 (74.85 to 101.14)
Bolivia (Plurinational State of)	2018	16.21 (9.90 to 23.92)	1.48 (1.09 to 2.02)	0.79 (0.44 to 1.23)	4.22 (1.81 to 7.72)	164.18 (83.82 to 279.76)	87.92 (75.19 to 101.50)
Bolivia (Plurinational State of)	2019	16.48 (10.04 to 24.36)	1.47 (1.08 to 2.02)	0.79 (0.44 to 1.23)	4.25 (1.81 to 7.87)	163.27 (83.34 to 277.36)	88.28 (75.13 to 102.31)
Bolivia (Plurinational State of)	2020	16.63 (10.21 to 24.36)	1.49 (1.08 to 2.06)	0.79 (0.44 to 1.23)	4.38 (1.86 to 7.98)	163.32 (84.15 to 281.24)	88.61 (75.55 to 102.86)
Bolivia (Plurinational State of)	2021	16.66 (10.12 to 24.58)	1.51 (1.08 to 2.10)	0.79 (0.44 to 1.23)	4.30 (1.79 to 7.78)	163.46 (83.19 to 276.87)	88.82 (75.80 to 102.60)
Bosnia and Herzegovina	1990	8.87 (5.38 to 13.03)	5.51 (4.09 to 7.47)	2.11 (1.25 to 3.14)	5.55 (3.33 to 9.11)	443.33 (223.85 to 749.85)	46.67 (40.58 to 52.83)
Bosnia and Herzegovina	1991	8.78 (5.32 to 12.87)	5.37 (4.06 to 7.13)	2.08 (1.26 to 3.05)	5.61 (3.41 to 9.08)	445.97 (225.42 to 755.95)	46.62 (40.78 to 52.56)
Bosnia and Herzegovina	1992	8.73 (5.28 to 12.79)	5.28 (4.06 to 6.90)	2.05 (1.27 to 2.98)	5.66 (3.47 to 9.12)	447.78 (226.95 to 762.81)	46.63 (40.95 to 52.48)
Bosnia and Herzegovina	1993	8.72 (5.25 to 12.75)	5.22 (4.07 to 6.74)	2.03 (1.27 to 2.94)	5.71 (3.53 to 9.16)	449.15 (227.47 to 769.06)	46.68 (41.06 to 52.58)
Bosnia and Herzegovina	1994	8.76 (5.24 to 12.83)	5.21 (4.07 to 6.65)	2.02 (1.27 to 2.91)	5.76 (3.55 to 9.21)	450.42 (227.23 to 774.32)	46.76 (41.03 to 52.81)
Bosnia and Herzegovina	1995	8.81 (5.24 to 13.06)	5.23 (4.09 to 6.66)	2.02 (1.27 to 2.92)	5.80 (3.55 to 9.26)	451.35 (227.21 to 776.51)	46.85 (40.92 to 53.14)
Bosnia and Herzegovina	1996	8.93 (5.37 to 13.12)	5.32 (4.18 to 6.74)	2.03 (1.28 to 2.92)	5.85 (3.60 to 9.27)	450.12 (227.16 to 771.53)	47.16 (41.37 to 53.31)
Bosnia and Herzegovina	1997	9.14 (5.58 to 13.35)	5.50 (4.32 to 6.96)	2.05 (1.30 to 2.93)	5.90 (3.66 to 9.27)	446.10 (226.82 to 756.57)	47.78 (41.93 to 53.87)
Bosnia and Herzegovina	1998	9.37 (5.76 to 13.64)	5.72 (4.48 to 7.23)	2.06 (1.30 to 2.94)	5.97 (3.74 to 9.32)	440.53 (225.63 to 740.86)	48.55 (42.57 to 54.70)
Bosnia and Herzegovina	1999	9.58 (5.85 to 13.91)	5.94 (4.66 to 7.51)	2.07 (1.31 to 2.95)	6.04 (3.80 to 9.37)	435.55 (223.56 to 729.18)	49.30 (43.17 to 55.76)
Bosnia and Herzegovina	2000	9.77 (5.95 to 14.20)	6.13 (4.81 to 7.74)	2.07 (1.31 to 2.95)	6.09 (3.84 to 9.43)	433.41 (221.95 to 724.21)	49.85 (43.48 to 56.55)
Bosnia and Herzegovina	2001	9.95 (6.10 to 14.35)	6.30 (4.95 to 7.96)	2.07 (1.31 to 2.95)	6.13 (3.90 to 9.41)	434.75 (223.38 to 726.74)	50.23 (43.90 to 56.96)
Bosnia and Herzegovina	2002	10.13 (6.23 to 14.60)	6.50 (5.11 to 8.18)	2.07 (1.31 to 2.95)	6.18 (3.93 to 9.49)	438.18 (225.67 to 733.02)	50.59 (44.32 to 57.14)
Bosnia and Herzegovina	2003	10.31 (6.38 to 14.90)	6.68 (5.27 to 8.40)	2.07 (1.32 to 2.95)	6.23 (3.95 to 9.59)	442.52 (227.88 to 739.75)	50.92 (44.59 to 57.43)
Bosnia and Herzegovina	2004	10.47 (6.46 to 15.11)	6.84 (5.39 to 8.60)	2.07 (1.31 to 2.94)	6.28 (3.96 to 9.71)	446.52 (228.37 to 746.44)	51.21 (44.75 to 57.90)
Bosnia and Herzegovina	2005	10.61 (6.54 to 15.26)	6.93 (5.44 to 8.76)	2.07 (1.31 to 2.95)	6.32 (3.95 to 9.82)	449.09 (228.22 to 754.36)	51.48 (44.85 to 58.41)
Bosnia and Herzegovina	2006	10.75 (6.68 to 15.55)	6.93 (5.41 to 8.79)	2.07 (1.32 to 2.95)	6.37 (4.03 to 9.76)	451.38 (230.45 to 757.13)	51.78 (45.31 to 58.56)
Bosnia and Herzegovina	2007	10.90 (6.79 to 15.82)	6.85 (5.28 to 8.83)	2.08 (1.33 to 2.96)	6.43 (4.10 to 9.78)	454.51 (232.75 to 762.17)	52.17 (45.72 to 58.89)
Bosnia and Herzegovina	2008	11.03 (6.89 to 15.96)	6.75 (5.12 to 8.80)	2.09 (1.33 to 2.96)	6.50 (4.16 to 9.83)	457.31 (234.27 to 770.02)	52.55 (46.16 to 59.22)
Bosnia and Herzegovina	2009	11.15 (6.94 to 16.12)	6.65 (4.95 to 8.81)	2.10 (1.33 to 2.96)	6.57 (4.16 to 9.98)	459.17 (235.34 to 772.21)	52.85 (46.21 to 59.53)
Bosnia and Herzegovina	2010	11.26 (6.96 to 16.37)	6.61 (4.85 to 8.87)	2.10 (1.33 to 3.00)	6.63 (4.19 to 10.08)	459.37 (233.56 to 775.14)	53.01 (46.23 to 60.10)
Bosnia and Herzegovina	2011	11.37 (7.08 to 16.51)	6.61 (4.87 to 8.85)	2.10 (1.34 to 2.99)	6.70 (4.25 to 10.12)	456.87 (232.85 to 771.42)	53.02 (46.43 to 59.85)
Bosnia and Herzegovina	2012	11.47 (7.21 to 16.64)	6.61 (4.90 to 8.85)	2.10 (1.35 to 3.00)	6.79 (4.34 to 10.20)	452.17 (230.56 to 763.67)	52.93 (46.42 to 59.69)
Bosnia and Herzegovina	2013	11.57 (7.27 to 16.76)	6.60 (4.92 to 8.89)	2.10 (1.35 to 3.02)	6.89 (4.43 to 10.32)	446.70 (227.30 to 755.11)	52.83 (46.16 to 59.59)
Bosnia and Herzegovina	2014	11.67 (7.31 to 17.00)	6.60 (4.93 to 8.91)	2.10 (1.34 to 3.03)	6.99 (4.50 to 10.52)	441.86 (223.94 to 748.70)	52.77 (46.03 to 59.67)
Bosnia and Herzegovina	2015	11.77 (7.37 to 17.22)	6.60 (4.93 to 8.92)	2.10 (1.35 to 3.04)	7.10 (4.49 to 10.83)	439.06 (222.40 to 750.76)	52.80 (45.91 to 60.03)
Bosnia and Herzegovina	2016	11.94 (7.50 to 17.33)	6.60 (4.96 to 8.93)	2.10 (1.35 to 3.02)	7.25 (4.53 to 11.11)	438.13 (222.59 to 744.85)	53.15 (46.45 to 60.09)
Bosnia and Herzegovina	2017	12.15 (7.63 to 17.63)	6.62 (4.95 to 8.93)	2.11 (1.36 to 3.02)	7.45 (4.50 to 11.62)	437.77 (223.40 to 740.79)	53.80 (47.11 to 60.79)
Bosnia and Herzegovina	2018	12.37 (7.74 to 18.03)	6.64 (4.96 to 8.92)	2.11 (1.36 to 3.03)	7.65 (4.50 to 12.25)	437.73 (224.72 to 736.74)	54.46 (47.56 to 61.50)
Bosnia and Herzegovina	2019	12.51 (7.79 to 18.28)	6.65 (4.95 to 8.93)	2.11 (1.36 to 3.04)	7.82 (4.51 to 12.83)	437.72 (224.72 to 733.46)	54.86 (47.67 to 62.27)
Bosnia and Herzegovina	2020	12.58 (7.77 to 18.18)	6.71 (4.96 to 8.96)	2.11 (1.35 to 2.98)	7.98 (4.61 to 13.09)	440.48 (223.72 to 751.00)	54.91 (47.72 to 62.34)
Bosnia and Herzegovina	2021	12.60 (7.81 to 18.29)	6.68 (4.92 to 9.12)	2.11 (1.33 to 3.03)	9.36 (4.15 to 16.38)	444.29 (226.57 to 758.98)	54.98 (47.81 to 62.38)
Botswana	1990	8.86 (5.47 to 12.95)	1.58 (1.16 to 2.15)	0.48 (0.26 to 0.75)	6.46 (2.75 to 12.12)	347.03 (190.83 to 556.15)	29.09 (24.58 to 33.81)
Botswana	1991	8.89 (5.50 to 12.89)	1.60 (1.17 to 2.17)	0.48 (0.26 to 0.75)	6.39 (2.77 to 11.97)	346.16 (192.23 to 550.90)	29.23 (24.79 to 33.83)
Botswana	1992	8.90 (5.53 to 12.89)	1.62 (1.19 to 2.19)	0.48 (0.26 to 0.74)	6.33 (2.78 to 11.83)	345.03 (192.77 to 546.51)	29.36 (24.95 to 33.95)
Botswana	1993	8.91 (5.54 to 12.86)	1.64 (1.20 to 2.21)	0.47 (0.26 to 0.74)	6.28 (2.78 to 11.75)	343.48 (192.31 to 542.58)	29.48 (25.12 to 34.09)
Botswana	1994	8.92 (5.51 to 12.91)	1.65 (1.20 to 2.24)	0.47 (0.26 to 0.74)	6.24 (2.76 to 11.61)	341.36 (191.34 to 537.05)	29.59 (25.18 to 34.23)
Botswana	1995	8.91 (5.50 to 13.00)	1.66 (1.20 to 2.24)	0.47 (0.26 to 0.73)	6.20 (2.73 to 11.50)	338.50 (189.76 to 532.73)	29.66 (25.13 to 34.41)
Botswana	1996	8.90 (5.55 to 12.90)	1.66 (1.21 to 2.24)	0.47 (0.27 to 0.73)	6.17 (2.71 to 11.48)	334.83 (188.05 to 522.93)	29.73 (25.28 to 34.29)
Botswana	1997	8.88 (5.60 to 12.80)	1.67 (1.22 to 2.24)	0.47 (0.27 to 0.73)	6.14 (2.68 to 11.46)	330.63 (185.00 to 517.17)	29.82 (25.33 to 34.31)
Botswana	1998	8.85 (5.62 to 12.72)	1.67 (1.23 to 2.25)	0.47 (0.26 to 0.73)	6.11 (2.65 to 11.37)	326.36 (181.93 to 509.34)	29.93 (25.44 to 34.43)
Botswana	1999	8.84 (5.61 to 12.77)	1.67 (1.23 to 2.26)	0.47 (0.26 to 0.72)	6.09 (2.62 to 11.25)	322.45 (179.31 to 504.88)	30.04 (25.54 to 34.67)
Botswana	2000	8.84 (5.58 to 12.81)	1.68 (1.23 to 2.28)	0.47 (0.27 to 0.72)	6.08 (2.59 to 11.14)	319.33 (176.29 to 503.33)	30.14 (25.55 to 34.98)
Botswana	2001	8.88 (5.64 to 12.78)	1.70 (1.25 to 2.29)	0.47 (0.26 to 0.72)	6.08 (2.64 to 11.17)	316.17 (176.24 to 495.30)	30.26 (25.75 to 34.97)
Botswana	2002	8.99 (5.71 to 12.92)	1.72 (1.27 to 2.31)	0.47 (0.26 to 0.72)	6.08 (2.66 to 11.14)	312.08 (174.38 to 488.27)	30.42 (25.87 to 35.07)
Botswana	2003	9.13 (5.79 to 13.10)	1.75 (1.29 to 2.34)	0.47 (0.26 to 0.72)	6.08 (2.66 to 11.07)	307.46 (171.96 to 480.28)	30.60 (26.05 to 35.38)
Botswana	2004	9.27 (5.82 to 13.31)	1.78 (1.30 to 2.38)	0.47 (0.26 to 0.73)	6.08 (2.65 to 11.04)	302.69 (169.08 to 474.34)	30.78 (26.16 to 35.66)
Botswana	2005	9.38 (5.85 to 13.50)	1.79 (1.32 to 2.41)	0.47 (0.26 to 0.73)	6.09 (2.66 to 11.11)	298.19 (164.98 to 471.51)	30.94 (26.21 to 36.00)
Botswana	2006	9.48 (5.92 to 13.58)	1.80 (1.32 to 2.41)	0.47 (0.26 to 0.73)	6.10 (2.69 to 10.94)	293.39 (163.88 to 463.48)	31.10 (26.35 to 36.06)
Botswana	2007	9.58 (6.02 to 13.68)	1.80 (1.32 to 2.41)	0.47 (0.26 to 0.73)	6.11 (2.71 to 10.94)	287.78 (161.76 to 452.17)	31.28 (26.58 to 36.19)
Botswana	2008	9.69 (6.08 to 13.84)	1.79 (1.32 to 2.42)	0.47 (0.26 to 0.72)	6.14 (2.73 to 10.99)	281.79 (158.02 to 440.25)	31.48 (26.77 to 36.40)
Botswana	2009	9.81 (6.15 to 14.03)	1.79 (1.32 to 2.42)	0.47 (0.26 to 0.72)	6.16 (2.74 to 11.06)	275.89 (154.30 to 429.63)	31.66 (26.88 to 36.70)
Botswana	2010	9.94 (6.21 to 14.24)	1.80 (1.32 to 2.43)	0.47 (0.26 to 0.73)	6.19 (2.75 to 11.14)	270.56 (151.15 to 425.15)	31.80 (26.97 to 37.01)
Botswana	2011	10.09 (6.31 to 14.39)	1.81 (1.33 to 2.44)	0.47 (0.26 to 0.73)	6.22 (2.76 to 11.22)	265.17 (149.35 to 410.91)	31.95 (27.14 to 37.06)
Botswana	2012	10.30 (6.42 to 14.75)	1.83 (1.35 to 2.47)	0.47 (0.27 to 0.74)	6.28 (2.78 to 11.45)	259.28 (147.52 to 400.13)	32.14 (27.31 to 37.08)
Botswana	2013	10.52 (6.57 to 15.08)	1.86 (1.38 to 2.51)	0.48 (0.27 to 0.74)	6.34 (2.79 to 11.68)	253.57 (145.15 to 389.78)	32.34 (27.55 to 37.32)
Botswana	2014	10.75 (6.74 to 15.36)	1.90 (1.40 to 2.54)	0.48 (0.27 to 0.75)	6.39 (2.80 to 11.95)	248.77 (143.04 to 380.35)	32.51 (27.56 to 37.63)
Botswana	2015	10.95 (6.84 to 15.63)	1.92 (1.41 to 2.57)	0.49 (0.28 to 0.76)	6.43 (2.77 to 12.17)	245.57 (140.97 to 376.31)	32.62 (27.56 to 37.85)
Botswana	2016	11.16 (6.96 to 15.84)	1.93 (1.43 to 2.59)	0.49 (0.28 to 0.76)	6.47 (2.78 to 12.02)	243.46 (139.62 to 370.33)	32.66 (27.64 to 37.75)
Botswana	2017	11.37 (7.10 to 16.14)	1.95 (1.44 to 2.62)	0.49 (0.28 to 0.76)	6.51 (2.77 to 11.90)	241.59 (141.06 to 365.27)	32.66 (27.75 to 37.79)
Botswana	2018	11.57 (7.19 to 16.44)	1.96 (1.45 to 2.65)	0.49 (0.27 to 0.76)	6.55 (2.78 to 11.89)	240.14 (141.70 to 364.27)	32.64 (27.71 to 37.86)
Botswana	2019	11.72 (7.23 to 16.72)	1.97 (1.45 to 2.68)	0.49 (0.27 to 0.76)	6.58 (2.76 to 12.02)	239.28 (141.28 to 363.72)	32.62 (27.60 to 38.05)
Botswana	2020	11.83 (7.32 to 16.92)	1.97 (1.45 to 2.67)	0.49 (0.28 to 0.76)	6.63 (2.86 to 12.42)	242.03 (137.83 to 366.43)	32.49 (27.51 to 37.71)
Botswana	2021	11.97 (7.41 to 17.51)	1.95 (1.45 to 2.61)	0.49 (0.28 to 0.76)	6.57 (2.83 to 11.96)	245.28 (146.99 to 370.01)	32.54 (27.61 to 37.83)
Brazil	1990	12.19 (7.68 to 17.75)	1.71 (1.26 to 2.30)	0.99 (0.56 to 1.53)	7.90 (3.90 to 13.87)	392.50 (197.04 to 663.12)	50.63 (44.50 to 56.98)
Brazil	1991	12.13 (7.66 to 17.64)	1.86 (1.37 to 2.52)	0.99 (0.57 to 1.53)	7.92 (3.91 to 13.89)	387.85 (194.27 to 656.05)	50.68 (44.57 to 56.99)
Brazil	1992	12.08 (7.64 to 17.55)	2.01 (1.48 to 2.72)	0.99 (0.57 to 1.54)	7.95 (3.93 to 13.94)	384.64 (192.21 to 651.06)	50.72 (44.65 to 57.06)
Brazil	1993	12.02 (7.61 to 17.46)	2.15 (1.58 to 2.91)	1.00 (0.57 to 1.54)	7.98 (3.95 to 14.00)	382.64 (190.94 to 648.52)	50.77 (44.72 to 57.06)
Brazil	1994	11.98 (7.59 to 17.37)	2.28 (1.68 to 3.09)	1.00 (0.57 to 1.55)	8.01 (3.96 to 14.05)	381.67 (190.33 to 647.63)	50.81 (44.77 to 57.10)
Brazil	1995	11.93 (7.58 to 17.25)	2.40 (1.77 to 3.27)	1.00 (0.57 to 1.55)	8.05 (3.98 to 14.10)	381.52 (189.80 to 648.67)	50.84 (44.79 to 57.12)
Brazil	1996	11.89 (7.57 to 17.15)	2.52 (1.87 to 3.41)	1.00 (0.57 to 1.54)	8.09 (4.01 to 14.16)	385.66 (193.48 to 655.51)	50.89 (44.85 to 57.18)
Brazil	1997	11.84 (7.57 to 17.06)	2.65 (1.96 to 3.56)	0.99 (0.57 to 1.54)	8.15 (4.05 to 14.27)	395.35 (201.07 to 669.23)	50.96 (44.91 to 57.26)
Brazil	1998	11.80 (7.57 to 16.97)	2.77 (2.05 to 3.72)	0.99 (0.56 to 1.54)	8.22 (4.09 to 14.38)	407.03 (207.78 to 686.39)	51.05 (45.00 to 57.33)
Brazil	1999	11.77 (7.58 to 16.88)	2.87 (2.13 to 3.85)	0.99 (0.56 to 1.53)	8.29 (4.13 to 14.51)	417.20 (213.22 to 701.29)	51.10 (45.06 to 57.34)
Brazil	2000	11.77 (7.57 to 16.81)	2.95 (2.18 to 3.94)	0.99 (0.56 to 1.53)	8.35 (4.16 to 14.62)	422.34 (216.91 to 710.17)	51.11 (45.05 to 57.32)
Brazil	2001	11.79 (7.60 to 16.82)	3.01 (2.22 to 4.03)	0.99 (0.56 to 1.53)	8.42 (4.20 to 14.73)	422.19 (218.08 to 707.34)	50.96 (44.95 to 57.13)
Brazil	2002	11.83 (7.62 to 16.89)	3.07 (2.27 to 4.11)	0.99 (0.56 to 1.52)	8.51 (4.24 to 14.86)	419.24 (217.56 to 700.92)	50.66 (44.71 to 56.79)
Brazil	2003	11.88 (7.64 to 16.96)	3.12 (2.30 to 4.18)	0.99 (0.56 to 1.52)	8.60 (4.29 to 15.02)	414.18 (215.92 to 692.25)	50.31 (44.39 to 56.44)
Brazil	2004	11.93 (7.66 to 17.04)	3.16 (2.33 to 4.24)	0.99 (0.57 to 1.52)	8.70 (4.34 to 15.19)	407.66 (212.30 to 678.60)	50.02 (44.13 to 56.18)
Brazil	2005	11.97 (7.69 to 17.10)	3.17 (2.34 to 4.25)	0.99 (0.57 to 1.52)	8.80 (4.38 to 15.36)	400.33 (208.53 to 668.01)	49.88 (44.01 to 56.05)
Brazil	2006	12.01 (7.73 to 17.19)	3.05 (2.25 to 4.10)	1.01 (0.58 to 1.54)	8.91 (4.44 to 15.53)	384.82 (201.63 to 640.39)	49.91 (44.02 to 56.03)
Brazil	2007	12.05 (7.77 to 17.21)	2.78 (2.04 to 3.74)	1.03 (0.60 to 1.58)	9.05 (4.50 to 15.75)	358.54 (188.53 to 594.87)	49.99 (44.07 to 56.12)
Brazil	2008	12.10 (7.82 to 17.27)	2.45 (1.80 to 3.30)	1.07 (0.62 to 1.63)	9.21 (4.57 to 16.00)	329.25 (173.45 to 543.83)	50.10 (44.17 to 56.27)
Brazil	2009	12.15 (7.86 to 17.34)	2.17 (1.60 to 2.94)	1.10 (0.64 to 1.67)	9.38 (4.64 to 16.30)	304.74 (160.91 to 502.33)	50.20 (44.27 to 56.39)
Brazil	2010	12.20 (7.89 to 17.44)	2.05 (1.51 to 2.79)	1.12 (0.65 to 1.70)	9.56 (4.72 to 16.61)	292.75 (155.27 to 483.21)	50.25 (44.30 to 56.44)
Brazil	2011	12.27 (7.95 to 17.49)	2.20 (1.62 to 2.98)	1.14 (0.67 to 1.73)	9.81 (4.84 to 17.03)	289.98 (154.02 to 477.51)	50.26 (44.31 to 56.46)
Brazil	2012	12.35 (8.02 to 17.60)	2.53 (1.86 to 3.44)	1.16 (0.68 to 1.77)	10.14 (4.99 to 17.59)	287.89 (153.06 to 473.53)	50.28 (44.34 to 56.51)
Brazil	2013	12.45 (8.08 to 17.76)	2.94 (2.15 to 3.99)	1.19 (0.69 to 1.80)	10.48 (5.14 to 18.19)	286.39 (152.48 to 470.32)	50.29 (44.35 to 56.51)
Brazil	2014	12.54 (8.17 to 17.87)	3.28 (2.40 to 4.45)	1.20 (0.70 to 1.83)	10.76 (5.25 to 18.69)	285.40 (152.14 to 467.57)	50.29 (44.38 to 56.51)
Brazil	2015	12.62 (8.23 to 17.94)	3.42 (2.50 to 4.64)	1.21 (0.70 to 1.84)	10.92 (5.31 to 19.00)	284.83 (151.99 to 466.69)	50.30 (44.37 to 56.51)
Brazil	2016	12.71 (8.30 to 18.03)	3.26 (2.38 to 4.43)	1.20 (0.69 to 1.83)	10.99 (5.33 to 19.15)	288.58 (152.59 to 475.03)	50.34 (44.37 to 56.54)
Brazil	2017	12.82 (8.37 to 18.20)	2.91 (2.12 to 3.97)	1.18 (0.68 to 1.80)	11.04 (5.35 to 19.28)	297.95 (155.23 to 496.46)	50.43 (44.41 to 56.67)
Brazil	2018	12.91 (8.41 to 18.36)	2.56 (1.86 to 3.49)	1.15 (0.67 to 1.77)	11.08 (5.36 to 19.39)	308.90 (160.04 to 522.36)	50.52 (44.52 to 56.82)
Brazil	2019	12.94 (8.41 to 18.42)	2.39 (1.73 to 3.26)	1.14 (0.66 to 1.75)	11.09 (5.37 to 19.45)	317.44 (163.53 to 541.05)	50.58 (44.57 to 56.92)
Brazil	2020	11.79 (7.59 to 16.92)	2.40 (1.75 to 3.27)	1.14 (0.66 to 1.75)	10.90 (5.20 to 19.21)	328.29 (169.64 to 565.27)	50.54 (44.50 to 56.81)
Brazil	2021	11.76 (7.56 to 16.91)	2.41 (1.76 to 3.30)	1.15 (0.66 to 1.76)	10.72 (5.07 to 18.89)	307.19 (156.13 to 515.26)	50.45 (44.54 to 56.68)
Brunei Darussalam	1990	7.75 (4.38 to 12.08)	1.03 (0.73 to 1.39)	0.34 (0.19 to 0.54)	2.15 (0.74 to 4.88)	307.96 (153.15 to 521.92)	49.60 (42.49 to 57.22)
Brunei Darussalam	1991	7.86 (4.46 to 12.18)	1.03 (0.74 to 1.39)	0.34 (0.19 to 0.54)	2.18 (0.75 to 4.93)	300.34 (149.52 to 506.85)	49.96 (43.07 to 57.49)
Brunei Darussalam	1992	7.98 (4.52 to 12.26)	1.03 (0.74 to 1.39)	0.34 (0.19 to 0.54)	2.20 (0.75 to 4.94)	293.25 (145.83 to 496.07)	50.29 (43.48 to 57.74)
Brunei Darussalam	1993	8.11 (4.63 to 12.42)	1.03 (0.74 to 1.39)	0.34 (0.19 to 0.54)	2.23 (0.76 to 4.99)	287.07 (142.63 to 486.93)	50.57 (43.73 to 58.14)
Brunei Darussalam	1994	8.24 (4.71 to 12.63)	1.03 (0.74 to 1.40)	0.34 (0.19 to 0.54)	2.25 (0.77 to 5.04)	282.39 (138.90 to 482.33)	50.79 (43.72 to 58.45)
Brunei Darussalam	1995	8.38 (4.82 to 12.83)	1.03 (0.74 to 1.40)	0.35 (0.19 to 0.54)	2.28 (0.78 to 5.11)	279.66 (136.94 to 480.83)	50.95 (43.66 to 58.68)
Brunei Darussalam	1996	8.52 (4.91 to 12.85)	1.03 (0.74 to 1.39)	0.35 (0.19 to 0.54)	2.30 (0.79 to 5.11)	277.55 (135.76 to 475.95)	51.06 (43.96 to 58.60)
Brunei Darussalam	1997	8.67 (5.05 to 13.03)	1.03 (0.74 to 1.39)	0.35 (0.19 to 0.55)	2.33 (0.80 to 5.20)	274.66 (134.34 to 468.52)	51.17 (44.11 to 58.66)
Brunei Darussalam	1998	8.83 (5.16 to 13.33)	1.03 (0.74 to 1.39)	0.35 (0.19 to 0.55)	2.36 (0.81 to 5.27)	271.50 (133.04 to 463.21)	51.25 (44.11 to 58.76)
Brunei Darussalam	1999	8.99 (5.23 to 13.61)	1.04 (0.74 to 1.39)	0.35 (0.19 to 0.56)	2.39 (0.82 to 5.36)	268.58 (131.62 to 457.21)	51.29 (44.13 to 58.92)
Brunei Darussalam	2000	9.13 (5.29 to 13.92)	1.04 (0.74 to 1.40)	0.35 (0.19 to 0.56)	2.42 (0.83 to 5.45)	266.48 (130.49 to 454.53)	51.27 (43.84 to 59.12)
Brunei Darussalam	2001	9.27 (5.43 to 14.01)	1.04 (0.75 to 1.40)	0.35 (0.19 to 0.56)	2.45 (0.85 to 5.51)	264.71 (130.12 to 452.76)	51.14 (43.98 to 58.84)
Brunei Darussalam	2002	9.41 (5.54 to 14.14)	1.05 (0.76 to 1.41)	0.35 (0.20 to 0.56)	2.48 (0.86 to 5.58)	262.52 (129.80 to 448.15)	50.92 (43.91 to 58.46)
Brunei Darussalam	2003	9.53 (5.57 to 14.41)	1.06 (0.76 to 1.43)	0.35 (0.20 to 0.56)	2.52 (0.86 to 5.69)	260.23 (128.78 to 442.83)	50.66 (43.66 to 58.19)
Brunei Darussalam	2004	9.65 (5.62 to 14.69)	1.07 (0.76 to 1.44)	0.36 (0.20 to 0.56)	2.56 (0.87 to 5.82)	258.13 (127.30 to 438.34)	50.44 (43.30 to 58.07)
Brunei Darussalam	2005	9.73 (5.64 to 14.87)	1.07 (0.76 to 1.45)	0.36 (0.20 to 0.56)	2.59 (0.88 to 5.89)	256.56 (126.35 to 438.29)	50.36 (43.09 to 58.28)
Brunei Darussalam	2006	9.80 (5.69 to 14.83)	1.07 (0.77 to 1.44)	0.36 (0.20 to 0.56)	2.62 (0.88 to 5.90)	254.22 (125.03 to 432.10)	50.68 (43.46 to 58.44)
Brunei Darussalam	2007	9.87 (5.71 to 14.89)	1.07 (0.77 to 1.43)	0.36 (0.20 to 0.56)	2.66 (0.89 to 5.92)	250.35 (122.89 to 424.77)	51.40 (44.20 to 59.12)
Brunei Darussalam	2008	9.92 (5.74 to 14.94)	1.06 (0.78 to 1.42)	0.36 (0.20 to 0.56)	2.70 (0.91 to 5.97)	245.95 (120.92 to 420.18)	52.26 (44.92 to 59.93)
Brunei Darussalam	2009	9.95 (5.71 to 15.02)	1.06 (0.78 to 1.41)	0.36 (0.20 to 0.57)	2.73 (0.92 to 6.05)	241.99 (118.60 to 416.91)	52.98 (45.60 to 60.79)
Brunei Darussalam	2010	9.95 (5.67 to 15.21)	1.06 (0.78 to 1.40)	0.36 (0.20 to 0.57)	2.75 (0.91 to 6.10)	239.41 (116.91 to 413.26)	53.30 (45.68 to 61.29)
Brunei Darussalam	2011	9.90 (5.65 to 14.99)	1.06 (0.78 to 1.41)	0.36 (0.20 to 0.56)	2.75 (0.93 to 6.10)	236.28 (116.84 to 401.97)	53.29 (45.87 to 61.13)
Brunei Darussalam	2012	9.85 (5.67 to 14.78)	1.07 (0.79 to 1.43)	0.36 (0.20 to 0.56)	2.75 (0.93 to 6.13)	231.00 (116.92 to 386.45)	53.19 (45.80 to 60.94)
Brunei Darussalam	2013	9.78 (5.65 to 14.62)	1.08 (0.79 to 1.45)	0.36 (0.20 to 0.56)	2.75 (0.92 to 6.10)	225.06 (115.13 to 373.51)	53.05 (45.67 to 60.75)
Brunei Darussalam	2014	9.72 (5.64 to 14.71)	1.08 (0.79 to 1.46)	0.36 (0.20 to 0.57)	2.75 (0.91 to 6.09)	219.96 (113.84 to 363.40)	52.91 (45.51 to 60.84)
Brunei Darussalam	2015	9.69 (5.62 to 14.79)	1.09 (0.79 to 1.48)	0.36 (0.20 to 0.57)	2.76 (0.91 to 6.15)	217.20 (112.32 to 358.09)	52.81 (45.27 to 61.05)
Brunei Darussalam	2016	9.68 (5.60 to 14.56)	1.09 (0.80 to 1.48)	0.36 (0.20 to 0.56)	2.77 (0.93 to 6.12)	215.91 (112.81 to 356.39)	52.62 (45.22 to 60.63)
Brunei Darussalam	2017	9.67 (5.58 to 14.51)	1.09 (0.79 to 1.49)	0.36 (0.20 to 0.56)	2.78 (0.95 to 6.13)	214.56 (111.73 to 354.01)	52.31 (44.97 to 60.17)
Brunei Darussalam	2018	9.67 (5.56 to 14.51)	1.09 (0.79 to 1.49)	0.36 (0.20 to 0.56)	2.79 (0.98 to 6.17)	213.76 (109.96 to 351.52)	52.06 (44.56 to 60.01)
Brunei Darussalam	2019	9.67 (5.54 to 14.66)	1.09 (0.79 to 1.50)	0.36 (0.20 to 0.56)	2.81 (0.99 to 6.23)	214.11 (108.60 to 353.56)	52.01 (44.23 to 60.15)
Brunei Darussalam	2020	9.76 (5.58 to 14.90)	1.10 (0.79 to 1.50)	0.36 (0.20 to 0.56)	2.87 (0.97 to 6.54)	222.90 (117.10 to 365.56)	53.70 (45.74 to 61.81)
Brunei Darussalam	2021	9.87 (5.59 to 15.06)	1.11 (0.80 to 1.50)	0.36 (0.20 to 0.56)	2.89 (1.01 to 6.33)	214.52 (109.86 to 355.75)	54.27 (46.16 to 62.53)
Bulgaria	1990	6.07 (3.56 to 9.20)	6.61 (4.96 to 8.81)	2.62 (1.52 to 3.91)	6.82 (3.93 to 11.86)	449.14 (226.78 to 754.83)	49.80 (43.21 to 56.71)
Bulgaria	1991	6.09 (3.57 to 9.21)	6.71 (5.06 to 8.94)	2.69 (1.58 to 4.01)	6.87 (4.00 to 11.69)	450.02 (227.27 to 753.27)	50.01 (43.63 to 56.69)
Bulgaria	1992	6.10 (3.58 to 9.22)	6.81 (5.17 to 9.06)	2.76 (1.63 to 4.11)	6.92 (4.05 to 11.63)	449.97 (228.51 to 756.32)	50.23 (43.96 to 56.81)
Bulgaria	1993	6.10 (3.59 to 9.22)	6.91 (5.23 to 9.21)	2.82 (1.66 to 4.21)	6.96 (4.05 to 11.64)	449.19 (228.34 to 750.56)	50.45 (44.11 to 57.04)
Bulgaria	1994	6.10 (3.58 to 9.26)	7.00 (5.29 to 9.36)	2.87 (1.70 to 4.30)	7.00 (4.04 to 11.81)	447.92 (228.48 to 744.41)	50.64 (44.20 to 57.30)
Bulgaria	1995	6.09 (3.57 to 9.29)	7.08 (5.33 to 9.53)	2.90 (1.72 to 4.37)	7.03 (4.02 to 11.95)	446.36 (226.95 to 743.99)	50.82 (44.12 to 57.70)
Bulgaria	1996	6.05 (3.55 to 9.19)	7.17 (5.41 to 9.65)	2.93 (1.76 to 4.36)	7.06 (4.08 to 11.92)	442.84 (225.12 to 733.33)	51.01 (44.47 to 57.71)
Bulgaria	1997	5.98 (3.50 to 9.00)	7.26 (5.48 to 9.79)	2.96 (1.78 to 4.36)	7.10 (4.15 to 11.93)	436.69 (221.80 to 721.49)	51.22 (44.86 to 57.90)
Bulgaria	1998	5.90 (3.45 to 8.88)	7.35 (5.51 to 9.89)	2.98 (1.80 to 4.40)	7.15 (4.17 to 11.99)	429.67 (218.83 to 710.00)	51.45 (45.02 to 58.16)
Bulgaria	1999	5.83 (3.41 to 8.75)	7.42 (5.56 to 10.03)	3.00 (1.82 to 4.43)	7.18 (4.18 to 12.09)	423.47 (216.62 to 703.44)	51.67 (45.12 to 58.60)
Bulgaria	2000	5.80 (3.38 to 8.79)	7.48 (5.59 to 10.13)	3.02 (1.83 to 4.44)	7.21 (4.19 to 12.06)	419.83 (214.34 to 699.64)	51.87 (45.15 to 58.96)
Bulgaria	2001	5.81 (3.40 to 8.74)	7.53 (5.63 to 10.18)	3.04 (1.85 to 4.46)	7.24 (4.24 to 12.03)	418.49 (215.02 to 701.84)	52.08 (45.46 to 58.93)
Bulgaria	2002	5.83 (3.44 to 8.74)	7.57 (5.68 to 10.20)	3.06 (1.88 to 4.49)	7.29 (4.31 to 12.01)	417.84 (216.21 to 700.70)	52.34 (45.87 to 59.12)
Bulgaria	2003	5.86 (3.46 to 8.78)	7.61 (5.71 to 10.26)	3.09 (1.92 to 4.53)	7.35 (4.37 to 12.06)	417.48 (215.53 to 695.87)	52.62 (46.07 to 59.40)
Bulgaria	2004	5.90 (3.48 to 8.83)	7.64 (5.74 to 10.31)	3.13 (1.94 to 4.57)	7.41 (4.44 to 12.14)	417.04 (216.89 to 695.96)	52.88 (46.15 to 59.82)
Bulgaria	2005	5.94 (3.47 to 8.92)	7.68 (5.74 to 10.35)	3.16 (1.96 to 4.62)	7.49 (4.48 to 12.36)	416.11 (217.29 to 696.03)	53.10 (46.13 to 60.27)
Bulgaria	2006	5.98 (3.49 to 8.96)	7.72 (5.77 to 10.41)	3.20 (2.01 to 4.65)	7.59 (4.59 to 12.39)	413.66 (214.34 to 688.44)	53.36 (46.56 to 60.36)
Bulgaria	2007	6.03 (3.55 to 9.05)	7.77 (5.82 to 10.47)	3.26 (2.05 to 4.71)	7.74 (4.73 to 12.48)	409.41 (211.32 to 681.61)	53.71 (47.07 to 60.62)
Bulgaria	2008	6.09 (3.61 to 9.13)	7.83 (5.83 to 10.54)	3.33 (2.10 to 4.80)	7.92 (4.84 to 12.77)	404.22 (208.12 to 671.27)	54.08 (47.53 to 61.08)
Bulgaria	2009	6.15 (3.65 to 9.22)	7.88 (5.87 to 10.65)	3.38 (2.12 to 4.87)	8.13 (4.94 to 13.09)	398.98 (204.62 to 664.75)	54.39 (47.77 to 61.53)
Bulgaria	2010	6.22 (3.69 to 9.35)	7.92 (5.89 to 10.71)	3.41 (2.13 to 4.95)	8.36 (4.99 to 13.44)	394.57 (202.99 to 659.92)	54.56 (47.72 to 61.78)
Bulgaria	2011	6.30 (3.74 to 9.44)	7.97 (5.92 to 10.71)	3.43 (2.16 to 4.97)	8.75 (5.05 to 14.11)	390.22 (201.34 to 648.83)	54.56 (47.89 to 61.62)
Bulgaria	2012	6.40 (3.81 to 9.61)	8.02 (5.96 to 10.74)	3.45 (2.18 to 5.02)	9.36 (5.08 to 15.30)	385.17 (199.67 to 638.16)	54.46 (47.86 to 61.42)
Bulgaria	2013	6.51 (3.88 to 9.80)	8.07 (6.01 to 10.79)	3.47 (2.20 to 5.07)	10.05 (4.99 to 16.84)	380.23 (197.99 to 627.80)	54.33 (47.69 to 61.33)
Bulgaria	2014	6.63 (3.95 to 9.95)	8.11 (6.05 to 10.87)	3.48 (2.19 to 5.11)	10.69 (4.80 to 18.33)	376.22 (196.84 to 618.70)	54.23 (47.44 to 61.48)
Bulgaria	2015	6.74 (4.00 to 10.13)	8.14 (6.06 to 10.96)	3.49 (2.17 to 5.13)	11.14 (4.66 to 19.36)	373.94 (196.39 to 614.15)	54.25 (47.29 to 61.76)
Bulgaria	2016	6.87 (4.11 to 10.33)	8.14 (6.10 to 10.86)	3.46 (2.20 to 5.07)	11.46 (4.78 to 19.91)	372.91 (194.70 to 614.10)	54.58 (47.80 to 61.95)
Bulgaria	2017	7.01 (4.20 to 10.52)	8.14 (6.10 to 10.82)	3.42 (2.16 to 5.00)	11.78 (4.97 to 20.45)	372.11 (194.50 to 609.76)	55.20 (48.54 to 62.44)
Bulgaria	2018	7.13 (4.26 to 10.69)	8.14 (6.09 to 10.82)	3.36 (2.12 to 4.87)	12.03 (5.11 to 21.13)	371.61 (194.85 to 608.00)	55.83 (48.99 to 63.21)
Bulgaria	2019	7.21 (4.29 to 10.80)	8.15 (6.08 to 10.85)	3.33 (2.07 to 4.84)	12.17 (5.11 to 21.51)	371.46 (194.20 to 610.80)	56.20 (48.96 to 63.81)
Bulgaria	2020	7.23 (4.30 to 10.82)	8.25 (6.09 to 11.07)	3.34 (2.07 to 4.79)	12.09 (4.80 to 21.82)	374.78 (197.80 to 612.12)	56.29 (48.88 to 64.02)
Bulgaria	2021	7.26 (4.31 to 10.96)	8.26 (6.24 to 10.87)	3.36 (2.07 to 4.86)	12.51 (5.12 to 22.50)	380.15 (198.11 to 621.98)	56.33 (49.18 to 64.07)
Burkina Faso	1990	2.73 (1.49 to 4.28)	1.26 (0.92 to 1.71)	0.57 (0.32 to 0.90)	5.20 (2.29 to 9.19)	265.67 (150.06 to 404.24)	25.22 (21.99 to 28.59)
Burkina Faso	1991	2.72 (1.49 to 4.25)	1.26 (0.93 to 1.70)	0.57 (0.32 to 0.89)	5.21 (2.30 to 9.21)	262.15 (150.61 to 394.31)	25.17 (22.04 to 28.39)
Burkina Faso	1992	2.71 (1.49 to 4.23)	1.27 (0.93 to 1.71)	0.57 (0.32 to 0.88)	5.23 (2.30 to 9.26)	258.86 (148.31 to 387.25)	25.12 (22.12 to 28.33)
Burkina Faso	1993	2.71 (1.49 to 4.19)	1.27 (0.94 to 1.71)	0.57 (0.32 to 0.87)	5.24 (2.30 to 9.29)	255.95 (146.60 to 383.81)	25.08 (22.03 to 28.31)
Burkina Faso	1994	2.71 (1.49 to 4.19)	1.27 (0.94 to 1.71)	0.57 (0.33 to 0.87)	5.25 (2.32 to 9.29)	253.54 (144.69 to 381.96)	25.06 (21.96 to 28.34)
Burkina Faso	1995	2.71 (1.49 to 4.20)	1.27 (0.94 to 1.72)	0.57 (0.33 to 0.87)	5.25 (2.31 to 9.30)	251.78 (141.80 to 382.79)	25.05 (21.94 to 28.39)
Burkina Faso	1996	2.70 (1.49 to 4.16)	1.27 (0.94 to 1.71)	0.57 (0.33 to 0.87)	5.25 (2.36 to 9.28)	250.28 (143.06 to 378.81)	25.04 (21.95 to 28.26)
Burkina Faso	1997	2.70 (1.50 to 4.14)	1.27 (0.94 to 1.71)	0.57 (0.33 to 0.87)	5.25 (2.38 to 9.23)	248.65 (142.56 to 372.91)	25.02 (21.99 to 28.13)
Burkina Faso	1998	2.71 (1.50 to 4.13)	1.27 (0.94 to 1.71)	0.57 (0.33 to 0.86)	5.24 (2.38 to 9.22)	247.07 (141.33 to 370.23)	25.01 (22.01 to 28.10)
Burkina Faso	1999	2.71 (1.50 to 4.14)	1.27 (0.93 to 1.71)	0.57 (0.33 to 0.86)	5.24 (2.38 to 9.22)	245.68 (140.24 to 368.11)	25.02 (22.00 to 28.15)
Burkina Faso	2000	2.71 (1.49 to 4.17)	1.27 (0.93 to 1.72)	0.56 (0.33 to 0.86)	5.23 (2.36 to 9.28)	244.66 (139.17 to 369.99)	25.06 (21.95 to 28.33)
Burkina Faso	2001	2.73 (1.52 to 4.18)	1.27 (0.93 to 1.72)	0.57 (0.33 to 0.86)	5.22 (2.38 to 9.24)	243.89 (140.83 to 365.36)	25.16 (22.12 to 28.35)
Burkina Faso	2002	2.75 (1.54 to 4.21)	1.26 (0.93 to 1.71)	0.57 (0.33 to 0.86)	5.21 (2.36 to 9.21)	243.16 (140.93 to 365.90)	25.32 (22.26 to 28.49)
Burkina Faso	2003	2.79 (1.56 to 4.29)	1.26 (0.92 to 1.71)	0.57 (0.33 to 0.86)	5.19 (2.36 to 9.20)	242.49 (142.55 to 366.45)	25.51 (22.35 to 28.73)
Burkina Faso	2004	2.82 (1.58 to 4.38)	1.25 (0.91 to 1.71)	0.57 (0.33 to 0.87)	5.17 (2.34 to 9.24)	241.92 (140.74 to 368.65)	25.70 (22.44 to 28.97)
Burkina Faso	2005	2.86 (1.60 to 4.46)	1.25 (0.91 to 1.71)	0.57 (0.33 to 0.87)	5.17 (2.32 to 9.27)	241.45 (138.75 to 370.22)	25.86 (22.53 to 29.20)
Burkina Faso	2006	2.89 (1.61 to 4.49)	1.24 (0.91 to 1.70)	0.57 (0.33 to 0.87)	5.19 (2.33 to 9.23)	241.06 (140.08 to 369.41)	26.01 (22.78 to 29.36)
Burkina Faso	2007	2.92 (1.62 to 4.51)	1.24 (0.90 to 1.69)	0.57 (0.33 to 0.87)	5.22 (2.31 to 9.28)	240.66 (141.45 to 366.56)	26.21 (23.00 to 29.48)
Burkina Faso	2008	2.95 (1.64 to 4.56)	1.23 (0.90 to 1.68)	0.57 (0.33 to 0.87)	5.26 (2.30 to 9.34)	240.25 (141.35 to 364.75)	26.40 (23.19 to 29.67)
Burkina Faso	2009	2.98 (1.66 to 4.61)	1.23 (0.90 to 1.67)	0.58 (0.33 to 0.88)	5.30 (2.30 to 9.45)	239.82 (140.06 to 362.92)	26.56 (23.31 to 29.94)
Burkina Faso	2010	3.02 (1.67 to 4.65)	1.23 (0.89 to 1.67)	0.58 (0.33 to 0.88)	5.31 (2.30 to 9.50)	239.35 (138.14 to 362.33)	26.65 (23.30 to 30.16)
Burkina Faso	2011	3.05 (1.69 to 4.66)	1.23 (0.90 to 1.67)	0.58 (0.33 to 0.88)	5.30 (2.32 to 9.42)	238.50 (140.80 to 359.39)	26.75 (23.46 to 30.22)
Burkina Faso	2012	3.08 (1.71 to 4.70)	1.24 (0.91 to 1.68)	0.58 (0.34 to 0.88)	5.26 (2.32 to 9.30)	237.20 (141.48 to 356.77)	26.93 (23.68 to 30.35)
Burkina Faso	2013	3.12 (1.74 to 4.74)	1.25 (0.92 to 1.69)	0.58 (0.34 to 0.89)	5.23 (2.32 to 9.16)	235.84 (141.21 to 357.04)	27.15 (23.85 to 30.60)
Burkina Faso	2014	3.15 (1.76 to 4.82)	1.26 (0.93 to 1.71)	0.59 (0.34 to 0.89)	5.19 (2.31 to 9.14)	234.78 (139.64 to 357.61)	27.35 (24.06 to 30.91)
Burkina Faso	2015	3.19 (1.78 to 4.89)	1.27 (0.93 to 1.73)	0.59 (0.34 to 0.89)	5.17 (2.28 to 9.15)	234.40 (138.54 to 360.63)	27.50 (24.11 to 31.12)
Burkina Faso	2016	3.22 (1.81 to 4.94)	1.27 (0.93 to 1.71)	0.59 (0.34 to 0.90)	5.18 (2.30 to 9.12)	235.18 (141.61 to 356.72)	27.53 (24.22 to 31.05)
Burkina Faso	2017	3.26 (1.84 to 5.00)	1.26 (0.94 to 1.70)	0.60 (0.34 to 0.90)	5.19 (2.30 to 9.19)	236.84 (144.46 to 351.79)	27.47 (24.19 to 30.94)
Burkina Faso	2018	3.30 (1.87 to 5.10)	1.25 (0.93 to 1.69)	0.60 (0.34 to 0.91)	5.20 (2.29 to 9.30)	238.60 (143.10 to 351.81)	27.37 (24.07 to 30.87)
Burkina Faso	2019	3.34 (1.89 to 5.19)	1.25 (0.93 to 1.70)	0.61 (0.35 to 0.92)	5.21 (2.27 to 9.43)	239.73 (140.87 to 352.88)	27.33 (23.92 to 31.02)
Burkina Faso	2020	3.38 (1.90 to 5.29)	1.26 (0.92 to 1.71)	0.61 (0.35 to 0.92)	5.15 (2.23 to 9.23)	240.74 (144.60 to 355.76)	27.03 (23.61 to 30.54)
Burkina Faso	2021	3.41 (1.91 to 5.23)	1.27 (0.93 to 1.72)	0.61 (0.35 to 0.92)	5.29 (2.23 to 9.65)	242.14 (144.07 to 359.71)	26.95 (23.54 to 30.62)
Burundi	1990	3.24 (1.74 to 5.19)	1.28 (0.94 to 1.74)	0.34 (0.19 to 0.55)	3.86 (1.71 to 7.02)	488.11 (255.29 to 775.93)	20.44 (17.84 to 23.13)
Burundi	1991	3.24 (1.74 to 5.13)	1.29 (0.94 to 1.74)	0.34 (0.18 to 0.54)	3.81 (1.71 to 6.87)	476.89 (253.27 to 755.65)	20.41 (17.88 to 23.04)
Burundi	1992	3.23 (1.74 to 5.10)	1.29 (0.95 to 1.74)	0.34 (0.18 to 0.54)	3.77 (1.70 to 6.72)	466.56 (250.79 to 740.03)	20.38 (17.90 to 23.00)
Burundi	1993	3.23 (1.75 to 5.08)	1.29 (0.95 to 1.74)	0.34 (0.18 to 0.54)	3.73 (1.69 to 6.61)	458.23 (247.66 to 728.23)	20.36 (17.81 to 23.00)
Burundi	1994	3.23 (1.75 to 5.10)	1.29 (0.95 to 1.73)	0.34 (0.18 to 0.54)	3.69 (1.67 to 6.57)	452.15 (244.24 to 725.88)	20.34 (17.76 to 23.02)
Burundi	1995	3.22 (1.74 to 5.07)	1.29 (0.96 to 1.73)	0.34 (0.18 to 0.53)	3.67 (1.67 to 6.54)	447.71 (240.91 to 719.89)	20.32 (17.73 to 23.06)
Burundi	1996	3.22 (1.75 to 5.06)	1.29 (0.96 to 1.73)	0.34 (0.18 to 0.53)	3.64 (1.68 to 6.45)	445.18 (239.24 to 711.21)	20.29 (17.75 to 23.00)
Burundi	1997	3.21 (1.75 to 5.03)	1.29 (0.95 to 1.71)	0.34 (0.18 to 0.53)	3.61 (1.67 to 6.39)	443.85 (237.77 to 704.72)	20.26 (17.79 to 22.93)
Burundi	1998	3.21 (1.73 to 5.03)	1.28 (0.95 to 1.70)	0.34 (0.18 to 0.53)	3.58 (1.65 to 6.35)	442.46 (234.40 to 701.85)	20.22 (17.75 to 22.89)
Burundi	1999	3.20 (1.72 to 5.05)	1.28 (0.94 to 1.70)	0.33 (0.18 to 0.53)	3.56 (1.63 to 6.30)	440.59 (229.79 to 701.94)	20.18 (17.67 to 22.87)
Burundi	2000	3.20 (1.71 to 5.07)	1.28 (0.94 to 1.71)	0.33 (0.18 to 0.53)	3.55 (1.61 to 6.30)	438.12 (225.51 to 700.80)	20.16 (17.62 to 22.88)
Burundi	2001	3.20 (1.72 to 5.04)	1.28 (0.94 to 1.71)	0.33 (0.18 to 0.52)	3.54 (1.62 to 6.27)	433.09 (226.13 to 689.20)	20.14 (17.66 to 22.82)
Burundi	2002	3.21 (1.74 to 5.05)	1.29 (0.95 to 1.73)	0.33 (0.18 to 0.52)	3.53 (1.62 to 6.25)	425.00 (224.41 to 671.54)	20.12 (17.64 to 22.73)
Burundi	2003	3.23 (1.74 to 5.05)	1.31 (0.96 to 1.75)	0.32 (0.18 to 0.51)	3.53 (1.63 to 6.28)	415.87 (219.23 to 652.99)	20.10 (17.60 to 22.66)
Burundi	2004	3.24 (1.74 to 5.07)	1.33 (0.97 to 1.78)	0.32 (0.17 to 0.51)	3.53 (1.62 to 6.28)	407.67 (216.86 to 635.47)	20.08 (17.56 to 22.69)
Burundi	2005	3.25 (1.75 to 5.13)	1.34 (0.98 to 1.80)	0.32 (0.17 to 0.51)	3.53 (1.61 to 6.29)	402.37 (216.31 to 630.22)	20.07 (17.47 to 22.73)
Burundi	2006	3.27 (1.76 to 5.16)	1.35 (0.99 to 1.82)	0.32 (0.17 to 0.50)	3.52 (1.61 to 6.26)	399.51 (214.86 to 620.86)	20.06 (17.56 to 22.64)
Burundi	2007	3.29 (1.79 to 5.22)	1.37 (1.00 to 1.85)	0.32 (0.17 to 0.50)	3.52 (1.60 to 6.24)	397.14 (215.24 to 612.52)	20.05 (17.60 to 22.61)
Burundi	2008	3.32 (1.81 to 5.24)	1.39 (1.01 to 1.88)	0.32 (0.18 to 0.50)	3.52 (1.59 to 6.22)	394.92 (213.72 to 609.01)	20.05 (17.55 to 22.60)
Burundi	2009	3.35 (1.81 to 5.28)	1.40 (1.02 to 1.91)	0.32 (0.18 to 0.50)	3.51 (1.58 to 6.25)	392.44 (214.59 to 606.30)	20.05 (17.57 to 22.63)
Burundi	2010	3.36 (1.81 to 5.34)	1.41 (1.03 to 1.93)	0.32 (0.18 to 0.50)	3.51 (1.57 to 6.28)	389.40 (212.89 to 603.47)	20.05 (17.55 to 22.74)
Burundi	2011	3.36 (1.82 to 5.30)	1.41 (1.03 to 1.93)	0.32 (0.18 to 0.50)	3.53 (1.59 to 6.32)	384.34 (213.83 to 587.55)	20.05 (17.57 to 22.63)
Burundi	2012	3.37 (1.83 to 5.28)	1.42 (1.04 to 1.93)	0.32 (0.18 to 0.50)	3.56 (1.62 to 6.39)	377.04 (210.67 to 572.29)	20.06 (17.60 to 22.56)
Burundi	2013	3.38 (1.84 to 5.27)	1.42 (1.04 to 1.92)	0.32 (0.18 to 0.51)	3.60 (1.63 to 6.51)	369.11 (207.00 to 555.41)	20.07 (17.60 to 22.58)
Burundi	2014	3.38 (1.84 to 5.30)	1.42 (1.04 to 1.91)	0.32 (0.17 to 0.51)	3.64 (1.63 to 6.62)	362.43 (202.47 to 544.08)	20.08 (17.59 to 22.57)
Burundi	2015	3.39 (1.84 to 5.30)	1.42 (1.04 to 1.91)	0.32 (0.17 to 0.51)	3.66 (1.64 to 6.70)	358.97 (201.56 to 538.55)	20.08 (17.51 to 22.72)
Burundi	2016	3.40 (1.85 to 5.29)	1.42 (1.04 to 1.91)	0.32 (0.18 to 0.51)	3.66 (1.63 to 6.68)	358.59 (202.88 to 534.44)	20.06 (17.55 to 22.60)
Burundi	2017	3.41 (1.86 to 5.27)	1.42 (1.04 to 1.91)	0.33 (0.18 to 0.52)	3.67 (1.62 to 6.62)	359.39 (204.93 to 528.83)	20.03 (17.54 to 22.52)
Burundi	2018	3.42 (1.86 to 5.29)	1.42 (1.04 to 1.90)	0.33 (0.18 to 0.52)	3.67 (1.61 to 6.63)	360.66 (208.44 to 533.36)	19.98 (17.45 to 22.53)
Burundi	2019	3.43 (1.85 to 5.35)	1.42 (1.04 to 1.90)	0.33 (0.18 to 0.53)	3.67 (1.60 to 6.66)	361.86 (207.43 to 539.80)	19.93 (17.32 to 22.64)
Burundi	2020	3.47 (1.88 to 5.40)	1.43 (1.05 to 1.94)	0.33 (0.18 to 0.53)	3.68 (1.64 to 6.64)	362.50 (214.31 to 528.57)	19.78 (17.33 to 22.39)
Burundi	2021	3.49 (1.87 to 5.55)	1.43 (1.05 to 1.97)	0.33 (0.18 to 0.53)	3.69 (1.62 to 6.59)	360.44 (198.45 to 546.63)	19.82 (17.30 to 22.37)
Cabo Verde	1990	2.97 (1.63 to 4.61)	1.21 (0.89 to 1.61)	0.58 (0.33 to 0.89)	4.21 (1.88 to 7.40)	333.98 (196.05 to 511.07)	27.07 (23.58 to 30.78)
Cabo Verde	1991	2.96 (1.62 to 4.59)	1.22 (0.90 to 1.62)	0.58 (0.33 to 0.89)	4.21 (1.89 to 7.35)	319.70 (186.65 to 488.25)	27.08 (23.70 to 30.67)
Cabo Verde	1992	2.95 (1.62 to 4.56)	1.23 (0.90 to 1.64)	0.58 (0.33 to 0.89)	4.21 (1.90 to 7.33)	306.31 (178.15 to 467.30)	27.11 (23.79 to 30.52)
Cabo Verde	1993	2.94 (1.60 to 4.55)	1.24 (0.91 to 1.65)	0.58 (0.33 to 0.90)	4.21 (1.91 to 7.27)	294.02 (166.59 to 451.65)	27.14 (23.81 to 30.56)
Cabo Verde	1994	2.93 (1.59 to 4.54)	1.25 (0.92 to 1.67)	0.58 (0.33 to 0.89)	4.22 (1.92 to 7.26)	283.05 (158.29 to 433.76)	27.16 (23.72 to 30.71)
Cabo Verde	1995	2.92 (1.58 to 4.54)	1.25 (0.92 to 1.68)	0.58 (0.33 to 0.90)	4.22 (1.92 to 7.32)	273.66 (151.63 to 421.26)	27.17 (23.63 to 30.80)
Cabo Verde	1996	2.92 (1.59 to 4.51)	1.26 (0.94 to 1.69)	0.58 (0.33 to 0.89)	4.23 (1.95 to 7.26)	265.63 (148.90 to 405.38)	27.19 (23.78 to 30.76)
Cabo Verde	1997	2.92 (1.60 to 4.52)	1.27 (0.95 to 1.71)	0.58 (0.33 to 0.89)	4.24 (1.97 to 7.27)	258.42 (147.77 to 391.44)	27.22 (23.80 to 30.73)
Cabo Verde	1998	2.92 (1.61 to 4.51)	1.29 (0.96 to 1.74)	0.58 (0.33 to 0.89)	4.26 (1.99 to 7.27)	251.71 (145.96 to 381.09)	27.26 (23.86 to 30.80)
Cabo Verde	1999	2.93 (1.61 to 4.55)	1.30 (0.97 to 1.75)	0.58 (0.34 to 0.89)	4.28 (2.02 to 7.28)	245.20 (143.05 to 368.98)	27.32 (23.88 to 30.91)
Cabo Verde	2000	2.94 (1.61 to 4.57)	1.30 (0.96 to 1.76)	0.58 (0.33 to 0.88)	4.29 (2.03 to 7.32)	238.59 (139.56 to 359.24)	27.40 (23.84 to 31.11)
Cabo Verde	2001	2.95 (1.63 to 4.57)	1.30 (0.96 to 1.77)	0.59 (0.34 to 0.88)	4.30 (2.03 to 7.33)	231.05 (137.11 to 345.96)	27.54 (24.06 to 31.12)
Cabo Verde	2002	2.98 (1.65 to 4.58)	1.30 (0.96 to 1.77)	0.59 (0.34 to 0.89)	4.31 (2.03 to 7.33)	222.71 (132.78 to 333.45)	27.78 (24.37 to 31.37)
Cabo Verde	2003	3.02 (1.67 to 4.66)	1.30 (0.96 to 1.76)	0.59 (0.35 to 0.90)	4.33 (2.04 to 7.41)	214.71 (127.69 to 324.67)	28.05 (24.59 to 31.68)
Cabo Verde	2004	3.06 (1.69 to 4.75)	1.30 (0.96 to 1.75)	0.60 (0.35 to 0.91)	4.34 (2.03 to 7.46)	208.16 (123.58 to 316.30)	28.33 (24.76 to 32.06)
Cabo Verde	2005	3.10 (1.71 to 4.86)	1.30 (0.95 to 1.75)	0.60 (0.35 to 0.92)	4.36 (2.04 to 7.48)	204.17 (119.99 to 315.70)	28.57 (24.89 to 32.45)
Cabo Verde	2006	3.14 (1.74 to 4.88)	1.30 (0.96 to 1.74)	0.61 (0.35 to 0.93)	4.37 (2.06 to 7.53)	202.17 (119.23 to 310.37)	28.81 (25.17 to 32.59)
Cabo Verde	2007	3.18 (1.77 to 4.91)	1.29 (0.96 to 1.73)	0.61 (0.36 to 0.93)	4.40 (2.07 to 7.58)	200.68 (118.02 to 306.16)	29.10 (25.51 to 32.94)
Cabo Verde	2008	3.22 (1.79 to 5.00)	1.28 (0.95 to 1.71)	0.62 (0.36 to 0.94)	4.42 (2.08 to 7.59)	199.43 (116.62 to 304.55)	29.38 (25.75 to 33.26)
Cabo Verde	2009	3.27 (1.82 to 5.07)	1.28 (0.95 to 1.69)	0.62 (0.37 to 0.95)	4.45 (2.10 to 7.66)	198.12 (114.32 to 305.32)	29.63 (26.04 to 33.63)
Cabo Verde	2010	3.31 (1.84 to 5.17)	1.28 (0.95 to 1.70)	0.63 (0.37 to 0.95)	4.47 (2.10 to 7.73)	196.49 (111.60 to 304.88)	29.80 (26.03 to 33.93)
Cabo Verde	2011	3.37 (1.87 to 5.23)	1.28 (0.96 to 1.71)	0.63 (0.37 to 0.95)	4.50 (2.11 to 7.79)	193.85 (111.12 to 299.12)	29.96 (26.24 to 34.03)
Cabo Verde	2012	3.43 (1.92 to 5.31)	1.30 (0.96 to 1.73)	0.63 (0.37 to 0.95)	4.54 (2.10 to 7.84)	190.07 (109.70 to 292.29)	30.19 (26.43 to 34.25)
Cabo Verde	2013	3.49 (1.96 to 5.39)	1.32 (0.98 to 1.76)	0.63 (0.37 to 0.95)	4.58 (2.10 to 7.90)	185.64 (108.22 to 285.32)	30.44 (26.61 to 34.45)
Cabo Verde	2014	3.56 (2.00 to 5.47)	1.34 (0.99 to 1.78)	0.63 (0.37 to 0.96)	4.63 (2.09 to 7.99)	181.09 (106.30 to 278.21)	30.66 (26.79 to 34.74)
Cabo Verde	2015	3.62 (2.02 to 5.61)	1.35 (1.00 to 1.81)	0.64 (0.37 to 0.96)	4.66 (2.10 to 8.10)	176.91 (104.38 to 272.99)	30.82 (26.87 to 35.01)
Cabo Verde	2016	3.69 (2.07 to 5.68)	1.36 (1.00 to 1.81)	0.64 (0.37 to 0.96)	4.69 (2.11 to 8.14)	172.49 (102.56 to 263.82)	30.85 (26.89 to 34.93)
Cabo Verde	2017	3.75 (2.12 to 5.78)	1.37 (1.01 to 1.83)	0.64 (0.38 to 0.96)	4.71 (2.16 to 8.21)	167.57 (101.03 to 255.63)	30.77 (26.76 to 34.80)
Cabo Verde	2018	3.82 (2.16 to 5.89)	1.37 (1.01 to 1.84)	0.65 (0.38 to 0.97)	4.74 (2.16 to 8.23)	163.29 (97.66 to 250.11)	30.66 (26.65 to 34.70)
Cabo Verde	2019	3.88 (2.17 to 6.02)	1.38 (1.02 to 1.85)	0.65 (0.38 to 0.98)	4.75 (2.17 to 8.23)	160.77 (95.79 to 246.97)	30.60 (26.51 to 34.85)
Cabo Verde	2020	3.94 (2.18 to 6.16)	1.40 (1.03 to 1.88)	0.66 (0.38 to 1.00)	4.74 (2.16 to 8.29)	161.37 (94.65 to 245.05)	30.33 (26.35 to 34.53)
Cabo Verde	2021	3.99 (2.26 to 6.15)	1.40 (1.04 to 1.87)	0.65 (0.38 to 0.99)	4.85 (2.18 to 8.62)	162.80 (95.70 to 249.58)	30.19 (26.29 to 34.25)
Cambodia	1990	2.54 (1.35 to 3.99)	0.61 (0.43 to 0.84)	0.22 (0.11 to 0.36)	4.90 (2.19 to 8.71)	222.28 (138.98 to 324.28)	44.19 (37.30 to 51.47)
Cambodia	1991	2.55 (1.36 to 3.98)	0.61 (0.44 to 0.84)	0.22 (0.11 to 0.36)	4.89 (2.17 to 8.59)	220.48 (139.27 to 318.09)	44.37 (37.57 to 51.39)
Cambodia	1992	2.57 (1.37 to 3.99)	0.62 (0.45 to 0.85)	0.22 (0.11 to 0.36)	4.88 (2.15 to 8.52)	218.58 (139.25 to 314.36)	44.57 (37.76 to 51.50)
Cambodia	1993	2.58 (1.37 to 4.02)	0.63 (0.45 to 0.87)	0.22 (0.11 to 0.36)	4.87 (2.15 to 8.49)	216.62 (137.92 to 313.28)	44.78 (37.95 to 51.74)
Cambodia	1994	2.59 (1.38 to 4.03)	0.63 (0.45 to 0.88)	0.22 (0.11 to 0.36)	4.86 (2.15 to 8.49)	214.68 (135.59 to 311.07)	45.00 (38.08 to 52.21)
Cambodia	1995	2.60 (1.39 to 4.07)	0.64 (0.45 to 0.89)	0.22 (0.11 to 0.36)	4.86 (2.13 to 8.54)	212.86 (132.42 to 310.50)	45.22 (38.17 to 52.68)
Cambodia	1996	2.62 (1.40 to 4.08)	0.64 (0.45 to 0.89)	0.22 (0.11 to 0.36)	4.85 (2.12 to 8.47)	210.78 (132.45 to 306.69)	45.45 (38.60 to 52.70)
Cambodia	1997	2.63 (1.42 to 4.15)	0.64 (0.46 to 0.89)	0.22 (0.11 to 0.36)	4.83 (2.12 to 8.47)	208.23 (130.09 to 302.93)	45.71 (38.97 to 52.81)
Cambodia	1998	2.65 (1.43 to 4.17)	0.65 (0.46 to 0.90)	0.22 (0.11 to 0.35)	4.82 (2.09 to 8.48)	205.59 (127.94 to 299.52)	45.98 (39.29 to 53.14)
Cambodia	1999	2.67 (1.44 to 4.23)	0.65 (0.46 to 0.90)	0.22 (0.11 to 0.35)	4.81 (2.06 to 8.48)	203.25 (125.51 to 297.13)	46.25 (39.57 to 53.63)
Cambodia	2000	2.68 (1.44 to 4.27)	0.65 (0.46 to 0.91)	0.21 (0.11 to 0.35)	4.81 (2.03 to 8.53)	201.60 (123.02 to 296.41)	46.51 (39.66 to 54.16)
Cambodia	2001	2.71 (1.45 to 4.31)	0.66 (0.47 to 0.91)	0.21 (0.11 to 0.34)	4.82 (2.07 to 8.54)	200.46 (122.60 to 294.36)	46.78 (40.01 to 54.24)
Cambodia	2002	2.74 (1.47 to 4.34)	0.66 (0.47 to 0.90)	0.21 (0.11 to 0.34)	4.86 (2.11 to 8.56)	199.39 (121.18 to 293.08)	47.05 (40.31 to 54.40)
Cambodia	2003	2.77 (1.50 to 4.38)	0.67 (0.47 to 0.91)	0.21 (0.11 to 0.34)	4.89 (2.15 to 8.65)	198.36 (120.07 to 291.95)	47.33 (40.42 to 54.68)
Cambodia	2004	2.80 (1.52 to 4.45)	0.67 (0.48 to 0.92)	0.21 (0.11 to 0.33)	4.92 (2.16 to 8.66)	197.38 (117.98 to 292.40)	47.62 (40.44 to 55.23)
Cambodia	2005	2.84 (1.52 to 4.50)	0.67 (0.48 to 0.92)	0.21 (0.11 to 0.33)	4.93 (2.18 to 8.72)	196.39 (115.74 to 294.60)	47.89 (40.56 to 55.76)
Cambodia	2006	2.87 (1.55 to 4.55)	0.68 (0.48 to 0.93)	0.21 (0.11 to 0.33)	4.92 (2.19 to 8.68)	195.22 (115.30 to 290.95)	48.18 (40.83 to 55.94)
Cambodia	2007	2.91 (1.57 to 4.60)	0.68 (0.49 to 0.94)	0.21 (0.11 to 0.34)	4.89 (2.19 to 8.63)	193.71 (114.77 to 287.33)	48.51 (41.17 to 56.47)
Cambodia	2008	2.94 (1.59 to 4.65)	0.69 (0.49 to 0.96)	0.21 (0.11 to 0.34)	4.86 (2.16 to 8.61)	191.95 (113.80 to 284.47)	48.85 (41.44 to 56.92)
Cambodia	2009	2.98 (1.60 to 4.70)	0.70 (0.50 to 0.97)	0.21 (0.11 to 0.34)	4.84 (2.13 to 8.60)	190.00 (112.95 to 282.31)	49.17 (41.58 to 57.29)
Cambodia	2010	3.02 (1.60 to 4.77)	0.70 (0.50 to 0.98)	0.21 (0.11 to 0.34)	4.83 (2.11 to 8.62)	187.93 (111.01 to 281.33)	49.47 (41.71 to 57.63)
Cambodia	2011	3.05 (1.63 to 4.81)	0.71 (0.51 to 0.99)	0.21 (0.11 to 0.34)	4.85 (2.11 to 8.60)	184.97 (110.45 to 275.05)	49.76 (42.12 to 57.82)
Cambodia	2012	3.09 (1.67 to 4.90)	0.72 (0.51 to 1.00)	0.21 (0.11 to 0.34)	4.88 (2.12 to 8.69)	180.85 (109.44 to 267.46)	50.05 (42.47 to 57.96)
Cambodia	2013	3.14 (1.70 to 5.00)	0.73 (0.52 to 1.00)	0.21 (0.11 to 0.34)	4.92 (2.10 to 8.87)	176.33 (107.21 to 261.03)	50.34 (42.84 to 58.28)
Cambodia	2014	3.18 (1.73 to 5.09)	0.74 (0.53 to 1.01)	0.21 (0.11 to 0.34)	4.97 (2.08 to 9.03)	172.17 (104.72 to 254.94)	50.63 (42.97 to 58.54)
Cambodia	2015	3.22 (1.75 to 5.15)	0.74 (0.54 to 1.02)	0.21 (0.11 to 0.34)	5.00 (2.08 to 9.25)	169.14 (103.27 to 250.02)	50.90 (43.19 to 58.98)
Cambodia	2016	3.28 (1.78 to 5.20)	0.75 (0.54 to 1.02)	0.21 (0.11 to 0.34)	5.05 (2.12 to 9.26)	166.87 (103.10 to 247.14)	51.19 (43.63 to 59.13)
Cambodia	2017	3.34 (1.80 to 5.28)	0.75 (0.54 to 1.02)	0.21 (0.11 to 0.34)	5.11 (2.13 to 9.32)	164.69 (101.79 to 242.98)	51.51 (44.00 to 59.66)
Cambodia	2018	3.39 (1.83 to 5.37)	0.75 (0.54 to 1.03)	0.21 (0.11 to 0.35)	5.17 (2.17 to 9.45)	162.88 (99.48 to 240.08)	51.82 (44.18 to 60.22)
Cambodia	2019	3.43 (1.85 to 5.46)	0.75 (0.54 to 1.03)	0.21 (0.11 to 0.35)	5.22 (2.19 to 9.58)	161.74 (98.60 to 238.33)	52.08 (44.24 to 60.69)
Cambodia	2020	3.43 (1.86 to 5.44)	0.76 (0.54 to 1.04)	0.22 (0.11 to 0.35)	5.21 (2.20 to 9.64)	162.60 (98.23 to 241.17)	52.48 (44.54 to 61.27)
Cambodia	2021	3.49 (1.91 to 5.54)	0.76 (0.55 to 1.05)	0.22 (0.11 to 0.36)	5.30 (2.22 to 9.60)	163.27 (100.07 to 239.28)	52.43 (44.20 to 61.06)
Cameroon	1990	3.48 (1.90 to 5.49)	1.37 (1.01 to 1.88)	0.51 (0.28 to 0.80)	5.13 (2.30 to 8.97)	194.91 (111.09 to 295.30)	28.01 (24.31 to 31.85)
Cameroon	1991	3.48 (1.91 to 5.45)	1.39 (1.02 to 1.89)	0.51 (0.28 to 0.80)	5.14 (2.30 to 9.00)	192.74 (112.85 to 286.97)	28.02 (24.38 to 31.72)
Cameroon	1992	3.47 (1.92 to 5.38)	1.40 (1.03 to 1.91)	0.51 (0.29 to 0.80)	5.13 (2.30 to 9.00)	190.57 (113.45 to 281.66)	28.02 (24.39 to 31.66)
Cameroon	1993	3.46 (1.92 to 5.36)	1.41 (1.04 to 1.92)	0.51 (0.29 to 0.80)	5.13 (2.28 to 8.97)	188.46 (113.02 to 277.69)	28.01 (24.41 to 31.67)
Cameroon	1994	3.44 (1.90 to 5.34)	1.42 (1.06 to 1.93)	0.51 (0.29 to 0.80)	5.12 (2.27 to 8.97)	186.48 (111.32 to 276.48)	28.01 (24.42 to 31.77)
Cameroon	1995	3.43 (1.89 to 5.34)	1.44 (1.06 to 1.95)	0.51 (0.29 to 0.80)	5.10 (2.25 to 8.93)	184.67 (109.27 to 276.95)	28.01 (24.37 to 31.88)
Cameroon	1996	3.41 (1.91 to 5.27)	1.46 (1.08 to 1.96)	0.52 (0.29 to 0.80)	5.07 (2.27 to 8.79)	182.67 (109.51 to 272.24)	27.99 (24.43 to 31.74)
Cameroon	1997	3.38 (1.90 to 5.21)	1.48 (1.10 to 2.00)	0.52 (0.29 to 0.80)	5.03 (2.28 to 8.64)	180.30 (108.95 to 269.75)	27.94 (24.42 to 31.66)
Cameroon	1998	3.35 (1.89 to 5.18)	1.51 (1.12 to 2.03)	0.52 (0.29 to 0.80)	4.98 (2.30 to 8.51)	177.94 (107.92 to 263.68)	27.89 (24.37 to 31.59)
Cameroon	1999	3.32 (1.88 to 5.15)	1.53 (1.13 to 2.05)	0.52 (0.29 to 0.80)	4.94 (2.31 to 8.34)	175.97 (106.63 to 261.75)	27.86 (24.26 to 31.64)
Cameroon	2000	3.31 (1.87 to 5.16)	1.54 (1.13 to 2.07)	0.52 (0.29 to 0.81)	4.92 (2.32 to 8.30)	174.77 (105.81 to 262.11)	27.88 (24.14 to 31.75)
Cameroon	2001	3.31 (1.87 to 5.15)	1.53 (1.13 to 2.06)	0.52 (0.29 to 0.81)	4.92 (2.33 to 8.27)	174.14 (105.53 to 259.92)	27.96 (24.36 to 31.73)
Cameroon	2002	3.32 (1.87 to 5.15)	1.52 (1.13 to 2.05)	0.53 (0.30 to 0.81)	4.92 (2.33 to 8.31)	173.60 (104.80 to 259.47)	28.10 (24.56 to 31.89)
Cameroon	2003	3.34 (1.88 to 5.18)	1.51 (1.12 to 2.04)	0.53 (0.31 to 0.81)	4.93 (2.31 to 8.38)	173.09 (103.81 to 260.44)	28.27 (24.76 to 32.04)
Cameroon	2004	3.35 (1.88 to 5.21)	1.50 (1.11 to 2.02)	0.53 (0.31 to 0.82)	4.94 (2.29 to 8.45)	172.58 (102.12 to 260.51)	28.46 (24.90 to 32.27)
Cameroon	2005	3.37 (1.89 to 5.24)	1.49 (1.10 to 2.01)	0.54 (0.31 to 0.82)	4.94 (2.27 to 8.54)	171.99 (99.95 to 260.88)	28.62 (24.93 to 32.48)
Cameroon	2006	3.40 (1.91 to 5.25)	1.47 (1.09 to 1.98)	0.54 (0.31 to 0.83)	4.96 (2.30 to 8.44)	170.73 (100.02 to 257.76)	28.81 (25.17 to 32.57)
Cameroon	2007	3.44 (1.92 to 5.28)	1.45 (1.08 to 1.95)	0.54 (0.31 to 0.83)	4.98 (2.34 to 8.42)	168.53 (98.88 to 254.57)	29.04 (25.45 to 32.82)
Cameroon	2008	3.48 (1.95 to 5.35)	1.43 (1.06 to 1.92)	0.55 (0.31 to 0.84)	5.01 (2.36 to 8.43)	165.90 (96.98 to 249.51)	29.27 (25.68 to 33.06)
Cameroon	2009	3.52 (1.96 to 5.45)	1.42 (1.05 to 1.90)	0.55 (0.31 to 0.84)	5.04 (2.37 to 8.48)	163.31 (95.85 to 245.18)	29.48 (25.82 to 33.32)
Cameroon	2010	3.57 (1.97 to 5.56)	1.41 (1.04 to 1.90)	0.55 (0.31 to 0.85)	5.05 (2.35 to 8.54)	161.24 (95.13 to 244.47)	29.62 (25.77 to 33.66)
Cameroon	2011	3.61 (2.01 to 5.61)	1.42 (1.05 to 1.92)	0.55 (0.31 to 0.85)	5.06 (2.38 to 8.55)	159.25 (96.10 to 237.00)	29.77 (26.05 to 33.66)
Cameroon	2012	3.67 (2.05 to 5.68)	1.45 (1.06 to 1.94)	0.55 (0.31 to 0.85)	5.08 (2.39 to 8.64)	156.84 (96.74 to 230.95)	30.00 (26.28 to 33.88)
Cameroon	2013	3.72 (2.09 to 5.77)	1.48 (1.08 to 1.98)	0.56 (0.31 to 0.85)	5.09 (2.38 to 8.71)	154.38 (96.29 to 226.96)	30.26 (26.45 to 34.18)
Cameroon	2014	3.78 (2.13 to 5.87)	1.50 (1.09 to 2.02)	0.56 (0.32 to 0.85)	5.11 (2.36 to 8.85)	152.24 (95.59 to 223.64)	30.51 (26.55 to 34.55)
Cameroon	2015	3.84 (2.15 to 5.93)	1.52 (1.11 to 2.06)	0.56 (0.32 to 0.85)	5.12 (2.34 to 8.94)	150.80 (94.47 to 223.70)	30.69 (26.59 to 34.83)
Cameroon	2016	3.90 (2.19 to 6.01)	1.53 (1.12 to 2.06)	0.56 (0.32 to 0.86)	5.15 (2.35 to 8.92)	149.85 (94.18 to 219.28)	30.75 (26.81 to 34.71)
Cameroon	2017	3.96 (2.23 to 6.10)	1.55 (1.14 to 2.07)	0.56 (0.32 to 0.87)	5.19 (2.37 to 8.89)	148.96 (92.99 to 216.18)	30.70 (26.89 to 34.68)
Cameroon	2018	4.03 (2.24 to 6.23)	1.55 (1.15 to 2.09)	0.57 (0.32 to 0.88)	5.24 (2.40 to 8.91)	148.16 (91.58 to 215.28)	30.63 (26.74 to 34.69)
Cameroon	2019	4.09 (2.26 to 6.34)	1.56 (1.16 to 2.11)	0.57 (0.32 to 0.88)	5.26 (2.38 to 9.01)	147.49 (89.21 to 216.25)	30.59 (26.62 to 34.91)
Cameroon	2020	4.18 (2.32 to 6.34)	1.57 (1.15 to 2.11)	0.57 (0.33 to 0.87)	5.29 (2.36 to 9.04)	146.87 (90.21 to 220.94)	30.35 (26.45 to 34.48)
Cameroon	2021	4.20 (2.35 to 6.48)	1.58 (1.16 to 2.13)	0.57 (0.32 to 0.88)	5.39 (2.43 to 9.34)	147.64 (89.24 to 221.92)	30.26 (26.30 to 34.35)
Canada	1990	10.07 (8.49 to 11.58)	38.49 (33.88 to 43.77)	8.42 (7.13 to 9.74)	20.58 (16.93 to 24.84)	561.71 (281.35 to 976.38)	79.80 (69.36 to 90.72)
Canada	1991	10.22 (8.75 to 11.67)	38.96 (34.35 to 44.28)	8.60 (7.40 to 9.83)	21.04 (17.44 to 25.26)	537.26 (270.03 to 911.54)	80.25 (70.05 to 90.93)
Canada	1992	10.37 (8.92 to 11.88)	39.49 (34.74 to 45.00)	8.75 (7.60 to 9.94)	21.52 (17.85 to 25.72)	515.81 (259.23 to 851.21)	80.69 (70.64 to 91.49)
Canada	1993	10.53 (9.05 to 12.08)	40.04 (35.16 to 45.66)	8.88 (7.74 to 10.04)	22.00 (18.27 to 26.21)	498.41 (252.78 to 819.40)	81.10 (71.16 to 91.89)
Canada	1994	10.70 (9.15 to 12.31)	40.59 (35.46 to 46.40)	8.97 (7.74 to 10.16)	22.50 (18.65 to 26.88)	486.14 (247.91 to 802.35)	81.45 (71.27 to 92.54)
Canada	1995	10.88 (9.19 to 12.60)	41.11 (35.83 to 47.04)	9.02 (7.65 to 10.28)	23.00 (18.95 to 27.50)	480.08 (245.08 to 794.53)	81.72 (71.28 to 93.01)
Canada	1996	11.07 (9.45 to 12.71)	42.14 (37.22 to 47.63)	9.04 (7.83 to 10.19)	23.55 (19.54 to 28.07)	479.04 (245.20 to 789.84)	82.06 (71.79 to 92.97)
Canada	1997	11.28 (9.66 to 12.87)	43.87 (39.26 to 49.13)	9.05 (7.95 to 10.15)	24.14 (20.05 to 28.85)	480.43 (246.58 to 790.68)	82.54 (72.44 to 93.20)
Canada	1998	11.49 (9.85 to 13.11)	45.76 (41.43 to 50.72)	9.05 (7.98 to 10.15)	24.74 (20.58 to 29.60)	483.23 (248.15 to 791.57)	83.03 (72.93 to 93.90)
Canada	1999	11.70 (10.01 to 13.39)	47.28 (43.03 to 52.00)	9.05 (7.97 to 10.19)	25.28 (20.94 to 30.29)	486.36 (248.21 to 796.84)	83.41 (73.04 to 94.38)
Canada	2000	11.89 (10.06 to 13.79)	47.89 (43.48 to 52.59)	9.05 (7.84 to 10.29)	25.71 (21.12 to 30.96)	488.80 (246.93 to 804.54)	83.56 (72.82 to 94.86)
Canada	2001	12.08 (10.38 to 13.93)	47.61 (43.43 to 52.16)	9.04 (7.96 to 10.16)	26.03 (21.47 to 31.16)	493.16 (251.34 to 808.68)	83.32 (72.95 to 94.38)
Canada	2002	12.28 (10.66 to 14.12)	46.99 (42.93 to 51.52)	9.04 (7.94 to 10.14)	26.30 (21.80 to 31.41)	501.04 (254.03 to 824.66)	82.78 (72.53 to 93.62)
Canada	2003	12.46 (10.84 to 14.38)	46.23 (42.27 to 50.71)	9.03 (7.87 to 10.16)	26.55 (22.05 to 31.76)	509.84 (258.94 to 840.48)	82.15 (71.94 to 92.88)
Canada	2004	12.61 (10.89 to 14.60)	45.55 (41.58 to 50.12)	9.04 (7.78 to 10.20)	26.79 (22.17 to 32.09)	516.93 (263.24 to 858.58)	81.62 (71.21 to 92.36)
Canada	2005	12.71 (10.85 to 14.80)	45.17 (41.07 to 49.81)	9.05 (7.65 to 10.34)	27.05 (22.27 to 32.51)	519.75 (262.91 to 869.95)	81.43 (70.81 to 92.52)
Canada	2006	12.76 (11.02 to 14.76)	45.06 (41.10 to 49.47)	9.10 (7.77 to 10.32)	27.33 (22.65 to 32.71)	517.26 (259.96 to 864.92)	82.04 (71.56 to 92.92)
Canada	2007	12.80 (11.08 to 14.74)	45.02 (41.13 to 49.23)	9.18 (7.89 to 10.35)	27.62 (22.96 to 32.95)	511.56 (254.12 to 849.71)	83.46 (73.01 to 94.48)
Canada	2008	12.82 (11.08 to 14.72)	45.00 (40.96 to 49.21)	9.29 (8.03 to 10.46)	27.92 (23.19 to 33.18)	504.64 (251.58 to 837.54)	85.15 (74.60 to 96.37)
Canada	2009	12.85 (11.02 to 14.80)	44.95 (40.70 to 49.20)	9.37 (8.11 to 10.59)	28.25 (23.33 to 33.77)	498.53 (248.30 to 826.46)	86.56 (75.65 to 98.06)
Canada	2010	12.88 (10.85 to 15.01)	44.82 (40.29 to 49.29)	9.43 (8.10 to 10.76)	28.60 (23.48 to 34.51)	495.26 (246.40 to 825.26)	87.16 (75.85 to 99.38)
Canada	2011	12.92 (11.00 to 14.87)	43.39 (38.71 to 47.97)	9.45 (8.19 to 10.76)	29.02 (23.84 to 34.98)	494.03 (248.89 to 819.82)	87.02 (76.11 to 99.01)
Canada	2012	12.98 (11.15 to 14.86)	40.25 (35.24 to 45.83)	9.46 (8.26 to 10.75)	29.53 (24.24 to 35.69)	492.71 (248.55 to 819.33)	86.66 (76.13 to 98.35)
Canada	2013	13.05 (11.15 to 14.99)	36.57 (30.83 to 43.56)	9.48 (8.27 to 10.79)	30.09 (24.41 to 36.68)	491.50 (249.06 to 819.50)	86.22 (75.74 to 97.83)
Canada	2014	13.12 (11.13 to 15.13)	33.53 (26.96 to 42.15)	9.49 (8.21 to 10.84)	30.69 (24.64 to 37.83)	490.48 (250.65 to 819.60)	85.83 (75.07 to 97.59)
Canada	2015	13.18 (11.10 to 15.34)	32.29 (24.88 to 42.32)	9.51 (8.11 to 10.95)	31.30 (24.78 to 39.11)	489.80 (252.05 to 826.16)	85.62 (74.57 to 97.46)
Canada	2016	13.25 (11.35 to 15.28)	32.38 (24.91 to 42.16)	9.57 (8.26 to 10.96)	32.03 (25.22 to 40.17)	484.55 (249.14 to 812.26)	85.64 (74.89 to 97.19)
Canada	2017	13.35 (11.53 to 15.33)	32.51 (25.08 to 42.37)	9.69 (8.36 to 11.08)	32.87 (25.74 to 41.45)	473.76 (243.03 to 789.08)	85.80 (75.23 to 96.96)
Canada	2018	13.43 (11.55 to 15.50)	32.64 (25.19 to 42.61)	9.82 (8.35 to 11.27)	33.68 (26.08 to 42.99)	463.44 (237.83 to 773.60)	86.02 (75.56 to 97.57)
Canada	2019	13.48 (11.42 to 15.63)	32.70 (25.06 to 42.61)	9.88 (8.27 to 11.46)	34.29 (26.25 to 44.05)	459.65 (236.43 to 773.47)	86.22 (75.42 to 97.93)
Canada	2020	13.45 (11.40 to 15.44)	32.42 (24.77 to 42.37)	9.77 (8.26 to 11.24)	34.67 (26.44 to 44.13)	500.06 (261.48 to 817.02)	87.98 (76.64 to 100.19)
Canada	2021	13.50 (11.50 to 15.49)	32.36 (24.81 to 42.12)	9.41 (8.16 to 10.72)	34.93 (26.66 to 44.14)	426.21 (221.22 to 711.13)	88.42 (77.29 to 100.23)
Central African Republic	1990	4.40 (2.45 to 6.81)	1.41 (1.03 to 1.94)	0.36 (0.20 to 0.58)	5.38 (2.30 to 9.85)	350.98 (193.54 to 534.54)	31.49 (26.65 to 36.80)
Central African Republic	1991	4.41 (2.47 to 6.78)	1.41 (1.04 to 1.93)	0.36 (0.20 to 0.58)	5.34 (2.29 to 9.83)	350.84 (195.50 to 533.10)	31.54 (26.68 to 36.72)
Central African Republic	1992	4.41 (2.48 to 6.76)	1.42 (1.04 to 1.93)	0.36 (0.20 to 0.58)	5.30 (2.27 to 9.73)	350.46 (197.28 to 530.07)	31.59 (26.73 to 36.68)
Central African Republic	1993	4.40 (2.48 to 6.73)	1.42 (1.04 to 1.92)	0.36 (0.20 to 0.58)	5.27 (2.24 to 9.73)	349.91 (197.92 to 528.32)	31.64 (26.77 to 36.62)
Central African Republic	1994	4.40 (2.47 to 6.72)	1.42 (1.04 to 1.93)	0.36 (0.20 to 0.57)	5.25 (2.22 to 9.70)	349.24 (199.05 to 526.79)	31.68 (26.77 to 36.70)
Central African Republic	1995	4.39 (2.45 to 6.77)	1.42 (1.04 to 1.94)	0.36 (0.20 to 0.57)	5.24 (2.21 to 9.68)	348.52 (200.01 to 526.84)	31.70 (26.66 to 36.91)
Central African Republic	1996	4.38 (2.43 to 6.71)	1.43 (1.05 to 1.93)	0.36 (0.20 to 0.57)	5.23 (2.22 to 9.69)	347.27 (199.13 to 527.49)	31.73 (26.78 to 36.83)
Central African Republic	1997	4.37 (2.44 to 6.65)	1.43 (1.05 to 1.93)	0.36 (0.20 to 0.56)	5.23 (2.20 to 9.66)	345.30 (198.40 to 524.81)	31.78 (26.87 to 36.84)
Central African Republic	1998	4.36 (2.47 to 6.58)	1.44 (1.06 to 1.94)	0.36 (0.20 to 0.56)	5.23 (2.19 to 9.67)	343.08 (197.59 to 521.13)	31.85 (26.92 to 36.88)
Central African Republic	1999	4.35 (2.46 to 6.56)	1.44 (1.06 to 1.94)	0.36 (0.20 to 0.57)	5.23 (2.17 to 9.68)	341.08 (194.56 to 518.12)	31.91 (26.94 to 37.13)
Central African Republic	2000	4.35 (2.44 to 6.57)	1.45 (1.06 to 1.95)	0.36 (0.20 to 0.57)	5.23 (2.15 to 9.65)	339.78 (191.14 to 521.62)	31.96 (27.00 to 37.36)
Central African Republic	2001	4.35 (2.47 to 6.55)	1.45 (1.07 to 1.94)	0.36 (0.20 to 0.56)	5.23 (2.19 to 9.62)	338.63 (193.65 to 515.71)	32.01 (27.16 to 37.23)
Central African Republic	2002	4.37 (2.51 to 6.59)	1.45 (1.07 to 1.94)	0.35 (0.20 to 0.56)	5.22 (2.21 to 9.55)	336.95 (194.64 to 511.79)	32.08 (27.22 to 37.25)
Central African Republic	2003	4.39 (2.53 to 6.66)	1.45 (1.07 to 1.95)	0.35 (0.19 to 0.55)	5.21 (2.22 to 9.47)	335.05 (193.44 to 506.38)	32.17 (27.29 to 37.31)
Central African Republic	2004	4.42 (2.53 to 6.75)	1.45 (1.08 to 1.95)	0.35 (0.19 to 0.55)	5.21 (2.23 to 9.44)	333.22 (192.09 to 503.45)	32.26 (27.34 to 37.44)
Central African Republic	2005	4.44 (2.53 to 6.82)	1.46 (1.07 to 1.97)	0.35 (0.19 to 0.55)	5.20 (2.25 to 9.40)	331.81 (190.30 to 503.63)	32.36 (27.35 to 37.68)
Central African Republic	2006	4.46 (2.56 to 6.79)	1.46 (1.08 to 1.97)	0.35 (0.19 to 0.55)	5.20 (2.26 to 9.42)	330.46 (191.87 to 498.50)	32.48 (27.46 to 37.79)
Central African Republic	2007	4.50 (2.60 to 6.78)	1.47 (1.09 to 1.98)	0.35 (0.19 to 0.55)	5.21 (2.26 to 9.44)	328.73 (190.50 to 495.75)	32.63 (27.63 to 37.89)
Central African Republic	2008	4.54 (2.61 to 6.82)	1.48 (1.09 to 2.00)	0.35 (0.19 to 0.55)	5.21 (2.26 to 9.46)	326.72 (187.64 to 491.70)	32.81 (27.77 to 38.12)
Central African Republic	2009	4.57 (2.63 to 6.93)	1.48 (1.09 to 2.01)	0.35 (0.19 to 0.55)	5.21 (2.24 to 9.52)	324.57 (182.12 to 489.18)	32.98 (27.84 to 38.44)
Central African Republic	2010	4.59 (2.64 to 7.03)	1.49 (1.09 to 2.02)	0.35 (0.19 to 0.55)	5.22 (2.21 to 9.60)	322.40 (177.50 to 488.23)	33.13 (27.90 to 38.67)
Central African Republic	2011	4.61 (2.67 to 7.00)	1.49 (1.10 to 2.02)	0.35 (0.19 to 0.55)	5.22 (2.22 to 9.63)	319.28 (180.57 to 477.85)	33.29 (28.08 to 38.78)
Central African Republic	2012	4.64 (2.70 to 7.00)	1.49 (1.10 to 2.02)	0.35 (0.19 to 0.55)	5.23 (2.23 to 9.66)	314.76 (181.71 to 465.48)	33.49 (28.35 to 38.88)
Central African Republic	2013	4.66 (2.71 to 7.01)	1.49 (1.10 to 2.02)	0.36 (0.20 to 0.56)	5.24 (2.24 to 9.57)	309.69 (182.50 to 454.39)	33.68 (28.60 to 39.11)
Central African Republic	2014	4.69 (2.72 to 7.09)	1.50 (1.10 to 2.01)	0.36 (0.20 to 0.56)	5.25 (2.24 to 9.55)	304.92 (182.67 to 447.35)	33.83 (28.72 to 39.39)
Central African Republic	2015	4.71 (2.71 to 7.18)	1.50 (1.10 to 2.01)	0.36 (0.20 to 0.56)	5.26 (2.24 to 9.65)	301.29 (182.97 to 440.35)	33.93 (28.73 to 39.65)
Central African Republic	2016	4.70 (2.72 to 7.11)	1.50 (1.11 to 2.01)	0.36 (0.20 to 0.57)	5.29 (2.25 to 9.63)	297.59 (180.60 to 429.54)	33.97 (28.82 to 39.46)
Central African Republic	2017	4.68 (2.70 to 7.12)	1.51 (1.12 to 2.02)	0.36 (0.20 to 0.57)	5.36 (2.26 to 9.75)	292.93 (177.44 to 416.72)	33.98 (28.85 to 39.30)
Central African Republic	2018	4.65 (2.66 to 7.12)	1.51 (1.12 to 2.03)	0.37 (0.20 to 0.57)	5.42 (2.28 to 9.95)	288.81 (172.70 to 409.01)	33.99 (28.78 to 39.34)
Central African Republic	2019	4.64 (2.62 to 7.14)	1.52 (1.12 to 2.03)	0.37 (0.20 to 0.58)	5.46 (2.28 to 10.09)	286.76 (169.68 to 411.44)	33.99 (28.65 to 39.53)
Central African Republic	2020	4.76 (2.74 to 7.24)	1.52 (1.12 to 2.07)	0.37 (0.20 to 0.59)	5.40 (2.30 to 10.10)	290.86 (177.20 to 418.13)	34.03 (28.68 to 39.54)
Central African Republic	2021	4.76 (2.71 to 7.13)	1.53 (1.11 to 2.09)	0.37 (0.20 to 0.58)	5.43 (2.24 to 10.14)	291.03 (171.76 to 419.94)	34.22 (28.94 to 39.95)
Chad	1990	2.46 (1.35 to 3.83)	1.19 (0.87 to 1.62)	0.59 (0.34 to 0.92)	4.42 (1.94 to 7.94)	205.17 (123.27 to 305.85)	24.87 (21.72 to 28.11)
Chad	1991	2.45 (1.35 to 3.82)	1.20 (0.88 to 1.63)	0.59 (0.34 to 0.92)	4.40 (1.94 to 7.84)	202.32 (121.15 to 302.10)	24.83 (21.80 to 28.08)
Chad	1992	2.44 (1.34 to 3.81)	1.21 (0.89 to 1.63)	0.59 (0.34 to 0.92)	4.38 (1.94 to 7.75)	199.73 (119.66 to 296.46)	24.79 (21.78 to 28.01)
Chad	1993	2.43 (1.33 to 3.81)	1.21 (0.90 to 1.64)	0.59 (0.34 to 0.92)	4.37 (1.93 to 7.68)	197.54 (117.66 to 291.42)	24.75 (21.75 to 27.99)
Chad	1994	2.42 (1.32 to 3.81)	1.22 (0.90 to 1.65)	0.59 (0.34 to 0.93)	4.35 (1.93 to 7.64)	195.86 (116.27 to 288.08)	24.71 (21.67 to 27.95)
Chad	1995	2.41 (1.32 to 3.82)	1.22 (0.90 to 1.65)	0.59 (0.34 to 0.92)	4.33 (1.93 to 7.61)	194.83 (114.25 to 287.71)	24.70 (21.60 to 28.00)
Chad	1996	2.40 (1.32 to 3.78)	1.22 (0.90 to 1.64)	0.59 (0.34 to 0.92)	4.31 (1.93 to 7.53)	194.12 (115.78 to 285.26)	24.68 (21.61 to 27.91)
Chad	1997	2.39 (1.32 to 3.75)	1.21 (0.90 to 1.62)	0.59 (0.34 to 0.92)	4.29 (1.93 to 7.48)	193.37 (117.01 to 283.47)	24.62 (21.60 to 27.82)
Chad	1998	2.37 (1.31 to 3.71)	1.21 (0.89 to 1.62)	0.59 (0.34 to 0.91)	4.26 (1.92 to 7.47)	192.67 (117.17 to 279.56)	24.56 (21.51 to 27.76)
Chad	1999	2.36 (1.30 to 3.71)	1.20 (0.88 to 1.61)	0.59 (0.34 to 0.91)	4.24 (1.89 to 7.46)	192.11 (117.75 to 278.72)	24.52 (21.46 to 27.76)
Chad	2000	2.36 (1.29 to 3.70)	1.20 (0.88 to 1.60)	0.59 (0.34 to 0.91)	4.22 (1.88 to 7.48)	191.78 (116.35 to 278.88)	24.53 (21.35 to 27.84)
Chad	2001	2.36 (1.30 to 3.71)	1.20 (0.87 to 1.60)	0.59 (0.35 to 0.91)	4.22 (1.88 to 7.47)	191.51 (117.17 to 276.64)	24.61 (21.51 to 27.86)
Chad	2002	2.37 (1.31 to 3.71)	1.19 (0.87 to 1.59)	0.59 (0.34 to 0.91)	4.21 (1.87 to 7.45)	191.12 (117.42 to 275.98)	24.74 (21.70 to 27.89)
Chad	2003	2.39 (1.32 to 3.74)	1.18 (0.87 to 1.58)	0.59 (0.34 to 0.91)	4.20 (1.86 to 7.45)	190.63 (117.01 to 276.14)	24.91 (21.86 to 28.09)
Chad	2004	2.41 (1.32 to 3.77)	1.17 (0.86 to 1.58)	0.59 (0.34 to 0.90)	4.19 (1.84 to 7.45)	190.10 (116.68 to 275.95)	25.08 (22.01 to 28.32)
Chad	2005	2.43 (1.33 to 3.79)	1.17 (0.86 to 1.58)	0.59 (0.34 to 0.90)	4.19 (1.84 to 7.46)	189.57 (115.30 to 276.55)	25.22 (22.05 to 28.59)
Chad	2006	2.44 (1.34 to 3.81)	1.16 (0.85 to 1.56)	0.59 (0.35 to 0.90)	4.19 (1.85 to 7.44)	188.93 (114.79 to 275.45)	25.38 (22.24 to 28.70)
Chad	2007	2.46 (1.36 to 3.83)	1.15 (0.84 to 1.55)	0.60 (0.35 to 0.91)	4.21 (1.85 to 7.42)	188.10 (114.71 to 273.74)	25.57 (22.43 to 28.86)
Chad	2008	2.49 (1.38 to 3.87)	1.14 (0.83 to 1.54)	0.60 (0.35 to 0.91)	4.22 (1.85 to 7.43)	187.14 (113.16 to 273.80)	25.76 (22.61 to 29.10)
Chad	2009	2.51 (1.39 to 3.92)	1.13 (0.82 to 1.52)	0.60 (0.35 to 0.91)	4.24 (1.84 to 7.47)	186.12 (111.38 to 274.01)	25.92 (22.72 to 29.31)
Chad	2010	2.53 (1.40 to 3.96)	1.13 (0.82 to 1.52)	0.61 (0.35 to 0.91)	4.24 (1.85 to 7.54)	185.10 (109.69 to 272.62)	26.01 (22.76 to 29.46)
Chad	2011	2.55 (1.42 to 3.99)	1.13 (0.83 to 1.53)	0.61 (0.35 to 0.92)	4.25 (1.85 to 7.56)	183.64 (111.44 to 268.24)	26.11 (22.91 to 29.49)
Chad	2012	2.58 (1.44 to 4.01)	1.15 (0.84 to 1.55)	0.61 (0.35 to 0.93)	4.26 (1.85 to 7.60)	181.59 (112.40 to 262.41)	26.27 (23.08 to 29.65)
Chad	2013	2.61 (1.47 to 4.04)	1.16 (0.86 to 1.58)	0.61 (0.35 to 0.93)	4.28 (1.85 to 7.63)	179.40 (112.09 to 257.55)	26.47 (23.22 to 29.83)
Chad	2014	2.64 (1.48 to 4.08)	1.18 (0.87 to 1.60)	0.62 (0.35 to 0.94)	4.30 (1.84 to 7.70)	177.54 (110.57 to 251.47)	26.65 (23.35 to 30.11)
Chad	2015	2.67 (1.50 to 4.11)	1.19 (0.87 to 1.63)	0.62 (0.35 to 0.94)	4.31 (1.84 to 7.77)	176.49 (108.26 to 250.83)	26.78 (23.35 to 30.30)
Chad	2016	2.70 (1.51 to 4.17)	1.20 (0.88 to 1.63)	0.62 (0.36 to 0.95)	4.33 (1.87 to 7.76)	176.36 (110.83 to 248.33)	26.79 (23.47 to 30.17)
Chad	2017	2.74 (1.51 to 4.23)	1.20 (0.88 to 1.63)	0.63 (0.36 to 0.95)	4.36 (1.88 to 7.80)	176.73 (113.04 to 247.21)	26.70 (23.46 to 30.08)
Chad	2018	2.77 (1.53 to 4.27)	1.21 (0.89 to 1.63)	0.63 (0.36 to 0.96)	4.39 (1.89 to 7.90)	177.24 (113.89 to 249.53)	26.58 (23.34 to 30.03)
Chad	2019	2.80 (1.53 to 4.33)	1.21 (0.89 to 1.63)	0.63 (0.37 to 0.97)	4.41 (1.90 to 7.95)	177.51 (112.84 to 252.04)	26.52 (23.11 to 30.03)
Chad	2020	2.83 (1.60 to 4.37)	1.22 (0.90 to 1.64)	0.64 (0.37 to 0.98)	4.38 (1.90 to 8.04)	177.88 (108.83 to 252.15)	26.25 (22.88 to 29.73)
Chad	2021	2.84 (1.59 to 4.38)	1.23 (0.90 to 1.65)	0.64 (0.37 to 0.98)	4.45 (1.91 to 8.13)	177.83 (112.07 to 253.68)	26.12 (22.85 to 29.50)
Chile	1990	10.43 (5.99 to 16.04)	4.43 (3.24 to 6.03)	1.37 (0.81 to 2.03)	2.65 (1.13 to 5.15)	360.46 (174.91 to 616.13)	62.34 (52.71 to 72.59)
Chile	1991	10.71 (6.18 to 16.56)	4.43 (3.25 to 6.00)	1.37 (0.81 to 2.03)	2.68 (1.14 to 5.18)	353.44 (174.69 to 600.40)	62.91 (53.39 to 73.09)
Chile	1992	10.99 (6.39 to 17.07)	4.43 (3.25 to 5.98)	1.37 (0.81 to 2.03)	2.70 (1.16 to 5.20)	346.39 (175.01 to 584.00)	63.45 (53.98 to 73.59)
Chile	1993	11.27 (6.52 to 17.53)	4.42 (3.24 to 5.95)	1.37 (0.81 to 2.03)	2.73 (1.18 to 5.21)	340.01 (172.21 to 573.26)	63.93 (54.41 to 74.32)
Chile	1994	11.55 (6.69 to 18.05)	4.42 (3.23 to 5.94)	1.37 (0.81 to 2.02)	2.76 (1.20 to 5.25)	334.94 (168.95 to 564.40)	64.34 (54.61 to 74.89)
Chile	1995	11.82 (6.82 to 18.53)	4.42 (3.23 to 5.95)	1.37 (0.80 to 2.02)	2.79 (1.22 to 5.32)	331.84 (166.16 to 558.99)	64.66 (54.78 to 75.61)
Chile	1996	12.09 (6.99 to 18.77)	4.41 (3.23 to 5.93)	1.37 (0.80 to 2.02)	2.82 (1.26 to 5.35)	329.23 (165.99 to 554.19)	64.95 (55.15 to 75.71)
Chile	1997	12.37 (7.17 to 18.92)	4.39 (3.23 to 5.90)	1.37 (0.80 to 2.02)	2.85 (1.30 to 5.36)	325.60 (163.95 to 549.05)	65.24 (55.68 to 75.78)
Chile	1998	12.65 (7.34 to 19.24)	4.37 (3.21 to 5.86)	1.37 (0.81 to 2.02)	2.90 (1.33 to 5.47)	321.48 (160.81 to 541.72)	65.49 (55.84 to 75.91)
Chile	1999	12.94 (7.44 to 19.62)	4.36 (3.21 to 5.83)	1.37 (0.80 to 2.01)	2.94 (1.36 to 5.51)	317.42 (156.76 to 538.66)	65.68 (55.87 to 76.20)
Chile	2000	13.21 (7.58 to 20.10)	4.36 (3.20 to 5.86)	1.37 (0.81 to 2.01)	2.97 (1.38 to 5.56)	313.95 (153.39 to 535.45)	65.77 (55.59 to 76.62)
Chile	2001	13.50 (7.86 to 20.31)	4.36 (3.21 to 5.85)	1.36 (0.81 to 2.01)	3.01 (1.40 to 5.66)	309.96 (152.38 to 528.02)	65.67 (55.75 to 76.16)
Chile	2002	13.81 (8.03 to 20.62)	4.36 (3.23 to 5.90)	1.36 (0.81 to 2.00)	3.05 (1.42 to 5.76)	304.69 (150.85 to 519.51)	65.41 (55.67 to 75.70)
Chile	2003	14.11 (8.22 to 21.15)	4.37 (3.22 to 5.95)	1.35 (0.81 to 1.99)	3.10 (1.43 to 5.83)	299.23 (148.06 to 511.25)	65.09 (55.41 to 75.35)
Chile	2004	14.38 (8.33 to 21.76)	4.37 (3.21 to 6.00)	1.35 (0.80 to 1.99)	3.13 (1.44 to 5.88)	294.64 (145.99 to 503.30)	64.82 (55.24 to 75.28)
Chile	2005	14.62 (8.35 to 22.22)	4.38 (3.21 to 6.02)	1.35 (0.80 to 1.99)	3.15 (1.43 to 5.88)	292.02 (143.79 to 496.16)	64.71 (54.97 to 75.50)
Chile	2006	14.81 (8.60 to 22.39)	4.40 (3.22 to 6.05)	1.34 (0.80 to 1.99)	3.15 (1.45 to 5.87)	290.45 (144.85 to 491.11)	65.15 (55.41 to 75.75)
Chile	2007	14.98 (8.76 to 22.52)	4.43 (3.26 to 6.07)	1.34 (0.80 to 1.98)	3.15 (1.46 to 5.84)	288.54 (144.19 to 491.08)	66.18 (56.31 to 76.71)
Chile	2008	15.15 (8.88 to 22.71)	4.47 (3.29 to 6.08)	1.35 (0.81 to 1.98)	3.14 (1.45 to 5.87)	286.66 (143.06 to 489.60)	67.41 (57.33 to 78.21)
Chile	2009	15.31 (8.93 to 23.06)	4.51 (3.31 to 6.09)	1.35 (0.81 to 1.99)	3.13 (1.45 to 5.88)	285.15 (141.67 to 492.95)	68.46 (58.02 to 79.35)
Chile	2010	15.49 (8.91 to 23.43)	4.55 (3.33 to 6.13)	1.35 (0.81 to 1.99)	3.14 (1.44 to 5.92)	284.39 (140.25 to 492.38)	68.93 (58.21 to 80.21)
Chile	2011	15.70 (9.18 to 23.63)	4.59 (3.38 to 6.17)	1.36 (0.81 to 2.01)	3.27 (1.50 to 6.15)	284.82 (141.16 to 489.09)	68.94 (58.58 to 80.06)
Chile	2012	15.95 (9.37 to 24.10)	4.63 (3.43 to 6.23)	1.37 (0.82 to 2.03)	3.57 (1.57 to 6.69)	286.29 (143.87 to 487.17)	68.92 (58.78 to 79.90)
Chile	2013	16.21 (9.54 to 24.70)	4.68 (3.47 to 6.30)	1.38 (0.82 to 2.04)	3.92 (1.63 to 7.31)	288.24 (145.52 to 485.37)	68.88 (58.71 to 79.99)
Chile	2014	16.43 (9.60 to 25.18)	4.73 (3.51 to 6.38)	1.39 (0.83 to 2.06)	4.23 (1.68 to 7.96)	290.14 (147.04 to 486.34)	68.84 (58.42 to 80.34)
Chile	2015	16.59 (9.71 to 25.76)	4.76 (3.52 to 6.43)	1.40 (0.84 to 2.06)	4.37 (1.71 to 8.44)	291.45 (147.84 to 487.26)	68.84 (58.18 to 80.43)
Chile	2016	16.69 (9.81 to 25.53)	4.79 (3.56 to 6.47)	1.41 (0.84 to 2.07)	4.39 (1.73 to 8.44)	292.91 (147.61 to 496.13)	68.80 (58.36 to 80.07)
Chile	2017	16.78 (9.90 to 25.65)	4.81 (3.59 to 6.48)	1.42 (0.84 to 2.08)	4.41 (1.75 to 8.50)	295.73 (148.64 to 503.30)	68.70 (58.51 to 79.59)
Chile	2018	16.84 (9.80 to 25.87)	4.84 (3.62 to 6.51)	1.42 (0.85 to 2.09)	4.41 (1.76 to 8.51)	300.13 (148.21 to 510.66)	68.64 (58.49 to 79.71)
Chile	2019	16.89 (9.66 to 26.05)	4.85 (3.62 to 6.56)	1.43 (0.85 to 2.11)	4.42 (1.76 to 8.55)	306.33 (150.72 to 522.15)	68.73 (58.26 to 80.06)
Chile	2020	17.10 (9.62 to 26.05)	4.84 (3.55 to 6.55)	1.44 (0.87 to 2.10)	4.41 (1.76 to 8.69)	332.07 (166.48 to 564.98)	71.10 (60.34 to 82.68)
Chile	2021	17.13 (9.67 to 26.39)	4.86 (3.55 to 6.70)	1.42 (0.85 to 2.08)	4.45 (1.77 to 8.65)	312.88 (156.49 to 528.17)	71.23 (60.42 to 83.05)
China	1990	10.86 (6.43 to 16.15)	0.75 (0.55 to 1.03)	0.17 (0.09 to 0.29)	1.61 (0.70 to 2.99)	201.26 (104.92 to 333.53)	40.13 (35.27 to 45.15)
China	1991	10.83 (6.42 to 16.07)	0.77 (0.56 to 1.05)	0.17 (0.09 to 0.28)	1.60 (0.70 to 2.97)	199.37 (103.72 to 331.17)	40.44 (35.56 to 45.49)
China	1992	10.82 (6.42 to 16.02)	0.79 (0.58 to 1.08)	0.17 (0.09 to 0.28)	1.60 (0.70 to 2.96)	197.28 (102.41 to 328.17)	40.76 (35.83 to 45.83)
China	1993	10.81 (6.44 to 16.01)	0.82 (0.60 to 1.11)	0.17 (0.09 to 0.28)	1.59 (0.70 to 2.95)	195.03 (101.03 to 325.05)	41.09 (36.13 to 46.17)
China	1994	10.82 (6.46 to 16.00)	0.85 (0.62 to 1.15)	0.17 (0.08 to 0.28)	1.60 (0.70 to 2.95)	192.64 (99.69 to 321.63)	41.41 (36.42 to 46.52)
China	1995	10.85 (6.48 to 16.02)	0.88 (0.64 to 1.19)	0.17 (0.08 to 0.28)	1.60 (0.70 to 2.95)	190.18 (98.30 to 318.43)	41.72 (36.70 to 46.85)
China	1996	10.89 (6.52 to 16.05)	0.92 (0.68 to 1.25)	0.17 (0.08 to 0.28)	1.61 (0.71 to 2.97)	187.33 (96.64 to 313.22)	42.05 (37.01 to 47.22)
China	1997	10.95 (6.57 to 16.12)	0.98 (0.72 to 1.33)	0.16 (0.08 to 0.27)	1.63 (0.72 to 3.01)	183.83 (94.62 to 306.97)	42.44 (37.40 to 47.64)
China	1998	11.01 (6.63 to 16.22)	1.05 (0.77 to 1.41)	0.16 (0.08 to 0.27)	1.66 (0.73 to 3.07)	179.86 (92.47 to 300.04)	42.86 (37.83 to 48.09)
China	1999	11.08 (6.68 to 16.29)	1.10 (0.81 to 1.49)	0.16 (0.08 to 0.27)	1.69 (0.74 to 3.13)	175.58 (90.16 to 292.76)	43.27 (38.26 to 48.54)
China	2000	11.14 (6.73 to 16.35)	1.14 (0.84 to 1.54)	0.16 (0.08 to 0.27)	1.72 (0.75 to 3.19)	171.17 (87.82 to 285.45)	43.65 (38.64 to 48.97)
China	2001	11.22 (6.79 to 16.46)	1.17 (0.86 to 1.57)	0.16 (0.08 to 0.27)	1.76 (0.76 to 3.26)	165.47 (84.82 to 276.81)	43.99 (38.95 to 49.30)
China	2002	11.33 (6.87 to 16.61)	1.19 (0.87 to 1.60)	0.16 (0.08 to 0.27)	1.80 (0.78 to 3.34)	158.17 (81.01 to 265.55)	44.33 (39.23 to 49.66)
China	2003	11.45 (6.96 to 16.79)	1.21 (0.89 to 1.64)	0.16 (0.08 to 0.26)	1.85 (0.80 to 3.43)	150.71 (77.10 to 253.82)	44.67 (39.50 to 50.02)
China	2004	11.57 (7.05 to 16.95)	1.24 (0.91 to 1.68)	0.16 (0.08 to 0.26)	1.90 (0.82 to 3.52)	144.54 (73.79 to 244.04)	45.01 (39.75 to 50.41)
China	2005	11.68 (7.13 to 17.09)	1.28 (0.94 to 1.74)	0.16 (0.08 to 0.26)	1.95 (0.83 to 3.59)	141.09 (71.87 to 238.70)	45.34 (40.01 to 50.81)
China	2006	11.80 (7.21 to 17.22)	1.39 (1.02 to 1.87)	0.16 (0.08 to 0.26)	1.98 (0.85 to 3.68)	139.95 (71.32 to 236.60)	45.71 (40.33 to 51.19)
China	2007	11.93 (7.30 to 17.40)	1.58 (1.18 to 2.11)	0.16 (0.08 to 0.26)	2.02 (0.86 to 3.76)	139.51 (71.01 to 235.64)	46.10 (40.67 to 51.63)
China	2008	12.07 (7.40 to 17.57)	1.80 (1.35 to 2.38)	0.15 (0.08 to 0.26)	2.06 (0.87 to 3.83)	139.39 (71.00 to 235.30)	46.50 (41.01 to 52.13)
China	2009	12.19 (7.49 to 17.75)	1.98 (1.49 to 2.60)	0.15 (0.08 to 0.26)	2.10 (0.89 to 3.91)	139.21 (70.88 to 234.75)	46.87 (41.33 to 52.65)
China	2010	12.28 (7.55 to 17.89)	2.06 (1.56 to 2.70)	0.15 (0.08 to 0.26)	2.14 (0.90 to 3.98)	138.56 (70.53 to 233.40)	47.20 (41.62 to 53.06)
China	2011	12.31 (7.56 to 17.93)	2.07 (1.57 to 2.73)	0.16 (0.08 to 0.26)	2.19 (0.92 to 4.09)	136.61 (69.45 to 230.03)	47.49 (41.87 to 53.34)
China	2012	12.33 (7.55 to 17.95)	2.08 (1.57 to 2.74)	0.16 (0.08 to 0.26)	2.25 (0.93 to 4.23)	133.43 (67.74 to 224.61)	47.78 (42.12 to 53.62)
China	2013	12.32 (7.52 to 17.96)	2.07 (1.56 to 2.74)	0.16 (0.08 to 0.27)	2.33 (0.95 to 4.39)	129.97 (65.86 to 218.90)	48.07 (42.36 to 53.92)
China	2014	12.32 (7.51 to 17.96)	2.06 (1.53 to 2.74)	0.17 (0.09 to 0.28)	2.40 (0.97 to 4.54)	127.19 (64.45 to 214.57)	48.35 (42.64 to 54.21)
China	2015	12.33 (7.50 to 17.96)	2.04 (1.51 to 2.72)	0.17 (0.09 to 0.28)	2.46 (0.98 to 4.67)	126.07 (63.88 to 213.07)	48.64 (42.90 to 54.54)
China	2016	12.39 (7.55 to 18.03)	1.93 (1.42 to 2.58)	0.17 (0.09 to 0.28)	2.50 (1.00 to 4.74)	128.65 (65.15 to 217.54)	48.93 (43.12 to 54.88)
China	2017	12.47 (7.60 to 18.19)	1.71 (1.26 to 2.31)	0.17 (0.09 to 0.28)	2.54 (1.01 to 4.82)	134.49 (68.22 to 227.52)	49.24 (43.40 to 55.23)
China	2018	12.57 (7.66 to 18.35)	1.51 (1.11 to 2.04)	0.17 (0.09 to 0.28)	2.59 (1.03 to 4.93)	140.82 (71.53 to 238.06)	49.55 (43.69 to 55.58)
China	2019	12.63 (7.71 to 18.48)	1.41 (1.03 to 1.91)	0.17 (0.09 to 0.28)	2.66 (1.05 to 5.06)	144.91 (73.88 to 244.90)	49.87 (43.96 to 55.92)
China	2020	12.68 (7.71 to 18.47)	1.41 (1.04 to 1.91)	0.18 (0.09 to 0.30)	2.88 (1.13 to 5.48)	146.62 (74.78 to 245.56)	50.32 (44.43 to 56.48)
China	2021	12.73 (7.77 to 18.57)	1.42 (1.05 to 1.93)	0.18 (0.10 to 0.30)	2.96 (1.17 to 5.65)	147.02 (75.32 to 246.93)	50.48 (44.51 to 56.69)
Colombia	1990	9.37 (5.62 to 13.82)	1.12 (0.79 to 1.55)	0.35 (0.19 to 0.55)	2.19 (1.29 to 3.42)	394.14 (199.31 to 671.91)	66.45 (56.07 to 77.76)
Colombia	1991	9.53 (5.78 to 13.97)	1.12 (0.79 to 1.54)	0.35 (0.20 to 0.56)	2.20 (1.29 to 3.42)	388.62 (196.95 to 660.40)	66.56 (56.50 to 77.50)
Colombia	1992	9.70 (5.95 to 14.13)	1.11 (0.78 to 1.54)	0.36 (0.20 to 0.57)	2.20 (1.29 to 3.42)	383.29 (195.59 to 647.53)	66.69 (56.70 to 77.52)
Colombia	1993	9.90 (6.09 to 14.44)	1.11 (0.78 to 1.54)	0.36 (0.20 to 0.57)	2.20 (1.29 to 3.41)	378.39 (193.92 to 637.91)	66.82 (56.83 to 77.77)
Colombia	1994	10.11 (6.20 to 14.82)	1.11 (0.78 to 1.54)	0.37 (0.21 to 0.58)	2.20 (1.28 to 3.40)	374.15 (193.32 to 633.04)	66.94 (56.71 to 78.12)
Colombia	1995	10.33 (6.29 to 15.28)	1.11 (0.78 to 1.54)	0.37 (0.21 to 0.58)	2.21 (1.28 to 3.40)	370.82 (191.05 to 628.66)	67.06 (56.43 to 78.59)
Colombia	1996	10.59 (6.53 to 15.54)	1.11 (0.78 to 1.54)	0.38 (0.21 to 0.59)	2.21 (1.29 to 3.40)	367.78 (191.24 to 617.90)	67.26 (56.82 to 78.46)
Colombia	1997	10.90 (6.73 to 15.86)	1.11 (0.78 to 1.54)	0.39 (0.22 to 0.60)	2.22 (1.30 to 3.43)	364.42 (190.46 to 604.10)	67.58 (57.11 to 78.53)
Colombia	1998	11.23 (6.99 to 16.46)	1.11 (0.78 to 1.54)	0.39 (0.22 to 0.60)	2.23 (1.32 to 3.44)	361.01 (188.52 to 595.97)	67.94 (57.34 to 78.95)
Colombia	1999	11.52 (7.16 to 16.87)	1.12 (0.78 to 1.55)	0.40 (0.22 to 0.61)	2.24 (1.32 to 3.46)	357.83 (185.77 to 590.86)	68.23 (57.50 to 79.61)
Colombia	2000	11.73 (7.23 to 17.27)	1.12 (0.79 to 1.57)	0.40 (0.23 to 0.62)	2.25 (1.32 to 3.48)	355.15 (184.28 to 585.66)	68.36 (57.58 to 80.06)
Colombia	2001	11.87 (7.39 to 17.29)	1.16 (0.82 to 1.61)	0.41 (0.23 to 0.63)	2.26 (1.33 to 3.50)	352.20 (186.39 to 575.76)	68.31 (57.73 to 79.64)
Colombia	2002	11.99 (7.47 to 17.39)	1.25 (0.89 to 1.70)	0.41 (0.23 to 0.64)	2.28 (1.33 to 3.53)	348.47 (188.23 to 560.83)	68.19 (57.65 to 79.06)
Colombia	2003	12.09 (7.43 to 17.44)	1.35 (0.96 to 1.83)	0.42 (0.24 to 0.64)	2.30 (1.34 to 3.55)	344.59 (188.63 to 545.27)	68.05 (57.55 to 79.08)
Colombia	2004	12.20 (7.41 to 17.61)	1.44 (1.02 to 1.92)	0.42 (0.24 to 0.65)	2.31 (1.35 to 3.57)	341.17 (190.74 to 535.46)	67.93 (57.31 to 79.31)
Colombia	2005	12.32 (7.43 to 17.90)	1.47 (1.04 to 1.97)	0.43 (0.24 to 0.65)	2.33 (1.35 to 3.58)	338.86 (190.94 to 529.15)	67.90 (57.15 to 79.66)
Colombia	2006	12.51 (7.62 to 17.91)	1.44 (1.02 to 1.93)	0.43 (0.25 to 0.66)	2.35 (1.37 to 3.61)	337.17 (190.43 to 528.55)	68.08 (57.41 to 79.42)
Colombia	2007	12.75 (7.86 to 18.10)	1.37 (0.97 to 1.85)	0.44 (0.25 to 0.66)	2.37 (1.39 to 3.64)	335.37 (188.62 to 525.14)	68.47 (57.92 to 79.69)
Colombia	2008	12.99 (8.10 to 18.35)	1.29 (0.92 to 1.76)	0.44 (0.25 to 0.67)	2.39 (1.40 to 3.68)	333.73 (186.11 to 526.52)	68.97 (58.48 to 80.25)
Colombia	2009	13.20 (8.20 to 18.75)	1.21 (0.86 to 1.68)	0.45 (0.26 to 0.68)	2.41 (1.41 to 3.71)	332.49 (183.47 to 527.57)	69.43 (58.78 to 80.90)
Colombia	2010	13.33 (8.16 to 19.10)	1.18 (0.83 to 1.66)	0.45 (0.26 to 0.68)	2.42 (1.41 to 3.72)	331.91 (181.37 to 532.40)	69.75 (58.96 to 81.43)
Colombia	2011	13.39 (8.29 to 19.08)	1.18 (0.83 to 1.65)	0.45 (0.26 to 0.68)	2.39 (1.38 to 3.73)	332.80 (182.70 to 532.25)	69.98 (59.30 to 81.50)
Colombia	2012	13.44 (8.33 to 19.16)	1.18 (0.83 to 1.65)	0.46 (0.26 to 0.68)	2.33 (1.31 to 3.72)	335.08 (184.95 to 539.70)	70.23 (59.41 to 81.75)
Colombia	2013	13.49 (8.33 to 19.46)	1.19 (0.84 to 1.65)	0.46 (0.27 to 0.69)	2.25 (1.20 to 3.74)	337.64 (185.90 to 540.79)	70.49 (59.72 to 82.07)
Colombia	2014	13.51 (8.30 to 19.55)	1.19 (0.84 to 1.65)	0.46 (0.27 to 0.69)	2.18 (1.09 to 3.78)	339.38 (185.53 to 542.74)	70.71 (59.81 to 82.47)
Colombia	2015	13.52 (8.24 to 19.83)	1.19 (0.84 to 1.66)	0.46 (0.27 to 0.69)	2.16 (1.02 to 3.83)	339.21 (184.05 to 544.54)	70.89 (59.69 to 82.86)
Colombia	2016	13.51 (8.35 to 19.59)	1.19 (0.84 to 1.65)	0.46 (0.27 to 0.70)	2.17 (1.02 to 3.82)	333.21 (180.45 to 541.19)	71.13 (60.04 to 82.99)
Colombia	2017	13.47 (8.36 to 19.45)	1.19 (0.84 to 1.65)	0.47 (0.27 to 0.70)	2.18 (1.03 to 3.82)	321.78 (171.86 to 520.78)	71.50 (60.42 to 83.24)
Colombia	2018	13.42 (8.27 to 19.45)	1.19 (0.83 to 1.66)	0.47 (0.27 to 0.71)	2.21 (1.05 to 3.82)	310.25 (163.95 to 509.77)	71.87 (60.88 to 83.83)
Colombia	2019	13.37 (8.08 to 19.46)	1.19 (0.82 to 1.67)	0.47 (0.27 to 0.72)	2.22 (1.06 to 3.85)	304.06 (159.47 to 506.80)	72.12 (60.96 to 84.36)
Colombia	2020	13.64 (8.32 to 19.56)	1.18 (0.84 to 1.64)	0.48 (0.27 to 0.72)	2.24 (1.05 to 3.87)	306.41 (160.55 to 503.56)	72.18 (60.77 to 84.53)
Colombia	2021	13.72 (8.27 to 19.97)	1.19 (0.84 to 1.64)	0.48 (0.27 to 0.72)	2.29 (1.09 to 3.98)	305.74 (160.14 to 509.26)	72.22 (60.64 to 84.51)
Comoros	1990	3.57 (1.93 to 5.71)	1.34 (0.98 to 1.80)	0.41 (0.22 to 0.64)	3.67 (1.67 to 6.62)	409.25 (209.28 to 651.73)	20.94 (18.23 to 23.74)
Comoros	1991	3.58 (1.94 to 5.67)	1.34 (0.99 to 1.80)	0.41 (0.22 to 0.64)	3.64 (1.69 to 6.59)	398.89 (210.23 to 629.96)	20.97 (18.36 to 23.72)
Comoros	1992	3.58 (1.95 to 5.64)	1.35 (1.00 to 1.81)	0.40 (0.22 to 0.64)	3.62 (1.69 to 6.55)	389.95 (208.33 to 619.30)	21.00 (18.41 to 23.69)
Comoros	1993	3.58 (1.95 to 5.62)	1.36 (1.00 to 1.82)	0.40 (0.23 to 0.63)	3.60 (1.69 to 6.49)	382.72 (206.51 to 612.13)	21.03 (18.38 to 23.74)
Comoros	1994	3.58 (1.94 to 5.62)	1.36 (1.00 to 1.84)	0.40 (0.23 to 0.63)	3.58 (1.69 to 6.47)	377.50 (203.20 to 607.44)	21.06 (18.40 to 23.85)
Comoros	1995	3.57 (1.94 to 5.60)	1.37 (1.00 to 1.85)	0.40 (0.23 to 0.63)	3.57 (1.69 to 6.43)	374.56 (199.37 to 608.26)	21.08 (18.34 to 23.98)
Comoros	1996	3.56 (1.95 to 5.58)	1.37 (1.01 to 1.85)	0.40 (0.23 to 0.63)	3.56 (1.68 to 6.39)	374.33 (201.96 to 603.51)	21.10 (18.43 to 23.91)
Comoros	1997	3.55 (1.94 to 5.57)	1.38 (1.02 to 1.85)	0.40 (0.22 to 0.63)	3.55 (1.67 to 6.34)	376.11 (204.46 to 599.74)	21.13 (18.44 to 23.94)
Comoros	1998	3.54 (1.93 to 5.57)	1.38 (1.02 to 1.85)	0.40 (0.22 to 0.63)	3.54 (1.66 to 6.29)	378.54 (205.82 to 597.76)	21.17 (18.51 to 23.99)
Comoros	1999	3.52 (1.91 to 5.52)	1.39 (1.02 to 1.86)	0.40 (0.22 to 0.63)	3.53 (1.66 to 6.27)	380.31 (205.54 to 596.80)	21.20 (18.49 to 24.06)
Comoros	2000	3.52 (1.89 to 5.56)	1.39 (1.03 to 1.87)	0.40 (0.22 to 0.63)	3.53 (1.65 to 6.28)	380.08 (204.65 to 599.83)	21.23 (18.43 to 24.19)
Comoros	2001	3.53 (1.89 to 5.55)	1.40 (1.03 to 1.87)	0.40 (0.22 to 0.63)	3.55 (1.69 to 6.24)	376.20 (203.50 to 591.42)	21.25 (18.51 to 24.14)
Comoros	2002	3.57 (1.92 to 5.59)	1.40 (1.04 to 1.88)	0.40 (0.22 to 0.62)	3.58 (1.71 to 6.31)	369.23 (200.95 to 575.49)	21.28 (18.58 to 24.10)
Comoros	2003	3.62 (1.95 to 5.67)	1.41 (1.04 to 1.89)	0.40 (0.22 to 0.62)	3.61 (1.71 to 6.38)	361.17 (196.83 to 561.63)	21.32 (18.66 to 24.10)
Comoros	2004	3.68 (1.96 to 5.74)	1.41 (1.05 to 1.90)	0.39 (0.22 to 0.62)	3.64 (1.71 to 6.43)	354.02 (192.73 to 554.48)	21.35 (18.65 to 24.15)
Comoros	2005	3.72 (1.98 to 5.80)	1.42 (1.04 to 1.90)	0.39 (0.22 to 0.62)	3.66 (1.70 to 6.48)	349.79 (188.75 to 553.45)	21.37 (18.58 to 24.25)
Comoros	2006	3.76 (2.02 to 5.85)	1.41 (1.04 to 1.89)	0.40 (0.22 to 0.62)	3.68 (1.72 to 6.48)	348.29 (191.76 to 548.03)	21.39 (18.65 to 24.17)
Comoros	2007	3.80 (2.06 to 5.95)	1.39 (1.03 to 1.87)	0.40 (0.22 to 0.62)	3.70 (1.75 to 6.52)	347.65 (193.77 to 549.06)	21.42 (18.72 to 24.18)
Comoros	2008	3.85 (2.10 to 6.05)	1.37 (1.01 to 1.84)	0.40 (0.23 to 0.62)	3.72 (1.77 to 6.55)	347.27 (194.31 to 548.90)	21.44 (18.71 to 24.22)
Comoros	2009	3.88 (2.11 to 6.12)	1.35 (1.00 to 1.82)	0.40 (0.23 to 0.62)	3.74 (1.78 to 6.57)	346.58 (191.65 to 555.38)	21.46 (18.66 to 24.31)
Comoros	2010	3.90 (2.11 to 6.23)	1.35 (1.00 to 1.81)	0.40 (0.23 to 0.62)	3.75 (1.78 to 6.61)	345.02 (188.73 to 556.37)	21.48 (18.62 to 24.44)
Comoros	2011	3.91 (2.11 to 6.21)	1.36 (1.01 to 1.83)	0.40 (0.23 to 0.62)	3.76 (1.80 to 6.59)	340.78 (188.82 to 539.02)	21.50 (18.73 to 24.35)
Comoros	2012	3.92 (2.12 to 6.22)	1.41 (1.04 to 1.90)	0.40 (0.23 to 0.62)	3.77 (1.81 to 6.59)	333.88 (186.81 to 525.23)	21.54 (18.83 to 24.29)
Comoros	2013	3.92 (2.12 to 6.21)	1.47 (1.08 to 1.98)	0.40 (0.23 to 0.63)	3.78 (1.80 to 6.61)	326.35 (185.14 to 511.47)	21.59 (18.91 to 24.38)
Comoros	2014	3.93 (2.11 to 6.21)	1.52 (1.12 to 2.05)	0.40 (0.23 to 0.63)	3.80 (1.81 to 6.62)	320.25 (181.55 to 501.06)	21.62 (18.92 to 24.42)
Comoros	2015	3.94 (2.12 to 6.23)	1.55 (1.14 to 2.10)	0.41 (0.23 to 0.63)	3.81 (1.81 to 6.67)	317.65 (179.74 to 496.56)	21.64 (18.89 to 24.47)
Comoros	2016	3.95 (2.14 to 6.20)	1.57 (1.16 to 2.13)	0.41 (0.23 to 0.63)	3.84 (1.81 to 6.64)	320.00 (181.87 to 496.39)	21.65 (18.98 to 24.47)
Comoros	2017	3.97 (2.16 to 6.25)	1.59 (1.17 to 2.15)	0.41 (0.23 to 0.64)	3.88 (1.81 to 6.67)	325.63 (184.83 to 504.15)	21.66 (18.99 to 24.45)
Comoros	2018	4.01 (2.18 to 6.29)	1.60 (1.18 to 2.18)	0.41 (0.23 to 0.65)	3.93 (1.81 to 6.77)	331.86 (186.55 to 514.38)	21.66 (18.93 to 24.50)
Comoros	2019	4.04 (2.20 to 6.29)	1.61 (1.19 to 2.19)	0.41 (0.23 to 0.65)	3.96 (1.80 to 6.88)	336.01 (184.66 to 520.67)	21.65 (18.79 to 24.60)
Comoros	2020	4.11 (2.22 to 6.61)	1.63 (1.20 to 2.17)	0.42 (0.23 to 0.64)	3.97 (1.82 to 7.01)	331.90 (180.45 to 514.81)	21.52 (18.72 to 24.39)
Comoros	2021	4.15 (2.26 to 6.52)	1.64 (1.20 to 2.20)	0.42 (0.24 to 0.65)	4.06 (1.86 to 7.22)	336.39 (185.71 to 521.06)	21.61 (18.82 to 24.57)
Congo	1990	5.51 (3.05 to 8.56)	1.41 (1.04 to 1.92)	0.33 (0.18 to 0.52)	5.92 (2.64 to 10.42)	351.86 (196.22 to 548.54)	35.73 (30.05 to 41.88)
Congo	1991	5.52 (3.07 to 8.57)	1.41 (1.05 to 1.92)	0.33 (0.18 to 0.52)	5.89 (2.64 to 10.32)	350.72 (195.82 to 545.23)	35.88 (30.25 to 41.91)
Congo	1992	5.53 (3.09 to 8.45)	1.41 (1.05 to 1.90)	0.33 (0.18 to 0.52)	5.85 (2.64 to 10.20)	349.37 (193.18 to 545.62)	36.01 (30.41 to 41.92)
Congo	1993	5.54 (3.10 to 8.42)	1.41 (1.06 to 1.90)	0.33 (0.18 to 0.52)	5.82 (2.63 to 10.12)	347.87 (190.58 to 548.65)	36.14 (30.52 to 42.04)
Congo	1994	5.55 (3.11 to 8.48)	1.42 (1.06 to 1.89)	0.33 (0.18 to 0.52)	5.79 (2.63 to 10.07)	346.23 (188.13 to 552.91)	36.24 (30.51 to 42.17)
Congo	1995	5.55 (3.10 to 8.54)	1.42 (1.06 to 1.90)	0.33 (0.18 to 0.52)	5.76 (2.62 to 10.09)	344.49 (184.59 to 555.55)	36.32 (30.49 to 42.41)
Congo	1996	5.56 (3.13 to 8.47)	1.44 (1.07 to 1.92)	0.33 (0.18 to 0.52)	5.74 (2.62 to 9.93)	342.10 (184.46 to 546.48)	36.39 (30.56 to 42.40)
Congo	1997	5.57 (3.13 to 8.43)	1.47 (1.09 to 1.96)	0.33 (0.18 to 0.52)	5.70 (2.63 to 9.74)	338.80 (185.43 to 538.74)	36.47 (30.62 to 42.54)
Congo	1998	5.59 (3.13 to 8.46)	1.50 (1.11 to 2.01)	0.33 (0.18 to 0.52)	5.66 (2.61 to 9.64)	335.18 (184.30 to 533.28)	36.55 (30.71 to 42.63)
Congo	1999	5.60 (3.14 to 8.53)	1.52 (1.12 to 2.04)	0.33 (0.18 to 0.52)	5.64 (2.58 to 9.59)	331.70 (181.27 to 527.26)	36.64 (30.72 to 42.81)
Congo	2000	5.62 (3.13 to 8.61)	1.54 (1.13 to 2.07)	0.33 (0.18 to 0.52)	5.63 (2.55 to 9.59)	328.79 (177.96 to 524.97)	36.71 (30.75 to 43.02)
Congo	2001	5.66 (3.16 to 8.56)	1.54 (1.14 to 2.07)	0.33 (0.18 to 0.52)	5.63 (2.59 to 9.52)	326.14 (177.84 to 518.77)	36.81 (30.94 to 42.96)
Congo	2002	5.71 (3.18 to 8.64)	1.55 (1.14 to 2.07)	0.33 (0.18 to 0.52)	5.66 (2.61 to 9.60)	323.24 (177.22 to 507.26)	36.93 (31.13 to 42.94)
Congo	2003	5.77 (3.21 to 8.75)	1.55 (1.14 to 2.08)	0.33 (0.18 to 0.52)	5.69 (2.63 to 9.68)	320.30 (174.12 to 500.12)	37.07 (31.23 to 43.10)
Congo	2004	5.84 (3.26 to 8.91)	1.55 (1.14 to 2.10)	0.33 (0.18 to 0.52)	5.73 (2.63 to 9.76)	317.54 (170.62 to 495.63)	37.22 (31.31 to 43.35)
Congo	2005	5.91 (3.28 to 9.04)	1.56 (1.14 to 2.10)	0.33 (0.18 to 0.52)	5.75 (2.62 to 9.83)	315.19 (170.16 to 494.20)	37.38 (31.32 to 43.75)
Congo	2006	5.99 (3.35 to 9.09)	1.56 (1.15 to 2.11)	0.33 (0.18 to 0.52)	5.77 (2.66 to 9.80)	312.54 (170.95 to 484.76)	37.55 (31.51 to 43.87)
Congo	2007	6.09 (3.46 to 9.18)	1.57 (1.15 to 2.12)	0.33 (0.18 to 0.52)	5.80 (2.70 to 9.85)	309.01 (171.28 to 476.96)	37.76 (31.85 to 44.08)
Congo	2008	6.20 (3.55 to 9.34)	1.58 (1.16 to 2.14)	0.33 (0.18 to 0.52)	5.83 (2.74 to 9.97)	305.02 (170.03 to 474.16)	37.99 (32.08 to 44.36)
Congo	2009	6.30 (3.60 to 9.51)	1.59 (1.17 to 2.16)	0.33 (0.18 to 0.52)	5.87 (2.75 to 10.17)	300.95 (166.24 to 470.75)	38.24 (32.26 to 44.80)
Congo	2010	6.39 (3.61 to 9.66)	1.60 (1.18 to 2.18)	0.33 (0.18 to 0.52)	5.89 (2.75 to 10.33)	297.24 (164.19 to 465.72)	38.49 (32.32 to 45.19)
Congo	2011	6.48 (3.68 to 9.71)	1.61 (1.18 to 2.18)	0.33 (0.18 to 0.52)	5.90 (2.74 to 10.27)	292.61 (162.87 to 452.74)	38.81 (32.65 to 45.44)
Congo	2012	6.57 (3.73 to 9.79)	1.62 (1.18 to 2.19)	0.33 (0.18 to 0.53)	5.90 (2.72 to 10.22)	286.26 (161.11 to 438.27)	39.21 (33.03 to 45.77)
Congo	2013	6.66 (3.78 to 9.91)	1.63 (1.20 to 2.19)	0.34 (0.19 to 0.53)	5.90 (2.70 to 10.15)	279.36 (157.21 to 425.63)	39.62 (33.35 to 46.33)
Congo	2014	6.73 (3.79 to 10.06)	1.64 (1.20 to 2.20)	0.34 (0.19 to 0.53)	5.89 (2.68 to 10.17)	273.08 (153.29 to 415.02)	39.99 (33.61 to 46.87)
Congo	2015	6.78 (3.81 to 10.26)	1.65 (1.21 to 2.22)	0.34 (0.19 to 0.53)	5.89 (2.64 to 10.16)	268.56 (149.75 to 410.47)	40.25 (33.77 to 47.38)
Congo	2016	6.80 (3.83 to 10.24)	1.66 (1.22 to 2.23)	0.34 (0.19 to 0.53)	5.90 (2.65 to 10.17)	264.60 (150.10 to 405.15)	40.42 (33.96 to 47.26)
Congo	2017	6.80 (3.86 to 10.34)	1.68 (1.24 to 2.26)	0.34 (0.19 to 0.54)	5.91 (2.70 to 10.18)	260.13 (150.26 to 398.60)	40.57 (34.06 to 47.30)
Congo	2018	6.81 (3.86 to 10.48)	1.70 (1.26 to 2.29)	0.34 (0.19 to 0.54)	5.92 (2.73 to 10.22)	256.45 (148.70 to 392.82)	40.70 (34.08 to 47.54)
Congo	2019	6.82 (3.84 to 10.58)	1.72 (1.27 to 2.30)	0.34 (0.19 to 0.54)	5.93 (2.74 to 10.32)	254.89 (147.30 to 391.33)	40.79 (34.03 to 47.92)
Congo	2020	6.99 (3.95 to 10.77)	1.73 (1.28 to 2.34)	0.34 (0.19 to 0.54)	5.91 (2.71 to 10.14)	263.82 (149.78 to 408.02)	40.88 (34.22 to 47.97)
Congo	2021	7.02 (3.91 to 11.00)	1.72 (1.28 to 2.30)	0.34 (0.19 to 0.54)	5.80 (2.60 to 10.12)	264.96 (151.61 to 400.91)	41.07 (34.27 to 48.13)
Cook Islands	1990	3.39 (1.89 to 5.29)	0.76 (0.55 to 1.05)	0.22 (0.11 to 0.36)	5.07 (2.46 to 8.63)	236.83 (148.19 to 348.75)	46.67 (39.30 to 54.14)
Cook Islands	1991	3.42 (1.91 to 5.31)	0.77 (0.56 to 1.07)	0.22 (0.11 to 0.36)	5.04 (2.47 to 8.47)	231.74 (145.46 to 340.83)	46.97 (39.76 to 54.47)
Cook Islands	1992	3.46 (1.95 to 5.35)	0.78 (0.57 to 1.08)	0.22 (0.11 to 0.36)	5.03 (2.48 to 8.39)	227.16 (143.27 to 334.09)	47.25 (40.05 to 54.65)
Cook Islands	1993	3.49 (1.97 to 5.41)	0.79 (0.57 to 1.09)	0.22 (0.11 to 0.36)	5.02 (2.49 to 8.34)	222.98 (140.77 to 327.43)	47.52 (40.32 to 55.04)
Cook Islands	1994	3.51 (1.99 to 5.46)	0.80 (0.58 to 1.10)	0.22 (0.11 to 0.36)	5.01 (2.47 to 8.31)	219.13 (137.01 to 324.30)	47.79 (40.46 to 55.41)
Cook Islands	1995	3.53 (1.99 to 5.51)	0.81 (0.58 to 1.12)	0.22 (0.11 to 0.35)	5.01 (2.43 to 8.30)	215.72 (134.57 to 322.17)	48.04 (40.52 to 55.82)
Cook Islands	1996	3.56 (2.02 to 5.52)	0.81 (0.59 to 1.12)	0.22 (0.11 to 0.35)	5.02 (2.47 to 8.25)	212.69 (132.43 to 319.99)	48.28 (40.89 to 55.96)
Cook Islands	1997	3.58 (2.04 to 5.56)	0.82 (0.59 to 1.13)	0.22 (0.11 to 0.35)	5.03 (2.50 to 8.25)	210.14 (130.91 to 318.93)	48.51 (41.23 to 56.01)
Cook Islands	1998	3.61 (2.06 to 5.61)	0.82 (0.60 to 1.13)	0.22 (0.11 to 0.35)	5.04 (2.53 to 8.31)	208.36 (129.07 to 318.95)	48.73 (41.51 to 56.23)
Cook Islands	1999	3.64 (2.07 to 5.66)	0.83 (0.60 to 1.14)	0.22 (0.11 to 0.35)	5.05 (2.53 to 8.34)	207.68 (127.95 to 321.78)	48.92 (41.69 to 56.57)
Cook Islands	2000	3.67 (2.09 to 5.73)	0.83 (0.60 to 1.14)	0.22 (0.11 to 0.35)	5.05 (2.54 to 8.35)	208.45 (126.43 to 325.23)	49.07 (41.73 to 56.95)
Cook Islands	2001	3.72 (2.12 to 5.79)	0.84 (0.61 to 1.15)	0.21 (0.11 to 0.35)	5.05 (2.54 to 8.35)	211.11 (127.28 to 330.44)	49.21 (41.85 to 57.01)
Cook Islands	2002	3.78 (2.17 to 5.86)	0.85 (0.62 to 1.16)	0.21 (0.11 to 0.35)	5.05 (2.52 to 8.30)	215.14 (129.06 to 336.12)	49.38 (41.93 to 57.22)
Cook Islands	2003	3.85 (2.21 to 5.94)	0.86 (0.63 to 1.18)	0.21 (0.11 to 0.34)	5.04 (2.49 to 8.25)	219.52 (130.40 to 346.91)	49.56 (41.94 to 57.48)
Cook Islands	2004	3.91 (2.26 to 6.01)	0.88 (0.63 to 1.20)	0.21 (0.11 to 0.34)	5.04 (2.49 to 8.19)	223.23 (130.65 to 356.00)	49.76 (42.11 to 57.75)
Cook Islands	2005	3.96 (2.28 to 6.08)	0.88 (0.64 to 1.21)	0.21 (0.11 to 0.34)	5.04 (2.47 to 8.24)	225.28 (130.31 to 360.60)	49.95 (42.12 to 58.31)
Cook Islands	2006	3.99 (2.31 to 6.10)	0.89 (0.64 to 1.21)	0.21 (0.11 to 0.34)	5.06 (2.49 to 8.21)	226.33 (132.44 to 362.59)	50.15 (42.37 to 58.28)
Cook Islands	2007	4.03 (2.34 to 6.16)	0.89 (0.65 to 1.22)	0.21 (0.11 to 0.34)	5.09 (2.54 to 8.29)	227.51 (132.89 to 364.32)	50.37 (42.70 to 58.47)
Cook Islands	2008	4.07 (2.36 to 6.23)	0.90 (0.65 to 1.23)	0.21 (0.11 to 0.33)	5.13 (2.56 to 8.34)	228.49 (132.40 to 365.01)	50.60 (42.89 to 58.68)
Cook Islands	2009	4.11 (2.39 to 6.30)	0.90 (0.65 to 1.23)	0.21 (0.11 to 0.33)	5.16 (2.56 to 8.43)	228.90 (131.46 to 366.81)	50.81 (43.09 to 58.83)
Cook Islands	2010	4.16 (2.41 to 6.37)	0.90 (0.65 to 1.24)	0.21 (0.11 to 0.34)	5.17 (2.52 to 8.55)	228.39 (129.83 to 365.62)	51.01 (43.12 to 59.27)
Cook Islands	2011	4.21 (2.44 to 6.44)	0.91 (0.66 to 1.24)	0.21 (0.11 to 0.34)	5.17 (2.56 to 8.57)	220.03 (126.20 to 349.43)	51.21 (43.43 to 59.42)
Cook Islands	2012	4.27 (2.46 to 6.53)	0.91 (0.66 to 1.24)	0.21 (0.11 to 0.34)	5.17 (2.59 to 8.56)	201.39 (117.65 to 315.32)	51.42 (43.75 to 59.43)
Cook Islands	2013	4.33 (2.50 to 6.62)	0.91 (0.66 to 1.25)	0.21 (0.11 to 0.34)	5.18 (2.63 to 8.55)	178.91 (106.12 to 276.75)	51.65 (43.90 to 59.87)
Cook Islands	2014	4.40 (2.53 to 6.74)	0.91 (0.66 to 1.25)	0.21 (0.11 to 0.34)	5.18 (2.60 to 8.60)	159.07 (95.83 to 244.75)	51.90 (44.01 to 60.40)
Cook Islands	2015	4.47 (2.55 to 6.85)	0.91 (0.66 to 1.25)	0.21 (0.11 to 0.34)	5.18 (2.55 to 8.68)	148.34 (89.82 to 227.60)	52.16 (44.09 to 60.81)
Cook Islands	2016	4.55 (2.62 to 6.96)	0.92 (0.67 to 1.25)	0.21 (0.11 to 0.34)	5.18 (2.57 to 8.60)	144.68 (88.32 to 219.63)	52.46 (44.50 to 60.97)
Cook Islands	2017	4.66 (2.70 to 7.12)	0.92 (0.67 to 1.25)	0.21 (0.11 to 0.34)	5.17 (2.52 to 8.64)	141.77 (86.83 to 214.09)	52.81 (44.94 to 61.05)
Cook Islands	2018	4.76 (2.75 to 7.30)	0.93 (0.67 to 1.25)	0.21 (0.11 to 0.34)	5.15 (2.50 to 8.74)	139.71 (85.92 to 210.98)	53.15 (45.12 to 61.59)
Cook Islands	2019	4.83 (2.78 to 7.38)	0.93 (0.67 to 1.26)	0.21 (0.11 to 0.34)	5.14 (2.47 to 8.76)	138.55 (85.00 to 210.69)	53.44 (45.19 to 62.29)
Cook Islands	2020	4.88 (2.84 to 7.49)	0.94 (0.68 to 1.30)	0.21 (0.11 to 0.34)	5.19 (2.56 to 8.84)	139.26 (85.58 to 211.42)	53.79 (45.49 to 62.94)
Cook Islands	2021	4.93 (2.84 to 7.54)	0.94 (0.68 to 1.30)	0.21 (0.11 to 0.34)	5.21 (2.52 to 8.85)	138.66 (84.83 to 209.12)	53.90 (45.56 to 62.89)
Costa Rica	1990	10.91 (6.36 to 16.80)	0.63 (0.43 to 0.88)	0.51 (0.28 to 0.79)	1.86 (0.84 to 3.32)	625.53 (303.13 to 1069.39)	67.76 (56.85 to 79.52)
Costa Rica	1991	11.19 (6.52 to 16.97)	0.63 (0.44 to 0.87)	0.52 (0.29 to 0.80)	1.85 (0.84 to 3.31)	622.73 (305.56 to 1052.10)	67.96 (57.33 to 79.56)
Costa Rica	1992	11.47 (6.70 to 17.20)	0.63 (0.44 to 0.87)	0.53 (0.29 to 0.81)	1.84 (0.84 to 3.31)	619.60 (306.30 to 1037.74)	68.18 (57.77 to 79.67)
Costa Rica	1993	11.73 (6.85 to 17.40)	0.63 (0.44 to 0.86)	0.53 (0.30 to 0.83)	1.84 (0.84 to 3.30)	616.32 (307.46 to 1033.92)	68.39 (58.00 to 79.89)
Costa Rica	1994	11.97 (6.97 to 17.83)	0.63 (0.44 to 0.86)	0.54 (0.30 to 0.84)	1.83 (0.84 to 3.28)	613.09 (301.56 to 1030.97)	68.59 (58.05 to 80.31)
Costa Rica	1995	12.19 (6.99 to 18.25)	0.62 (0.44 to 0.87)	0.55 (0.31 to 0.86)	1.83 (0.84 to 3.28)	610.10 (298.39 to 1028.52)	68.77 (57.84 to 80.49)
Costa Rica	1996	12.39 (7.18 to 18.36)	0.62 (0.44 to 0.86)	0.56 (0.31 to 0.87)	1.83 (0.84 to 3.28)	605.81 (298.53 to 1018.03)	69.02 (58.50 to 80.57)
Costa Rica	1997	12.59 (7.36 to 18.43)	0.62 (0.43 to 0.86)	0.57 (0.32 to 0.87)	1.82 (0.83 to 3.28)	599.22 (293.60 to 1014.47)	69.38 (58.83 to 80.82)
Costa Rica	1998	12.79 (7.61 to 18.76)	0.62 (0.43 to 0.86)	0.58 (0.33 to 0.89)	1.82 (0.83 to 3.27)	591.39 (289.16 to 1005.58)	69.77 (59.20 to 81.30)
Costa Rica	1999	12.98 (7.77 to 19.02)	0.62 (0.43 to 0.86)	0.59 (0.33 to 0.90)	1.82 (0.83 to 3.28)	583.36 (282.41 to 1000.82)	70.08 (59.49 to 81.73)
Costa Rica	2000	13.16 (7.72 to 19.46)	0.61 (0.42 to 0.87)	0.60 (0.33 to 0.92)	1.82 (0.83 to 3.29)	576.17 (274.53 to 997.59)	70.22 (59.44 to 82.04)
Costa Rica	2001	13.36 (8.00 to 19.65)	0.62 (0.43 to 0.86)	0.61 (0.34 to 0.94)	1.82 (0.83 to 3.29)	568.76 (272.23 to 977.09)	70.20 (59.59 to 81.92)
Costa Rica	2002	13.58 (8.17 to 19.92)	0.62 (0.43 to 0.86)	0.63 (0.35 to 0.96)	1.82 (0.84 to 3.27)	560.05 (269.02 to 959.89)	70.12 (59.58 to 81.81)
Costa Rica	2003	13.79 (8.26 to 20.33)	0.62 (0.43 to 0.87)	0.64 (0.36 to 0.99)	1.83 (0.83 to 3.27)	551.14 (263.56 to 943.71)	70.02 (59.23 to 81.84)
Costa Rica	2004	13.99 (8.26 to 20.95)	0.63 (0.44 to 0.88)	0.66 (0.37 to 1.01)	1.84 (0.83 to 3.28)	543.10 (256.58 to 930.06)	69.94 (58.87 to 82.01)
Costa Rica	2005	14.16 (8.26 to 21.39)	0.63 (0.44 to 0.89)	0.67 (0.37 to 1.03)	1.84 (0.83 to 3.29)	536.99 (251.42 to 924.59)	69.94 (58.59 to 82.20)
Costa Rica	2006	14.30 (8.48 to 21.34)	0.63 (0.44 to 0.89)	0.68 (0.38 to 1.04)	1.84 (0.84 to 3.30)	531.93 (251.86 to 906.23)	70.09 (58.85 to 82.21)
Costa Rica	2007	14.43 (8.50 to 21.35)	0.63 (0.44 to 0.89)	0.69 (0.38 to 1.05)	1.84 (0.84 to 3.32)	526.63 (252.41 to 899.58)	70.41 (59.32 to 82.53)
Costa Rica	2008	14.56 (8.53 to 21.54)	0.64 (0.44 to 0.89)	0.70 (0.39 to 1.07)	1.85 (0.84 to 3.35)	521.58 (251.28 to 888.62)	70.80 (59.67 to 82.97)
Costa Rica	2009	14.68 (8.55 to 21.78)	0.64 (0.45 to 0.90)	0.71 (0.39 to 1.09)	1.85 (0.84 to 3.38)	517.27 (250.29 to 878.90)	71.17 (59.82 to 83.35)
Costa Rica	2010	14.82 (8.50 to 22.25)	0.64 (0.45 to 0.91)	0.72 (0.40 to 1.10)	1.85 (0.84 to 3.39)	514.21 (248.51 to 877.87)	71.41 (59.89 to 83.91)
Costa Rica	2011	15.00 (8.71 to 22.35)	0.64 (0.45 to 0.91)	0.72 (0.40 to 1.11)	1.86 (0.84 to 3.40)	512.00 (246.90 to 866.74)	71.57 (60.21 to 83.86)
Costa Rica	2012	15.22 (8.90 to 22.66)	0.64 (0.44 to 0.89)	0.73 (0.40 to 1.11)	1.86 (0.84 to 3.39)	510.00 (245.48 to 862.93)	71.73 (60.53 to 84.05)
Costa Rica	2013	15.46 (9.04 to 23.04)	0.63 (0.44 to 0.88)	0.73 (0.41 to 1.11)	1.87 (0.84 to 3.40)	508.36 (243.75 to 858.41)	71.89 (60.81 to 84.05)
Costa Rica	2014	15.70 (9.11 to 23.60)	0.62 (0.43 to 0.88)	0.73 (0.41 to 1.12)	1.88 (0.84 to 3.37)	507.23 (241.47 to 853.57)	72.03 (60.85 to 84.27)
Costa Rica	2015	15.91 (9.26 to 24.11)	0.62 (0.43 to 0.88)	0.74 (0.41 to 1.13)	1.89 (0.84 to 3.38)	506.76 (242.10 to 856.56)	72.15 (60.90 to 84.54)
Costa Rica	2016	16.12 (9.46 to 24.11)	0.62 (0.43 to 0.86)	0.74 (0.41 to 1.13)	1.89 (0.85 to 3.38)	506.85 (243.63 to 850.74)	72.37 (61.22 to 84.63)
Costa Rica	2017	16.35 (9.67 to 23.99)	0.61 (0.43 to 0.86)	0.74 (0.41 to 1.12)	1.90 (0.86 to 3.39)	507.27 (246.17 to 848.23)	72.73 (61.62 to 85.10)
Costa Rica	2018	16.55 (9.81 to 24.17)	0.61 (0.43 to 0.86)	0.73 (0.41 to 1.12)	1.91 (0.87 to 3.40)	507.99 (247.28 to 851.23)	73.09 (61.81 to 85.66)
Costa Rica	2019	16.69 (9.79 to 24.58)	0.61 (0.43 to 0.87)	0.73 (0.41 to 1.12)	1.92 (0.88 to 3.41)	508.99 (248.35 to 863.45)	73.33 (61.51 to 86.03)
Costa Rica	2020	16.75 (9.57 to 25.41)	0.61 (0.43 to 0.85)	0.75 (0.42 to 1.15)	1.94 (0.89 to 3.51)	514.19 (255.04 to 866.85)	73.23 (61.73 to 85.87)
Costa Rica	2021	17.17 (9.81 to 25.95)	0.61 (0.43 to 0.88)	0.75 (0.41 to 1.15)	2.00 (0.92 to 3.61)	508.53 (252.19 to 869.50)	73.27 (61.67 to 85.97)
Coted'Ivoire	1990	2.91 (1.59 to 4.56)	1.37 (1.00 to 1.84)	0.49 (0.27 to 0.77)	5.17 (2.29 to 9.10)	306.41 (169.43 to 472.16)	27.14 (23.64 to 30.77)
Coted'Ivoire	1991	2.90 (1.59 to 4.56)	1.38 (1.01 to 1.85)	0.49 (0.27 to 0.77)	5.16 (2.31 to 9.04)	302.20 (169.45 to 463.41)	27.16 (23.74 to 30.67)
Coted'Ivoire	1992	2.90 (1.59 to 4.53)	1.39 (1.02 to 1.87)	0.49 (0.27 to 0.77)	5.15 (2.33 to 8.94)	298.06 (169.37 to 455.89)	27.17 (23.81 to 30.58)
Coted'Ivoire	1993	2.89 (1.58 to 4.51)	1.40 (1.03 to 1.89)	0.49 (0.27 to 0.77)	5.14 (2.34 to 8.93)	294.30 (167.75 to 448.26)	27.18 (23.82 to 30.56)
Coted'Ivoire	1994	2.89 (1.58 to 4.49)	1.42 (1.05 to 1.92)	0.49 (0.28 to 0.77)	5.13 (2.33 to 8.94)	291.23 (164.98 to 444.46)	27.18 (23.75 to 30.62)
Coted'Ivoire	1995	2.88 (1.57 to 4.48)	1.43 (1.05 to 1.94)	0.49 (0.28 to 0.77)	5.12 (2.32 to 8.93)	289.19 (162.61 to 443.14)	27.18 (23.70 to 30.73)
Coted'Ivoire	1996	2.87 (1.58 to 4.46)	1.45 (1.07 to 1.96)	0.49 (0.28 to 0.76)	5.09 (2.32 to 8.93)	286.64 (164.18 to 431.67)	27.17 (23.77 to 30.60)
Coted'Ivoire	1997	2.86 (1.57 to 4.40)	1.47 (1.09 to 1.99)	0.49 (0.28 to 0.76)	5.06 (2.31 to 8.89)	282.60 (163.83 to 426.10)	27.13 (23.82 to 30.60)
Coted'Ivoire	1998	2.84 (1.57 to 4.38)	1.49 (1.10 to 2.02)	0.49 (0.28 to 0.76)	5.02 (2.29 to 8.85)	278.17 (162.82 to 422.06)	27.10 (23.80 to 30.61)
Coted'Ivoire	1999	2.83 (1.56 to 4.37)	1.50 (1.11 to 2.03)	0.49 (0.28 to 0.75)	4.99 (2.26 to 8.87)	274.47 (161.50 to 419.28)	27.08 (23.76 to 30.73)
Coted'Ivoire	2000	2.82 (1.56 to 4.36)	1.51 (1.12 to 2.05)	0.49 (0.28 to 0.75)	4.98 (2.25 to 8.83)	272.63 (159.87 to 418.89)	27.10 (23.72 to 30.89)
Coted'Ivoire	2001	2.83 (1.57 to 4.38)	1.50 (1.11 to 2.03)	0.49 (0.28 to 0.75)	4.98 (2.27 to 8.85)	272.38 (160.32 to 412.63)	27.17 (23.86 to 30.77)
Coted'Ivoire	2002	2.86 (1.59 to 4.43)	1.48 (1.09 to 2.00)	0.49 (0.28 to 0.75)	4.99 (2.28 to 8.83)	272.59 (161.25 to 410.24)	27.31 (24.02 to 30.80)
Coted'Ivoire	2003	2.89 (1.62 to 4.50)	1.45 (1.08 to 1.96)	0.50 (0.28 to 0.75)	5.00 (2.30 to 8.79)	273.02 (162.04 to 412.27)	27.49 (24.13 to 30.94)
Coted'Ivoire	2004	2.93 (1.63 to 4.57)	1.43 (1.06 to 1.93)	0.50 (0.28 to 0.76)	5.02 (2.30 to 8.88)	273.43 (161.31 to 416.61)	27.67 (24.19 to 31.22)
Coted'Ivoire	2005	2.96 (1.64 to 4.63)	1.41 (1.04 to 1.91)	0.50 (0.28 to 0.76)	5.03 (2.29 to 8.90)	273.56 (159.52 to 420.63)	27.83 (24.23 to 31.60)
Coted'Ivoire	2006	2.99 (1.66 to 4.66)	1.40 (1.03 to 1.90)	0.50 (0.28 to 0.76)	5.04 (2.29 to 8.89)	273.54 (159.64 to 414.51)	28.00 (24.52 to 31.68)
Coted'Ivoire	2007	3.02 (1.69 to 4.71)	1.38 (1.02 to 1.88)	0.50 (0.29 to 0.77)	5.06 (2.30 to 8.97)	273.61 (158.45 to 412.12)	28.20 (24.72 to 31.88)
Coted'Ivoire	2008	3.05 (1.70 to 4.76)	1.37 (1.01 to 1.87)	0.51 (0.29 to 0.77)	5.08 (2.29 to 9.07)	273.63 (157.61 to 413.98)	28.41 (24.89 to 32.15)
Coted'Ivoire	2009	3.08 (1.71 to 4.80)	1.37 (1.00 to 1.86)	0.51 (0.29 to 0.77)	5.10 (2.27 to 9.14)	273.52 (154.07 to 416.29)	28.58 (25.05 to 32.40)
Coted'Ivoire	2010	3.11 (1.72 to 4.83)	1.36 (0.99 to 1.86)	0.51 (0.29 to 0.77)	5.11 (2.24 to 9.19)	273.16 (150.51 to 417.49)	28.68 (25.05 to 32.59)
Coted'Ivoire	2011	3.15 (1.75 to 4.86)	1.37 (1.00 to 1.86)	0.51 (0.29 to 0.77)	5.11 (2.28 to 9.21)	271.80 (153.77 to 412.26)	28.78 (25.22 to 32.53)
Coted'Ivoire	2012	3.19 (1.77 to 4.91)	1.39 (1.01 to 1.88)	0.51 (0.29 to 0.77)	5.12 (2.30 to 9.18)	269.26 (156.92 to 400.65)	28.96 (25.39 to 32.66)
Coted'Ivoire	2013	3.23 (1.79 to 4.98)	1.41 (1.03 to 1.89)	0.51 (0.30 to 0.77)	5.12 (2.31 to 9.17)	266.38 (158.33 to 393.45)	29.17 (25.54 to 32.88)
Coted'Ivoire	2014	3.28 (1.82 to 5.04)	1.43 (1.05 to 1.91)	0.51 (0.30 to 0.78)	5.13 (2.31 to 9.23)	263.96 (158.95 to 391.99)	29.37 (25.69 to 33.16)
Coted'Ivoire	2015	3.33 (1.84 to 5.15)	1.44 (1.05 to 1.92)	0.52 (0.30 to 0.78)	5.14 (2.31 to 9.28)	262.82 (156.40 to 394.56)	29.53 (25.67 to 33.42)
Coted'Ivoire	2016	3.39 (1.88 to 5.23)	1.45 (1.06 to 1.94)	0.52 (0.30 to 0.79)	5.16 (2.32 to 9.20)	262.93 (158.68 to 389.35)	29.57 (25.84 to 33.34)
Coted'Ivoire	2017	3.46 (1.92 to 5.36)	1.46 (1.08 to 1.96)	0.52 (0.30 to 0.80)	5.21 (2.34 to 9.23)	263.43 (157.70 to 387.36)	29.52 (25.85 to 33.22)
Coted'Ivoire	2018	3.53 (1.97 to 5.46)	1.47 (1.08 to 1.98)	0.53 (0.31 to 0.81)	5.25 (2.37 to 9.31)	263.99 (156.12 to 387.57)	29.44 (25.69 to 33.20)
Coted'Ivoire	2019	3.60 (2.00 to 5.58)	1.47 (1.09 to 1.98)	0.53 (0.31 to 0.81)	5.28 (2.36 to 9.37)	264.23 (153.02 to 392.33)	29.40 (25.58 to 33.30)
Coted'Ivoire	2020	3.68 (2.04 to 5.68)	1.48 (1.09 to 1.99)	0.53 (0.31 to 0.81)	5.27 (2.33 to 9.23)	262.99 (152.16 to 395.71)	29.23 (25.48 to 33.13)
Coted'Ivoire	2021	3.70 (2.09 to 5.69)	1.49 (1.09 to 2.01)	0.53 (0.31 to 0.82)	5.31 (2.33 to 9.55)	268.03 (160.27 to 401.62)	29.12 (25.30 to 33.03)
Croatia	1990	8.21 (4.47 to 12.96)	7.14 (5.29 to 9.60)	1.68 (1.01 to 2.49)	6.18 (5.03 to 7.44)	443.35 (222.43 to 760.13)	50.51 (44.11 to 57.36)
Croatia	1991	8.24 (4.57 to 12.86)	6.96 (5.19 to 9.32)	1.71 (1.04 to 2.53)	6.37 (5.20 to 7.63)	442.04 (223.79 to 754.67)	50.53 (44.19 to 57.12)
Croatia	1992	8.29 (4.61 to 12.81)	6.86 (5.13 to 9.12)	1.75 (1.06 to 2.58)	6.54 (5.37 to 7.85)	440.41 (224.48 to 750.86)	50.58 (44.27 to 57.10)
Croatia	1993	8.34 (4.65 to 12.87)	6.81 (5.10 to 9.00)	1.78 (1.08 to 2.62)	6.70 (5.52 to 8.05)	438.55 (223.31 to 747.18)	50.65 (44.33 to 57.22)
Croatia	1994	8.41 (4.68 to 12.98)	6.80 (5.10 to 8.97)	1.81 (1.10 to 2.66)	6.84 (5.63 to 8.24)	436.75 (221.61 to 741.78)	50.73 (44.34 to 57.49)
Croatia	1995	8.47 (4.69 to 13.06)	6.82 (5.11 to 8.97)	1.84 (1.11 to 2.70)	6.96 (5.72 to 8.39)	435.21 (221.27 to 739.12)	50.83 (44.22 to 57.81)
Croatia	1996	8.56 (4.82 to 13.09)	7.17 (5.59 to 9.21)	1.87 (1.14 to 2.74)	7.06 (5.83 to 8.50)	431.82 (220.42 to 731.54)	51.00 (44.48 to 57.80)
Croatia	1997	8.68 (4.96 to 13.20)	8.00 (6.47 to 9.98)	1.90 (1.16 to 2.78)	7.15 (5.92 to 8.58)	425.61 (217.96 to 717.86)	51.29 (44.82 to 57.90)
Croatia	1998	8.81 (5.09 to 13.44)	9.02 (7.48 to 10.99)	1.93 (1.19 to 2.81)	7.23 (5.99 to 8.63)	418.43 (214.24 to 703.43)	51.64 (45.15 to 58.26)
Croatia	1999	8.95 (5.19 to 13.78)	9.95 (8.38 to 11.93)	1.96 (1.20 to 2.86)	7.31 (6.03 to 8.72)	412.17 (211.66 to 690.79)	51.98 (45.31 to 58.69)
Croatia	2000	9.07 (5.20 to 14.05)	10.49 (8.88 to 12.46)	1.99 (1.22 to 2.91)	7.40 (6.05 to 8.84)	408.72 (210.39 to 684.18)	52.25 (45.25 to 59.22)
Croatia	2001	9.18 (5.33 to 14.12)	10.85 (9.23 to 12.81)	2.03 (1.25 to 2.96)	7.48 (6.14 to 8.92)	407.64 (213.62 to 679.79)	52.49 (45.74 to 59.33)
Croatia	2002	9.31 (5.37 to 14.27)	11.33 (9.66 to 13.37)	2.08 (1.28 to 3.02)	7.57 (6.21 to 9.06)	407.10 (215.91 to 678.24)	52.77 (46.08 to 59.58)
Croatia	2003	9.43 (5.38 to 14.51)	11.82 (10.04 to 14.00)	2.13 (1.31 to 3.07)	7.65 (6.28 to 9.22)	406.84 (218.02 to 674.37)	53.06 (46.40 to 59.92)
Croatia	2004	9.56 (5.38 to 14.77)	12.19 (10.25 to 14.49)	2.17 (1.33 to 3.15)	7.75 (6.33 to 9.38)	406.59 (218.16 to 669.62)	53.32 (46.56 to 60.46)
Croatia	2005	9.67 (5.33 to 15.20)	12.32 (10.27 to 14.71)	2.22 (1.36 to 3.21)	7.86 (6.39 to 9.56)	406.07 (216.64 to 669.04)	53.55 (46.62 to 60.96)
Croatia	2006	9.77 (5.42 to 15.12)	11.87 (9.88 to 14.23)	2.25 (1.39 to 3.27)	8.00 (6.54 to 9.71)	405.30 (217.62 to 669.49)	53.81 (47.00 to 60.99)
Croatia	2007	9.88 (5.50 to 15.25)	10.85 (8.90 to 13.17)	2.29 (1.43 to 3.33)	8.16 (6.70 to 9.87)	404.41 (216.83 to 670.51)	54.16 (47.37 to 61.25)
Croatia	2008	9.99 (5.54 to 15.45)	9.65 (7.73 to 11.95)	2.33 (1.46 to 3.41)	8.34 (6.84 to 10.03)	403.33 (215.19 to 668.52)	54.52 (47.68 to 61.82)
Croatia	2009	10.10 (5.56 to 15.76)	8.64 (6.74 to 10.99)	2.36 (1.48 to 3.47)	8.54 (6.99 to 10.28)	401.97 (213.16 to 670.20)	54.82 (47.87 to 62.35)
Croatia	2010	10.21 (5.60 to 16.12)	8.21 (6.24 to 10.64)	2.38 (1.49 to 3.52)	8.75 (7.14 to 10.55)	400.24 (211.43 to 671.12)	54.98 (47.86 to 62.66)
Croatia	2011	10.33 (5.74 to 16.11)	8.22 (6.25 to 10.65)	2.40 (1.50 to 3.52)	8.98 (7.38 to 10.78)	397.40 (209.62 to 663.12)	54.97 (47.98 to 62.47)
Croatia	2012	10.47 (5.91 to 16.15)	8.28 (6.28 to 10.79)	2.42 (1.53 to 3.51)	9.25 (7.64 to 11.09)	393.37 (206.90 to 657.96)	54.87 (47.93 to 62.10)
Croatia	2013	10.62 (6.01 to 16.39)	8.35 (6.33 to 11.00)	2.43 (1.54 to 3.52)	9.54 (7.89 to 11.42)	389.05 (203.20 to 651.59)	54.74 (47.81 to 61.91)
Croatia	2014	10.77 (6.06 to 16.77)	8.42 (6.37 to 11.20)	2.45 (1.54 to 3.54)	9.85 (8.10 to 11.82)	385.27 (201.22 to 644.51)	54.65 (47.60 to 61.90)
Croatia	2015	10.91 (6.09 to 16.99)	8.48 (6.35 to 11.33)	2.46 (1.54 to 3.55)	10.17 (8.30 to 12.29)	382.96 (198.37 to 639.52)	54.67 (47.40 to 62.22)
Croatia	2016	11.07 (6.24 to 17.13)	8.53 (6.43 to 11.36)	2.48 (1.55 to 3.56)	10.54 (8.56 to 12.80)	382.88 (199.49 to 636.36)	55.01 (47.87 to 62.20)
Croatia	2017	11.24 (6.34 to 17.34)	8.60 (6.48 to 11.41)	2.50 (1.58 to 3.59)	10.97 (8.81 to 13.42)	384.48 (199.61 to 643.43)	55.64 (48.52 to 62.83)
Croatia	2018	11.40 (6.40 to 17.48)	8.67 (6.55 to 11.49)	2.53 (1.60 to 3.64)	11.37 (8.96 to 14.06)	386.66 (200.27 to 647.67)	56.31 (49.07 to 63.70)
Croatia	2019	11.51 (6.49 to 17.69)	8.72 (6.58 to 11.54)	2.55 (1.59 to 3.68)	11.67 (9.04 to 14.58)	388.27 (201.28 to 651.88)	56.74 (49.22 to 64.39)
Croatia	2020	11.57 (6.53 to 17.85)	8.76 (6.61 to 11.71)	2.58 (1.58 to 3.74)	11.87 (9.24 to 14.81)	386.92 (203.52 to 636.96)	56.94 (49.43 to 64.63)
Croatia	2021	11.43 (6.43 to 17.74)	8.83 (6.60 to 11.68)	2.57 (1.57 to 3.74)	12.78 (9.17 to 16.74)	393.31 (205.19 to 658.72)	56.83 (49.48 to 64.72)
Cuba	1990	8.75 (5.15 to 13.35)	2.63 (1.94 to 3.54)	0.87 (0.51 to 1.30)	2.19 (1.17 to 3.87)	679.34 (361.55 to 1128.65)	67.40 (56.84 to 78.98)
Cuba	1991	8.85 (5.24 to 13.38)	2.64 (1.95 to 3.54)	0.88 (0.51 to 1.32)	2.20 (1.18 to 3.87)	674.40 (360.94 to 1101.15)	67.36 (56.94 to 78.75)
Cuba	1992	8.96 (5.33 to 13.48)	2.65 (1.96 to 3.55)	0.90 (0.52 to 1.34)	2.22 (1.19 to 3.89)	669.93 (360.79 to 1084.49)	67.35 (57.06 to 78.60)
Cuba	1993	9.07 (5.41 to 13.57)	2.65 (1.98 to 3.57)	0.91 (0.53 to 1.36)	2.25 (1.20 to 3.94)	666.17 (354.32 to 1079.86)	67.34 (56.90 to 78.53)
Cuba	1994	9.18 (5.46 to 13.84)	2.66 (1.98 to 3.59)	0.92 (0.54 to 1.38)	2.27 (1.21 to 3.99)	663.37 (349.52 to 1073.19)	67.35 (56.74 to 78.84)
Cuba	1995	9.30 (5.51 to 14.02)	2.67 (1.98 to 3.62)	0.93 (0.54 to 1.40)	2.30 (1.22 to 4.03)	661.75 (343.73 to 1071.61)	67.36 (56.57 to 79.04)
Cuba	1996	9.42 (5.60 to 14.08)	2.69 (2.00 to 3.63)	0.95 (0.55 to 1.42)	2.34 (1.24 to 4.08)	661.37 (344.80 to 1063.90)	67.42 (56.81 to 78.83)
Cuba	1997	9.55 (5.69 to 14.27)	2.70 (2.01 to 3.65)	0.96 (0.56 to 1.43)	2.39 (1.28 to 4.14)	661.72 (348.33 to 1060.73)	67.53 (57.04 to 78.80)
Cuba	1998	9.69 (5.80 to 14.50)	2.72 (2.03 to 3.67)	0.97 (0.56 to 1.45)	2.45 (1.31 to 4.26)	662.11 (355.49 to 1056.66)	67.66 (57.26 to 78.63)
Cuba	1999	9.84 (5.90 to 14.71)	2.74 (2.04 to 3.70)	0.98 (0.57 to 1.47)	2.51 (1.35 to 4.34)	661.84 (357.48 to 1057.33)	67.77 (57.45 to 79.05)
Cuba	2000	9.98 (6.00 to 14.90)	2.75 (2.04 to 3.73)	1.00 (0.58 to 1.49)	2.56 (1.37 to 4.40)	660.22 (355.70 to 1060.18)	67.82 (57.21 to 79.20)
Cuba	2001	10.14 (6.13 to 15.11)	2.76 (2.05 to 3.73)	1.02 (0.59 to 1.51)	2.61 (1.41 to 4.47)	655.34 (355.98 to 1048.68)	67.79 (57.46 to 79.02)
Cuba	2002	10.31 (6.24 to 15.29)	2.77 (2.06 to 3.73)	1.04 (0.61 to 1.53)	2.67 (1.45 to 4.54)	646.90 (353.71 to 1029.54)	67.71 (57.46 to 78.78)
Cuba	2003	10.49 (6.35 to 15.49)	2.77 (2.07 to 3.73)	1.06 (0.62 to 1.57)	2.72 (1.49 to 4.58)	636.60 (346.68 to 1020.77)	67.62 (57.21 to 78.73)
Cuba	2004	10.65 (6.42 to 15.80)	2.78 (2.06 to 3.74)	1.08 (0.64 to 1.59)	2.77 (1.51 to 4.64)	626.12 (336.91 to 1012.20)	67.55 (57.02 to 78.73)
Cuba	2005	10.80 (6.49 to 16.18)	2.79 (2.05 to 3.76)	1.09 (0.65 to 1.61)	2.80 (1.52 to 4.70)	617.15 (327.17 to 1001.04)	67.53 (56.77 to 78.92)
Cuba	2006	10.94 (6.55 to 16.24)	2.79 (2.07 to 3.75)	1.11 (0.67 to 1.62)	2.81 (1.55 to 4.73)	608.46 (323.90 to 979.38)	67.60 (56.99 to 78.74)
Cuba	2007	11.08 (6.59 to 16.39)	2.80 (2.07 to 3.76)	1.12 (0.67 to 1.64)	2.82 (1.56 to 4.74)	598.45 (318.85 to 969.65)	67.75 (57.25 to 78.65)
Cuba	2008	11.21 (6.65 to 16.66)	2.81 (2.07 to 3.77)	1.13 (0.68 to 1.65)	2.83 (1.56 to 4.75)	588.33 (313.56 to 965.57)	67.95 (57.52 to 78.82)
Cuba	2009	11.32 (6.65 to 17.00)	2.81 (2.08 to 3.78)	1.14 (0.68 to 1.66)	2.84 (1.56 to 4.78)	579.29 (305.59 to 970.39)	68.14 (57.50 to 79.08)
Cuba	2010	11.40 (6.62 to 17.30)	2.82 (2.07 to 3.80)	1.15 (0.68 to 1.67)	2.86 (1.55 to 4.82)	572.55 (298.66 to 968.62)	68.28 (57.50 to 79.48)
Cuba	2011	11.46 (6.73 to 17.18)	2.83 (2.08 to 3.80)	1.15 (0.68 to 1.67)	2.90 (1.56 to 4.90)	566.07 (297.47 to 945.47)	68.40 (57.82 to 79.31)
Cuba	2012	11.51 (6.81 to 17.13)	2.83 (2.09 to 3.82)	1.15 (0.68 to 1.68)	2.98 (1.55 to 5.08)	558.07 (296.52 to 922.07)	68.56 (58.17 to 79.60)
Cuba	2013	11.56 (6.89 to 17.16)	2.84 (2.10 to 3.84)	1.15 (0.68 to 1.69)	3.06 (1.49 to 5.34)	550.06 (293.51 to 900.11)	68.73 (58.35 to 79.96)
Cuba	2014	11.61 (6.90 to 17.32)	2.85 (2.10 to 3.84)	1.15 (0.68 to 1.70)	3.13 (1.44 to 5.61)	543.55 (286.45 to 884.51)	68.89 (58.46 to 80.30)
Cuba	2015	11.65 (6.88 to 17.59)	2.85 (2.10 to 3.85)	1.15 (0.67 to 1.72)	3.15 (1.36 to 5.78)	540.04 (281.64 to 878.69)	69.02 (58.24 to 80.70)
Cuba	2016	11.72 (7.02 to 17.50)	2.86 (2.12 to 3.84)	1.15 (0.67 to 1.72)	3.10 (1.34 to 5.67)	539.18 (286.26 to 871.72)	69.21 (58.56 to 80.60)
Cuba	2017	11.82 (7.10 to 17.56)	2.87 (2.14 to 3.85)	1.15 (0.67 to 1.72)	3.00 (1.30 to 5.47)	539.15 (288.07 to 870.86)	69.51 (58.77 to 80.71)
Cuba	2018	11.93 (7.11 to 17.96)	2.87 (2.15 to 3.86)	1.16 (0.67 to 1.73)	2.89 (1.27 to 5.31)	539.16 (287.13 to 872.55)	69.83 (59.13 to 81.19)
Cuba	2019	12.03 (7.09 to 18.16)	2.88 (2.14 to 3.88)	1.16 (0.67 to 1.74)	2.84 (1.25 to 5.25)	538.46 (282.94 to 879.10)	70.09 (59.15 to 81.83)
Cuba	2020	12.17 (7.16 to 18.46)	2.88 (2.14 to 3.84)	1.18 (0.70 to 1.76)	2.90 (1.27 to 5.37)	526.30 (280.23 to 846.60)	70.22 (59.24 to 81.80)
Cuba	2021	12.31 (7.37 to 18.47)	2.91 (2.16 to 3.89)	1.17 (0.69 to 1.71)	2.82 (1.24 to 5.07)	517.40 (272.29 to 839.01)	70.13 (59.22 to 82.01)
Cyprus	1990	10.56 (5.82 to 16.54)	9.74 (7.28 to 13.22)	2.24 (1.44 to 3.17)	6.79 (5.63 to 8.12)	445.80 (204.40 to 814.98)	102.71 (89.12 to 116.23)
Cyprus	1991	10.65 (5.90 to 16.72)	9.86 (7.41 to 13.30)	2.25 (1.46 to 3.18)	6.98 (5.80 to 8.37)	440.66 (204.07 to 792.03)	103.66 (90.50 to 117.27)
Cyprus	1992	10.74 (5.99 to 16.88)	9.98 (7.53 to 13.42)	2.27 (1.47 to 3.19)	7.17 (5.96 to 8.60)	435.38 (204.22 to 775.21)	104.58 (91.49 to 118.21)
Cyprus	1993	10.84 (6.07 to 16.95)	10.10 (7.61 to 13.59)	2.28 (1.48 to 3.20)	7.36 (6.11 to 8.81)	430.55 (203.19 to 759.68)	105.45 (92.14 to 119.23)
Cyprus	1994	10.93 (6.19 to 17.20)	10.22 (7.68 to 13.79)	2.29 (1.48 to 3.22)	7.54 (6.25 to 9.03)	426.71 (201.81 to 751.24)	106.24 (92.76 to 120.27)
Cyprus	1995	11.02 (6.24 to 17.39)	10.33 (7.74 to 13.91)	2.30 (1.48 to 3.24)	7.72 (6.36 to 9.27)	424.40 (199.09 to 749.35)	106.93 (93.22 to 121.50)
Cyprus	1996	11.10 (6.30 to 17.30)	10.43 (7.81 to 14.03)	2.32 (1.49 to 3.25)	7.89 (6.53 to 9.43)	421.56 (199.91 to 742.76)	107.65 (94.08 to 121.93)
Cyprus	1997	11.17 (6.37 to 17.25)	10.54 (7.88 to 14.15)	2.33 (1.50 to 3.26)	8.07 (6.68 to 9.63)	416.61 (198.72 to 736.39)	108.44 (94.95 to 122.51)
Cyprus	1998	11.24 (6.40 to 17.21)	10.66 (7.95 to 14.24)	2.34 (1.51 to 3.28)	8.24 (6.80 to 9.85)	410.83 (197.03 to 721.37)	109.19 (95.72 to 123.31)
Cyprus	1999	11.32 (6.46 to 17.31)	10.77 (8.03 to 14.38)	2.36 (1.52 to 3.30)	8.40 (6.91 to 10.08)	405.54 (195.26 to 716.16)	109.79 (96.12 to 124.03)
Cyprus	2000	11.42 (6.53 to 17.44)	10.88 (8.06 to 14.53)	2.37 (1.53 to 3.32)	8.56 (7.00 to 10.29)	402.09 (191.74 to 713.73)	110.13 (95.95 to 124.94)
Cyprus	2001	11.57 (6.60 to 17.56)	11.01 (8.18 to 14.69)	2.40 (1.55 to 3.34)	8.70 (7.16 to 10.44)	400.53 (191.88 to 706.43)	110.14 (96.22 to 124.56)
Cyprus	2002	11.79 (6.72 to 17.81)	11.17 (8.30 to 14.90)	2.43 (1.57 to 3.39)	8.82 (7.29 to 10.58)	399.73 (191.78 to 703.26)	109.93 (96.40 to 124.28)
Cyprus	2003	12.04 (6.84 to 18.21)	11.32 (8.41 to 15.09)	2.48 (1.60 to 3.46)	8.95 (7.42 to 10.76)	399.21 (191.04 to 702.72)	109.63 (96.12 to 124.24)
Cyprus	2004	12.29 (6.93 to 18.72)	11.44 (8.54 to 15.27)	2.53 (1.63 to 3.55)	9.10 (7.53 to 10.96)	398.47 (190.38 to 702.83)	109.40 (95.49 to 124.25)
Cyprus	2005	12.49 (6.99 to 19.17)	11.53 (8.61 to 15.41)	2.58 (1.66 to 3.64)	9.28 (7.66 to 11.20)	397.05 (188.83 to 702.26)	109.37 (94.82 to 124.98)
Cyprus	2006	12.68 (7.08 to 19.50)	11.49 (8.82 to 15.05)	2.68 (1.71 to 3.80)	9.54 (7.93 to 11.45)	393.63 (189.05 to 692.80)	110.10 (96.18 to 125.10)
Cyprus	2007	12.88 (7.24 to 19.90)	11.31 (8.95 to 14.37)	2.84 (1.79 to 4.06)	9.90 (8.24 to 11.83)	388.21 (187.28 to 678.66)	111.68 (97.97 to 126.38)
Cyprus	2008	13.07 (7.27 to 20.28)	11.08 (9.00 to 13.67)	3.01 (1.88 to 4.34)	10.31 (8.57 to 12.32)	382.22 (186.46 to 673.06)	113.55 (99.59 to 128.59)
Cyprus	2009	13.21 (7.31 to 20.65)	10.88 (9.07 to 13.12)	3.15 (1.94 to 4.59)	10.75 (8.89 to 12.84)	377.12 (183.34 to 670.64)	115.12 (100.91 to 130.17)
Cyprus	2010	13.27 (7.33 to 20.93)	10.79 (9.06 to 12.94)	3.23 (1.95 to 4.73)	11.18 (9.21 to 13.45)	374.35 (181.13 to 668.63)	115.82 (101.25 to 131.48)
Cyprus	2011	13.27 (7.34 to 20.81)	10.81 (9.03 to 13.01)	3.25 (1.98 to 4.76)	11.59 (9.54 to 13.96)	373.35 (182.31 to 664.69)	115.70 (101.41 to 130.77)
Cyprus	2012	13.22 (7.34 to 20.72)	10.86 (8.88 to 13.45)	3.27 (1.98 to 4.78)	12.01 (9.86 to 14.47)	372.49 (184.04 to 657.35)	115.33 (101.25 to 130.35)
Cyprus	2013	13.15 (7.34 to 20.57)	10.93 (8.69 to 13.90)	3.29 (1.99 to 4.81)	12.46 (10.15 to 15.13)	371.70 (184.09 to 652.00)	114.85 (100.67 to 130.00)
Cyprus	2014	13.07 (7.30 to 20.57)	10.98 (8.46 to 14.39)	3.30 (1.99 to 4.83)	12.96 (10.47 to 15.85)	370.89 (182.95 to 651.42)	114.42 (100.09 to 130.06)
Cyprus	2015	13.00 (7.18 to 20.55)	11.00 (8.28 to 14.66)	3.31 (1.99 to 4.83)	13.54 (10.86 to 16.62)	370.01 (181.20 to 657.38)	114.19 (99.43 to 130.35)
Cyprus	2016	12.92 (7.17 to 20.28)	10.97 (8.32 to 14.59)	3.32 (2.02 to 4.87)	14.29 (11.46 to 17.61)	366.81 (180.41 to 644.75)	114.24 (100.02 to 129.72)
Cyprus	2017	12.84 (7.21 to 19.96)	10.93 (8.30 to 14.46)	3.34 (2.04 to 4.93)	15.22 (12.19 to 18.84)	361.11 (178.58 to 631.76)	114.48 (100.52 to 129.80)
Cyprus	2018	12.76 (7.17 to 19.73)	10.89 (8.33 to 14.34)	3.36 (2.06 to 4.98)	16.23 (12.87 to 20.16)	355.96 (175.51 to 622.53)	114.82 (100.71 to 130.57)
Cyprus	2019	12.71 (7.17 to 19.68)	10.87 (8.31 to 14.29)	3.38 (2.07 to 5.03)	17.22 (13.48 to 21.46)	354.44 (173.19 to 622.73)	115.16 (100.76 to 131.43)
Cyprus	2020	12.70 (6.98 to 19.74)	10.94 (8.28 to 14.61)	3.39 (2.06 to 4.93)	18.20 (14.11 to 22.89)	374.60 (181.01 to 657.23)	117.78 (102.68 to 134.08)
Cyprus	2021	12.79 (7.12 to 19.85)	11.02 (8.33 to 14.63)	3.38 (2.03 to 4.97)	18.26 (13.95 to 23.26)	348.31 (170.68 to 615.16)	117.58 (102.19 to 134.06)
Czechia	1990	8.26 (4.87 to 12.50)	18.71 (14.32 to 24.47)	2.91 (1.72 to 4.35)	5.99 (2.80 to 10.21)	385.27 (210.25 to 624.14)	50.45 (43.81 to 57.44)
Czechia	1991	8.41 (5.01 to 12.61)	18.95 (14.54 to 24.73)	2.93 (1.75 to 4.37)	6.11 (2.84 to 10.45)	387.17 (210.60 to 627.35)	50.77 (44.25 to 57.45)
Czechia	1992	8.55 (5.13 to 12.68)	19.20 (14.75 to 25.01)	2.96 (1.78 to 4.41)	6.22 (2.89 to 10.68)	387.95 (211.03 to 628.06)	51.09 (44.64 to 57.73)
Czechia	1993	8.68 (5.23 to 12.75)	19.44 (14.93 to 25.30)	2.98 (1.80 to 4.44)	6.31 (2.94 to 10.94)	387.78 (209.87 to 630.87)	51.41 (44.86 to 58.07)
Czechia	1994	8.79 (5.33 to 12.92)	19.67 (15.04 to 25.58)	2.99 (1.81 to 4.48)	6.39 (2.97 to 11.15)	386.86 (206.92 to 633.24)	51.71 (45.05 to 58.39)
Czechia	1995	8.87 (5.36 to 13.04)	19.89 (15.07 to 25.81)	3.01 (1.81 to 4.52)	6.45 (2.98 to 11.34)	385.39 (203.58 to 639.84)	51.98 (45.07 to 58.94)
Czechia	1996	8.94 (5.36 to 13.13)	20.08 (15.28 to 26.05)	3.02 (1.83 to 4.52)	6.49 (3.02 to 11.26)	380.61 (201.98 to 624.71)	52.27 (45.62 to 59.06)
Czechia	1997	9.00 (5.38 to 13.18)	20.27 (15.42 to 26.34)	3.04 (1.85 to 4.52)	6.53 (3.05 to 11.15)	371.63 (199.39 to 602.86)	52.60 (46.00 to 59.27)
Czechia	1998	9.06 (5.38 to 13.26)	20.47 (15.58 to 26.58)	3.05 (1.85 to 4.54)	6.56 (3.09 to 11.13)	361.38 (195.95 to 585.09)	52.94 (46.23 to 59.69)
Czechia	1999	9.11 (5.38 to 13.39)	20.71 (15.70 to 26.87)	3.06 (1.85 to 4.59)	6.59 (3.11 to 11.18)	352.85 (193.05 to 568.07)	53.25 (46.45 to 60.43)
Czechia	2000	9.17 (5.40 to 13.51)	21.02 (15.81 to 27.24)	3.06 (1.84 to 4.58)	6.62 (3.10 to 11.27)	348.98 (190.91 to 560.51)	53.50 (46.48 to 61.04)
Czechia	2001	9.24 (5.49 to 13.56)	21.76 (16.70 to 27.94)	3.05 (1.83 to 4.52)	6.64 (3.12 to 11.30)	349.34 (191.72 to 562.19)	53.72 (46.87 to 61.02)
Czechia	2002	9.32 (5.58 to 13.65)	23.05 (18.07 to 29.18)	3.01 (1.83 to 4.44)	6.66 (3.14 to 11.37)	351.07 (192.46 to 563.76)	53.97 (47.19 to 60.94)
Czechia	2003	9.40 (5.65 to 13.77)	24.55 (19.67 to 30.70)	2.97 (1.81 to 4.35)	6.70 (3.19 to 11.51)	353.47 (193.15 to 566.18)	54.21 (47.51 to 61.12)
Czechia	2004	9.49 (5.72 to 13.97)	25.92 (21.05 to 32.03)	2.92 (1.80 to 4.27)	6.73 (3.18 to 11.65)	355.82 (193.79 to 571.13)	54.43 (47.56 to 61.62)
Czechia	2005	9.57 (5.78 to 14.17)	26.81 (21.90 to 32.86)	2.89 (1.78 to 4.21)	6.78 (3.18 to 11.81)	357.42 (194.45 to 578.78)	54.61 (47.49 to 62.27)
Czechia	2006	9.67 (5.85 to 14.26)	27.31 (22.81 to 32.88)	2.86 (1.76 to 4.17)	6.86 (3.23 to 11.92)	358.54 (194.70 to 582.48)	54.83 (47.95 to 62.17)
Czechia	2007	9.78 (5.94 to 14.39)	27.72 (23.72 to 32.56)	2.83 (1.74 to 4.11)	7.01 (3.32 to 12.07)	359.74 (194.39 to 583.31)	55.13 (48.35 to 62.25)
Czechia	2008	9.89 (6.02 to 14.56)	28.05 (24.43 to 32.26)	2.80 (1.71 to 4.07)	7.19 (3.44 to 12.34)	360.63 (194.39 to 588.36)	55.45 (48.53 to 62.54)
Czechia	2009	10.00 (6.05 to 14.76)	28.27 (24.81 to 32.17)	2.77 (1.69 to 4.04)	7.37 (3.52 to 12.66)	360.82 (192.60 to 596.07)	55.70 (48.73 to 62.94)
Czechia	2010	10.10 (6.06 to 14.90)	28.37 (24.91 to 32.32)	2.76 (1.67 to 4.05)	7.52 (3.59 to 12.92)	359.94 (191.19 to 597.69)	55.82 (48.63 to 63.26)
Czechia	2011	10.17 (6.11 to 15.01)	28.67 (25.14 to 32.63)	2.75 (1.67 to 4.04)	7.63 (3.68 to 12.96)	356.41 (190.35 to 588.76)	55.77 (48.71 to 63.06)
Czechia	2012	10.25 (6.18 to 15.07)	29.28 (25.32 to 33.80)	2.74 (1.67 to 4.01)	7.73 (3.75 to 13.11)	350.16 (189.16 to 574.03)	55.61 (48.70 to 62.76)
Czechia	2013	10.33 (6.23 to 15.12)	29.94 (25.40 to 35.40)	2.74 (1.66 to 4.01)	7.83 (3.84 to 13.23)	343.01 (186.78 to 556.46)	55.42 (48.49 to 62.57)
Czechia	2014	10.41 (6.32 to 15.23)	30.37 (25.05 to 36.84)	2.74 (1.66 to 4.01)	7.95 (3.92 to 13.51)	336.80 (184.30 to 541.89)	55.26 (48.24 to 62.70)
Czechia	2015	10.50 (6.36 to 15.42)	30.29 (24.31 to 37.56)	2.74 (1.65 to 4.02)	8.09 (3.97 to 13.80)	333.35 (182.56 to 537.89)	55.23 (48.04 to 62.99)
Czechia	2016	10.63 (6.46 to 15.59)	28.80 (22.99 to 35.93)	2.74 (1.66 to 4.01)	8.32 (4.10 to 14.15)	332.91 (182.44 to 534.71)	55.51 (48.52 to 63.15)
Czechia	2017	10.79 (6.58 to 15.98)	26.08 (20.58 to 33.06)	2.74 (1.66 to 4.00)	8.63 (4.23 to 14.64)	333.80 (183.03 to 537.05)	56.07 (49.03 to 63.63)
Czechia	2018	10.96 (6.73 to 16.42)	23.42 (18.09 to 30.23)	2.74 (1.66 to 4.03)	8.97 (4.33 to 15.18)	335.00 (181.70 to 537.76)	56.64 (49.45 to 64.38)
Czechia	2019	11.08 (6.80 to 16.79)	22.12 (16.76 to 28.99)	2.74 (1.65 to 4.06)	9.28 (4.39 to 15.69)	335.49 (180.75 to 539.43)	56.97 (49.53 to 64.89)
Czechia	2020	11.12 (6.69 to 16.44)	22.19 (16.93 to 29.04)	2.75 (1.68 to 4.03)	9.60 (4.65 to 16.07)	333.45 (185.20 to 526.98)	56.94 (49.70 to 64.82)
Czechia	2021	11.07 (6.55 to 16.30)	22.19 (16.79 to 29.12)	2.75 (1.67 to 4.05)	10.23 (4.82 to 17.20)	338.91 (186.68 to 536.59)	56.96 (49.61 to 64.73)
Democratic People's Republic of Korea	1990	7.18 (4.01 to 11.10)	0.94 (0.67 to 1.28)	0.31 (0.17 to 0.51)	2.13 (0.91 to 3.85)	371.94 (198.53 to 601.62)	30.00 (26.15 to 34.09)
Democratic People's Republic of Korea	1991	7.23 (4.10 to 11.06)	0.96 (0.69 to 1.30)	0.31 (0.17 to 0.51)	2.13 (0.92 to 3.85)	368.34 (197.25 to 592.17)	30.16 (26.40 to 34.14)
Democratic People's Republic of Korea	1992	7.28 (4.17 to 11.08)	0.98 (0.70 to 1.32)	0.31 (0.17 to 0.50)	2.13 (0.92 to 3.84)	364.79 (196.34 to 582.31)	30.32 (26.55 to 34.27)
Democratic People's Republic of Korea	1993	7.32 (4.22 to 11.10)	0.99 (0.71 to 1.35)	0.31 (0.17 to 0.50)	2.13 (0.92 to 3.83)	361.43 (194.22 to 580.38)	30.47 (26.74 to 34.40)
Democratic People's Republic of Korea	1994	7.36 (4.24 to 11.16)	1.00 (0.72 to 1.37)	0.31 (0.17 to 0.50)	2.13 (0.92 to 3.82)	358.42 (191.84 to 576.03)	30.61 (26.79 to 34.64)
Democratic People's Republic of Korea	1995	7.40 (4.22 to 11.20)	1.00 (0.72 to 1.38)	0.31 (0.17 to 0.50)	2.13 (0.92 to 3.85)	355.90 (188.77 to 572.18)	30.75 (26.84 to 34.92)
Democratic People's Republic of Korea	1996	7.43 (4.26 to 11.15)	1.00 (0.72 to 1.38)	0.31 (0.17 to 0.49)	2.13 (0.92 to 3.82)	353.12 (189.10 to 566.47)	30.88 (27.08 to 34.86)
Democratic People's Republic of Korea	1997	7.47 (4.28 to 11.20)	1.00 (0.72 to 1.37)	0.30 (0.17 to 0.49)	2.14 (0.93 to 3.82)	349.65 (188.02 to 560.83)	31.00 (27.21 to 34.95)
Democratic People's Republic of Korea	1998	7.51 (4.29 to 11.21)	1.00 (0.72 to 1.37)	0.30 (0.16 to 0.49)	2.14 (0.93 to 3.83)	346.10 (185.40 to 555.41)	31.13 (27.34 to 35.07)
Democratic People's Republic of Korea	1999	7.55 (4.29 to 11.26)	0.99 (0.71 to 1.37)	0.30 (0.16 to 0.48)	2.15 (0.94 to 3.83)	343.09 (182.22 to 554.40)	31.27 (27.36 to 35.36)
Democratic People's Republic of Korea	2000	7.59 (4.27 to 11.41)	0.99 (0.71 to 1.38)	0.30 (0.16 to 0.48)	2.16 (0.94 to 3.85)	341.19 (180.29 to 555.20)	31.42 (27.40 to 35.63)
Democratic People's Republic of Korea	2001	7.63 (4.30 to 11.41)	1.00 (0.72 to 1.38)	0.30 (0.16 to 0.48)	2.18 (0.95 to 3.89)	339.90 (181.16 to 549.49)	31.59 (27.68 to 35.60)
Democratic People's Republic of Korea	2002	7.69 (4.33 to 11.50)	1.00 (0.73 to 1.39)	0.30 (0.16 to 0.48)	2.21 (0.97 to 3.92)	338.44 (180.91 to 544.89)	31.78 (27.95 to 35.72)
Democratic People's Republic of Korea	2003	7.75 (4.39 to 11.66)	1.01 (0.73 to 1.39)	0.30 (0.16 to 0.47)	2.25 (0.99 to 3.97)	336.98 (180.06 to 541.58)	31.99 (28.17 to 35.85)
Democratic People's Republic of Korea	2004	7.81 (4.43 to 11.85)	1.02 (0.74 to 1.40)	0.29 (0.16 to 0.47)	2.29 (1.00 to 4.02)	335.68 (178.25 to 538.86)	32.21 (28.32 to 36.07)
Democratic People's Republic of Korea	2005	7.87 (4.49 to 12.03)	1.03 (0.74 to 1.40)	0.29 (0.16 to 0.47)	2.31 (1.00 to 4.08)	334.74 (175.06 to 539.60)	32.43 (28.44 to 36.49)
Democratic People's Republic of Korea	2006	7.94 (4.52 to 12.04)	1.03 (0.75 to 1.40)	0.29 (0.16 to 0.47)	2.33 (1.01 to 4.12)	333.89 (175.49 to 537.17)	32.66 (28.67 to 36.64)
Democratic People's Republic of Korea	2007	8.03 (4.58 to 12.14)	1.04 (0.75 to 1.41)	0.29 (0.16 to 0.47)	2.35 (1.02 to 4.18)	332.76 (175.78 to 534.15)	32.90 (28.92 to 36.88)
Democratic People's Republic of Korea	2008	8.12 (4.66 to 12.28)	1.05 (0.75 to 1.42)	0.29 (0.16 to 0.47)	2.36 (1.03 to 4.24)	331.39 (175.46 to 534.88)	33.16 (29.22 to 37.22)
Democratic People's Republic of Korea	2009	8.20 (4.70 to 12.41)	1.06 (0.76 to 1.44)	0.29 (0.16 to 0.47)	2.38 (1.03 to 4.30)	329.81 (174.53 to 536.56)	33.41 (29.38 to 37.63)
Democratic People's Republic of Korea	2010	8.26 (4.70 to 12.59)	1.06 (0.76 to 1.45)	0.29 (0.16 to 0.47)	2.39 (1.03 to 4.34)	328.07 (173.69 to 537.32)	33.65 (29.45 to 38.03)
Democratic People's Republic of Korea	2011	8.29 (4.75 to 12.59)	1.07 (0.76 to 1.45)	0.29 (0.16 to 0.47)	2.41 (1.03 to 4.33)	325.39 (173.87 to 528.82)	33.88 (29.71 to 38.13)
Democratic People's Republic of Korea	2012	8.32 (4.80 to 12.65)	1.07 (0.77 to 1.46)	0.29 (0.16 to 0.47)	2.42 (1.04 to 4.35)	321.56 (171.83 to 517.73)	34.12 (29.94 to 38.33)
Democratic People's Republic of Korea	2013	8.34 (4.83 to 12.73)	1.08 (0.78 to 1.47)	0.30 (0.16 to 0.48)	2.44 (1.05 to 4.35)	317.43 (169.72 to 506.63)	34.35 (30.20 to 38.58)
Democratic People's Republic of Korea	2014	8.37 (4.83 to 12.79)	1.09 (0.78 to 1.48)	0.30 (0.16 to 0.48)	2.46 (1.05 to 4.38)	313.87 (168.65 to 499.27)	34.58 (30.43 to 38.91)
Democratic People's Republic of Korea	2015	8.41 (4.81 to 12.90)	1.09 (0.79 to 1.49)	0.30 (0.16 to 0.48)	2.47 (1.05 to 4.40)	311.73 (167.95 to 499.35)	34.80 (30.48 to 39.31)
Democratic People's Republic of Korea	2016	8.48 (4.87 to 12.85)	1.10 (0.79 to 1.50)	0.30 (0.16 to 0.48)	2.50 (1.07 to 4.44)	311.11 (169.02 to 492.77)	35.02 (30.84 to 39.30)
Democratic People's Republic of Korea	2017	8.57 (4.93 to 12.98)	1.11 (0.80 to 1.52)	0.30 (0.16 to 0.48)	2.54 (1.10 to 4.52)	311.21 (168.55 to 492.90)	35.25 (31.06 to 39.52)
Democratic People's Republic of Korea	2018	8.68 (4.97 to 13.16)	1.12 (0.81 to 1.54)	0.30 (0.16 to 0.48)	2.57 (1.12 to 4.59)	311.61 (169.18 to 496.94)	35.46 (31.24 to 39.83)
Democratic People's Republic of Korea	2019	8.77 (4.94 to 13.38)	1.13 (0.81 to 1.57)	0.30 (0.16 to 0.48)	2.60 (1.14 to 4.63)	311.88 (168.01 to 500.93)	35.66 (31.33 to 40.30)
Democratic People's Republic of Korea	2020	8.86 (5.06 to 13.50)	1.13 (0.81 to 1.53)	0.30 (0.16 to 0.48)	2.63 (1.12 to 4.72)	313.17 (171.28 to 501.09)	35.89 (31.32 to 40.47)
Democratic People's Republic of Korea	2021	8.94 (5.15 to 13.87)	1.14 (0.82 to 1.55)	0.30 (0.16 to 0.49)	2.69 (1.17 to 4.74)	314.75 (173.49 to 500.69)	35.98 (31.40 to 40.75)
Democratic Republic of the Congo	1990	4.03 (2.21 to 6.31)	1.27 (0.93 to 1.71)	0.32 (0.17 to 0.51)	3.95 (1.82 to 6.80)	264.34 (145.34 to 405.89)	33.24 (27.89 to 38.90)
Democratic Republic of the Congo	1991	4.03 (2.20 to 6.27)	1.27 (0.94 to 1.69)	0.32 (0.17 to 0.51)	3.91 (1.81 to 6.75)	261.27 (146.17 to 398.67)	33.21 (27.95 to 38.68)
Democratic Republic of the Congo	1992	4.03 (2.21 to 6.22)	1.27 (0.94 to 1.69)	0.32 (0.17 to 0.50)	3.88 (1.79 to 6.68)	258.63 (147.26 to 393.36)	33.18 (28.01 to 38.59)
Democratic Republic of the Congo	1993	4.03 (2.21 to 6.23)	1.28 (0.95 to 1.69)	0.31 (0.17 to 0.50)	3.85 (1.77 to 6.67)	256.48 (145.84 to 391.76)	33.14 (28.00 to 38.61)
Democratic Republic of the Congo	1994	4.02 (2.20 to 6.27)	1.28 (0.95 to 1.70)	0.31 (0.17 to 0.50)	3.83 (1.74 to 6.64)	254.86 (144.24 to 391.87)	33.10 (28.01 to 38.58)
Democratic Republic of the Congo	1995	4.02 (2.20 to 6.29)	1.29 (0.95 to 1.72)	0.31 (0.17 to 0.50)	3.82 (1.73 to 6.61)	253.84 (142.64 to 393.53)	33.06 (27.92 to 38.72)
Democratic Republic of the Congo	1996	4.01 (2.22 to 6.25)	1.30 (0.96 to 1.73)	0.31 (0.17 to 0.50)	3.81 (1.74 to 6.55)	253.54 (143.38 to 390.75)	33.00 (27.89 to 38.52)
Democratic Republic of the Congo	1997	3.99 (2.23 to 6.19)	1.31 (0.97 to 1.76)	0.31 (0.17 to 0.50)	3.80 (1.75 to 6.52)	253.80 (142.07 to 390.48)	32.89 (27.82 to 38.28)
Democratic Republic of the Congo	1998	3.98 (2.24 to 6.17)	1.33 (0.98 to 1.79)	0.31 (0.17 to 0.50)	3.79 (1.75 to 6.52)	254.27 (141.46 to 392.02)	32.76 (27.69 to 38.13)
Democratic Republic of the Congo	1999	3.96 (2.23 to 6.15)	1.35 (0.99 to 1.82)	0.31 (0.17 to 0.50)	3.79 (1.76 to 6.50)	254.64 (140.72 to 392.44)	32.65 (27.57 to 38.07)
Democratic Republic of the Congo	2000	3.95 (2.22 to 6.14)	1.36 (1.00 to 1.86)	0.31 (0.17 to 0.50)	3.79 (1.75 to 6.48)	254.60 (139.55 to 392.89)	32.60 (27.51 to 38.17)
Democratic Republic of the Congo	2001	3.94 (2.23 to 6.07)	1.37 (1.01 to 1.87)	0.31 (0.17 to 0.50)	3.79 (1.76 to 6.48)	253.35 (140.01 to 388.88)	32.58 (27.56 to 38.00)
Democratic Republic of the Congo	2002	3.94 (2.24 to 6.03)	1.38 (1.02 to 1.87)	0.31 (0.17 to 0.50)	3.79 (1.77 to 6.49)	250.86 (140.60 to 383.29)	32.56 (27.61 to 37.85)
Democratic Republic of the Congo	2003	3.94 (2.24 to 5.98)	1.39 (1.03 to 1.87)	0.31 (0.17 to 0.49)	3.79 (1.78 to 6.48)	247.92 (139.92 to 376.95)	32.56 (27.56 to 37.82)
Democratic Republic of the Congo	2004	3.94 (2.25 to 5.98)	1.40 (1.03 to 1.89)	0.31 (0.17 to 0.49)	3.79 (1.78 to 6.50)	245.30 (139.43 to 371.46)	32.56 (27.57 to 37.92)
Democratic Republic of the Congo	2005	3.94 (2.24 to 5.97)	1.41 (1.04 to 1.90)	0.31 (0.17 to 0.49)	3.79 (1.77 to 6.56)	243.78 (138.90 to 369.92)	32.59 (27.48 to 37.90)
Democratic Republic of the Congo	2006	3.95 (2.25 to 5.97)	1.42 (1.04 to 1.90)	0.31 (0.17 to 0.49)	3.80 (1.79 to 6.58)	243.01 (139.21 to 368.14)	32.67 (27.57 to 37.96)
Democratic Republic of the Congo	2007	3.98 (2.26 to 6.02)	1.43 (1.05 to 1.92)	0.31 (0.17 to 0.48)	3.82 (1.80 to 6.64)	242.16 (138.63 to 367.09)	32.85 (27.74 to 38.16)
Democratic Republic of the Congo	2008	4.01 (2.27 to 6.09)	1.44 (1.06 to 1.94)	0.31 (0.17 to 0.49)	3.83 (1.79 to 6.67)	241.27 (137.76 to 365.83)	33.09 (27.91 to 38.36)
Democratic Republic of the Congo	2009	4.04 (2.27 to 6.17)	1.45 (1.06 to 1.95)	0.31 (0.17 to 0.49)	3.85 (1.78 to 6.72)	240.41 (136.83 to 363.80)	33.36 (28.08 to 38.76)
Democratic Republic of the Congo	2010	4.08 (2.28 to 6.28)	1.46 (1.07 to 1.97)	0.31 (0.17 to 0.49)	3.87 (1.78 to 6.77)	239.61 (135.35 to 363.44)	33.61 (28.24 to 39.22)
Democratic Republic of the Congo	2011	4.11 (2.30 to 6.30)	1.47 (1.08 to 1.99)	0.31 (0.17 to 0.49)	3.88 (1.79 to 6.76)	238.33 (136.53 to 358.17)	33.91 (28.54 to 39.47)
Democratic Republic of the Congo	2012	4.16 (2.33 to 6.36)	1.49 (1.09 to 2.02)	0.31 (0.17 to 0.50)	3.90 (1.79 to 6.77)	236.29 (135.85 to 352.64)	34.27 (28.93 to 39.80)
Democratic Republic of the Congo	2013	4.21 (2.36 to 6.48)	1.51 (1.11 to 2.05)	0.32 (0.17 to 0.50)	3.92 (1.80 to 6.79)	233.95 (134.34 to 350.19)	34.65 (29.27 to 40.22)
Democratic Republic of the Congo	2014	4.25 (2.37 to 6.58)	1.53 (1.12 to 2.08)	0.32 (0.18 to 0.50)	3.94 (1.81 to 6.83)	231.79 (132.41 to 348.12)	35.00 (29.49 to 40.63)
Democratic Republic of the Congo	2015	4.29 (2.39 to 6.67)	1.54 (1.12 to 2.10)	0.32 (0.18 to 0.51)	3.97 (1.82 to 6.91)	230.28 (131.15 to 346.55)	35.26 (29.62 to 41.13)
Democratic Republic of the Congo	2016	4.32 (2.42 to 6.70)	1.55 (1.14 to 2.11)	0.32 (0.18 to 0.51)	4.00 (1.83 to 6.90)	228.61 (131.20 to 339.17)	35.44 (29.91 to 41.19)
Democratic Republic of the Congo	2017	4.35 (2.45 to 6.66)	1.57 (1.15 to 2.12)	0.32 (0.18 to 0.51)	4.05 (1.87 to 6.95)	226.26 (129.85 to 333.56)	35.61 (30.15 to 41.44)
Democratic Republic of the Congo	2018	4.38 (2.47 to 6.75)	1.58 (1.16 to 2.13)	0.32 (0.18 to 0.51)	4.10 (1.90 to 7.03)	224.08 (127.47 to 329.04)	35.76 (30.22 to 41.65)
Democratic Republic of the Congo	2019	4.42 (2.50 to 6.87)	1.59 (1.17 to 2.16)	0.32 (0.18 to 0.51)	4.14 (1.90 to 7.12)	222.95 (124.97 to 331.22)	35.88 (30.18 to 41.90)
Democratic Republic of the Congo	2020	4.51 (2.51 to 6.98)	1.61 (1.18 to 2.18)	0.33 (0.18 to 0.52)	4.13 (1.93 to 7.35)	226.75 (128.69 to 335.79)	36.05 (30.20 to 42.18)
Democratic Republic of the Congo	2021	4.51 (2.53 to 6.95)	1.62 (1.20 to 2.21)	0.33 (0.18 to 0.52)	4.18 (1.92 to 7.28)	228.88 (134.80 to 339.94)	36.23 (30.46 to 42.39)
Denmark	1990	7.94 (4.85 to 11.91)	23.06 (18.12 to 28.30)	8.59 (5.26 to 12.48)	11.56 (7.09 to 17.84)	368.57 (193.92 to 611.97)	106.09 (92.69 to 120.46)
Denmark	1991	8.03 (4.88 to 12.03)	23.95 (18.92 to 29.24)	8.61 (5.34 to 12.40)	11.72 (7.20 to 17.83)	358.62 (191.41 to 584.83)	106.65 (93.50 to 120.73)
Denmark	1992	8.11 (4.91 to 12.13)	24.82 (19.75 to 30.13)	8.63 (5.41 to 12.37)	11.89 (7.32 to 17.95)	350.83 (188.95 to 565.03)	107.19 (94.14 to 121.22)
Denmark	1993	8.20 (4.93 to 12.20)	25.65 (20.53 to 30.96)	8.66 (5.46 to 12.33)	12.08 (7.49 to 18.24)	345.15 (186.14 to 555.10)	107.70 (94.60 to 121.96)
Denmark	1994	8.28 (4.96 to 12.33)	26.41 (21.15 to 31.75)	8.68 (5.49 to 12.32)	12.28 (7.63 to 18.55)	341.66 (183.68 to 548.17)	108.17 (94.76 to 122.89)
Denmark	1995	8.36 (4.98 to 12.52)	27.08 (21.79 to 32.42)	8.71 (5.48 to 12.42)	12.49 (7.68 to 18.92)	340.30 (179.61 to 550.93)	108.58 (94.70 to 123.86)
Denmark	1996	8.44 (5.07 to 12.55)	27.80 (22.59 to 33.18)	8.74 (5.65 to 12.27)	12.72 (7.86 to 19.19)	342.10 (182.18 to 555.25)	109.01 (95.47 to 123.88)
Denmark	1997	8.52 (5.18 to 12.64)	28.63 (23.53 to 33.96)	8.79 (5.73 to 12.25)	13.01 (8.11 to 19.70)	347.03 (183.80 to 567.25)	109.52 (95.98 to 124.05)
Denmark	1998	8.59 (5.19 to 12.80)	29.41 (24.36 to 34.89)	8.85 (5.82 to 12.24)	13.31 (8.31 to 20.27)	353.57 (185.14 to 587.47)	110.01 (96.34 to 124.44)
Denmark	1999	8.68 (5.21 to 12.94)	30.00 (24.84 to 35.52)	8.91 (5.90 to 12.32)	13.61 (8.49 to 20.74)	360.29 (186.87 to 607.51)	110.39 (96.59 to 125.17)
Denmark	2000	8.78 (5.23 to 13.21)	30.23 (24.86 to 35.82)	8.96 (5.91 to 12.43)	13.89 (8.65 to 21.39)	365.66 (185.79 to 622.74)	110.58 (96.23 to 125.90)
Denmark	2001	8.90 (5.31 to 13.32)	29.92 (24.62 to 35.48)	9.01 (6.08 to 12.39)	14.16 (8.89 to 21.57)	370.69 (190.44 to 622.20)	110.44 (96.52 to 125.24)
Denmark	2002	9.06 (5.42 to 13.65)	29.15 (23.76 to 34.78)	9.08 (6.22 to 12.47)	14.44 (9.00 to 21.94)	376.43 (195.82 to 625.08)	110.02 (96.46 to 124.53)
Denmark	2003	9.24 (5.54 to 13.97)	28.18 (22.69 to 33.95)	9.17 (6.29 to 12.53)	14.72 (9.10 to 22.34)	381.58 (204.42 to 626.05)	109.49 (95.99 to 123.87)
Denmark	2004	9.41 (5.61 to 14.26)	27.28 (21.68 to 33.26)	9.24 (6.28 to 12.64)	14.99 (9.19 to 22.84)	384.82 (207.48 to 624.21)	109.04 (95.31 to 123.74)
Denmark	2005	9.56 (5.70 to 14.62)	26.70 (21.14 to 32.73)	9.31 (6.21 to 12.81)	15.24 (9.23 to 23.39)	384.89 (206.32 to 629.70)	108.86 (94.89 to 123.86)
Denmark	2006	9.70 (5.79 to 14.71)	26.47 (21.38 to 31.96)	9.36 (6.33 to 12.73)	15.46 (9.47 to 23.44)	382.15 (206.14 to 623.96)	109.40 (95.81 to 124.26)
Denmark	2007	9.84 (5.90 to 14.83)	26.40 (21.76 to 31.46)	9.41 (6.39 to 12.77)	15.68 (9.75 to 23.58)	378.10 (204.63 to 613.94)	110.70 (97.03 to 125.54)
Denmark	2008	9.97 (5.96 to 15.05)	26.41 (22.18 to 31.01)	9.46 (6.34 to 12.91)	15.90 (9.98 to 23.77)	373.00 (200.39 to 606.27)	112.25 (98.47 to 127.23)
Denmark	2009	10.09 (6.00 to 15.30)	26.42 (22.49 to 30.80)	9.50 (6.25 to 13.14)	16.13 (10.02 to 24.14)	367.10 (197.14 to 598.65)	113.54 (99.65 to 128.66)
Denmark	2010	10.19 (6.01 to 15.50)	26.37 (22.44 to 30.74)	9.54 (6.13 to 13.31)	16.38 (10.08 to 24.73)	360.69 (192.50 to 592.01)	114.10 (99.78 to 129.67)
Denmark	2011	10.28 (6.07 to 15.61)	26.16 (22.26 to 30.39)	9.59 (6.31 to 13.20)	16.74 (10.12 to 25.54)	349.86 (187.28 to 574.65)	113.94 (99.91 to 128.76)
Denmark	2012	10.37 (6.10 to 15.80)	25.79 (21.70 to 30.10)	9.66 (6.49 to 13.18)	17.25 (9.88 to 26.98)	333.60 (175.79 to 548.60)	113.52 (99.45 to 128.08)
Denmark	2013	10.45 (6.11 to 15.95)	25.32 (20.97 to 30.01)	9.73 (6.69 to 13.16)	17.81 (9.48 to 28.81)	316.33 (163.53 to 521.71)	113.01 (98.63 to 127.31)
Denmark	2014	10.51 (6.10 to 16.22)	24.80 (20.08 to 29.99)	9.78 (6.66 to 13.33)	18.32 (8.98 to 30.71)	302.50 (151.32 to 508.56)	112.56 (98.04 to 127.33)
Denmark	2015	10.54 (6.06 to 16.36)	24.30 (19.42 to 29.91)	9.80 (6.54 to 13.53)	18.69 (8.31 to 32.26)	296.56 (144.88 to 503.91)	112.33 (97.56 to 127.67)
Denmark	2016	10.55 (6.11 to 16.23)	23.26 (18.47 to 28.80)	9.75 (6.52 to 13.35)	18.95 (8.54 to 32.62)	298.17 (146.76 to 503.64)	112.37 (97.74 to 127.07)
Denmark	2017	10.55 (6.12 to 16.22)	21.58 (16.89 to 27.16)	9.67 (6.51 to 13.28)	19.19 (8.76 to 33.29)	302.77 (151.33 to 510.08)	112.56 (98.46 to 127.24)
Denmark	2018	10.55 (6.11 to 16.27)	19.99 (15.40 to 25.59)	9.58 (6.41 to 13.27)	19.41 (8.85 to 34.09)	308.40 (156.67 to 522.34)	112.87 (98.83 to 127.85)
Denmark	2019	10.55 (6.12 to 16.27)	19.20 (14.55 to 24.86)	9.53 (6.25 to 13.46)	19.59 (8.65 to 34.80)	313.23 (160.34 to 536.21)	113.22 (98.75 to 128.37)
Denmark	2020	10.58 (6.20 to 16.37)	19.16 (14.52 to 24.89)	9.60 (6.16 to 13.78)	19.74 (8.76 to 35.03)	321.48 (162.70 to 540.65)	115.86 (100.80 to 131.67)
Denmark	2021	10.73 (6.15 to 16.52)	19.42 (14.68 to 24.94)	9.36 (5.88 to 13.40)	19.15 (8.19 to 33.78)	299.23 (151.85 to 511.29)	115.72 (100.75 to 131.78)
Djibouti	1990	3.13 (1.66 to 5.06)	1.34 (0.98 to 1.81)	0.39 (0.21 to 0.61)	3.35 (1.52 to 6.12)	337.33 (190.15 to 516.31)	20.70 (18.00 to 23.45)
Djibouti	1991	3.12 (1.67 to 5.02)	1.36 (1.00 to 1.84)	0.39 (0.21 to 0.61)	3.33 (1.51 to 6.07)	330.32 (185.59 to 510.11)	20.67 (18.04 to 23.35)
Djibouti	1992	3.11 (1.68 to 4.98)	1.38 (1.01 to 1.86)	0.39 (0.22 to 0.62)	3.30 (1.50 to 6.00)	324.10 (179.92 to 502.80)	20.65 (18.10 to 23.28)
Djibouti	1993	3.12 (1.68 to 4.98)	1.40 (1.02 to 1.88)	0.39 (0.22 to 0.62)	3.27 (1.48 to 5.90)	319.05 (175.77 to 498.23)	20.64 (18.08 to 23.26)
Djibouti	1994	3.12 (1.69 to 5.01)	1.41 (1.03 to 1.90)	0.39 (0.22 to 0.62)	3.24 (1.47 to 5.83)	314.97 (172.89 to 494.32)	20.63 (18.05 to 23.26)
Djibouti	1995	3.13 (1.69 to 5.02)	1.41 (1.03 to 1.92)	0.39 (0.22 to 0.62)	3.22 (1.45 to 5.80)	312.15 (171.12 to 488.44)	20.62 (17.96 to 23.33)
Djibouti	1996	3.12 (1.70 to 4.96)	1.41 (1.03 to 1.92)	0.39 (0.22 to 0.62)	3.20 (1.45 to 5.75)	310.21 (171.19 to 485.98)	20.62 (18.03 to 23.23)
Djibouti	1997	3.11 (1.68 to 4.92)	1.41 (1.03 to 1.90)	0.39 (0.22 to 0.62)	3.17 (1.44 to 5.73)	308.33 (173.41 to 483.55)	20.61 (18.05 to 23.21)
Djibouti	1998	3.10 (1.68 to 4.88)	1.40 (1.03 to 1.89)	0.39 (0.22 to 0.62)	3.15 (1.44 to 5.69)	306.45 (173.43 to 478.08)	20.61 (18.07 to 23.23)
Djibouti	1999	3.09 (1.66 to 4.83)	1.40 (1.03 to 1.88)	0.39 (0.22 to 0.62)	3.14 (1.43 to 5.65)	304.55 (172.32 to 474.22)	20.60 (18.03 to 23.28)
Djibouti	2000	3.09 (1.66 to 4.82)	1.40 (1.03 to 1.88)	0.39 (0.22 to 0.62)	3.13 (1.42 to 5.62)	302.59 (170.90 to 470.84)	20.60 (17.96 to 23.36)
Djibouti	2001	3.11 (1.67 to 4.83)	1.41 (1.04 to 1.89)	0.39 (0.22 to 0.62)	3.12 (1.42 to 5.61)	299.35 (170.78 to 462.43)	20.61 (18.03 to 23.28)
Djibouti	2002	3.14 (1.69 to 4.86)	1.43 (1.05 to 1.93)	0.39 (0.22 to 0.61)	3.12 (1.43 to 5.59)	294.45 (169.68 to 453.59)	20.63 (18.05 to 23.28)
Djibouti	2003	3.18 (1.70 to 4.93)	1.45 (1.06 to 1.97)	0.39 (0.22 to 0.61)	3.11 (1.43 to 5.56)	289.02 (166.28 to 447.11)	20.66 (18.04 to 23.32)
Djibouti	2004	3.22 (1.72 to 5.02)	1.47 (1.07 to 2.02)	0.39 (0.22 to 0.60)	3.11 (1.42 to 5.54)	284.24 (162.31 to 441.18)	20.68 (18.04 to 23.35)
Djibouti	2005	3.26 (1.74 to 5.10)	1.48 (1.08 to 2.03)	0.39 (0.22 to 0.60)	3.11 (1.41 to 5.54)	281.26 (158.91 to 439.23)	20.70 (18.03 to 23.42)
Djibouti	2006	3.29 (1.77 to 5.13)	1.48 (1.08 to 2.02)	0.39 (0.22 to 0.60)	3.11 (1.43 to 5.53)	279.75 (159.13 to 435.52)	20.73 (18.12 to 23.37)
Djibouti	2007	3.33 (1.80 to 5.18)	1.48 (1.08 to 2.01)	0.39 (0.22 to 0.60)	3.11 (1.44 to 5.52)	278.44 (159.03 to 431.61)	20.77 (18.18 to 23.37)
Djibouti	2008	3.36 (1.83 to 5.25)	1.48 (1.08 to 1.99)	0.39 (0.22 to 0.61)	3.12 (1.44 to 5.53)	277.09 (159.77 to 429.32)	20.82 (18.20 to 23.42)
Djibouti	2009	3.40 (1.84 to 5.28)	1.47 (1.08 to 1.98)	0.39 (0.22 to 0.61)	3.12 (1.44 to 5.53)	275.50 (159.06 to 423.14)	20.86 (18.23 to 23.50)
Djibouti	2010	3.43 (1.85 to 5.35)	1.47 (1.08 to 1.97)	0.39 (0.22 to 0.61)	3.13 (1.44 to 5.54)	273.44 (156.08 to 422.03)	20.89 (18.16 to 23.61)
Djibouti	2011	3.46 (1.87 to 5.39)	1.47 (1.08 to 1.97)	0.39 (0.22 to 0.61)	3.16 (1.45 to 5.60)	268.92 (154.57 to 414.37)	20.92 (18.29 to 23.58)
Djibouti	2012	3.50 (1.89 to 5.46)	1.47 (1.08 to 1.96)	0.39 (0.22 to 0.61)	3.19 (1.46 to 5.70)	261.48 (151.86 to 401.67)	20.97 (18.37 to 23.58)
Djibouti	2013	3.53 (1.91 to 5.55)	1.46 (1.08 to 1.96)	0.40 (0.22 to 0.61)	3.24 (1.48 to 5.79)	253.17 (148.09 to 388.11)	21.01 (18.44 to 23.69)
Djibouti	2014	3.57 (1.93 to 5.63)	1.46 (1.07 to 1.96)	0.40 (0.22 to 0.62)	3.28 (1.49 to 5.87)	246.05 (144.69 to 377.03)	21.05 (18.47 to 23.82)
Djibouti	2015	3.61 (1.94 to 5.69)	1.46 (1.07 to 1.97)	0.40 (0.22 to 0.62)	3.31 (1.49 to 5.93)	242.16 (142.43 to 369.03)	21.08 (18.43 to 23.86)
Djibouti	2016	3.65 (1.97 to 5.81)	1.47 (1.08 to 1.98)	0.40 (0.22 to 0.62)	3.34 (1.50 to 6.04)	240.76 (142.43 to 363.59)	21.10 (18.54 to 23.79)
Djibouti	2017	3.70 (1.98 to 5.92)	1.49 (1.10 to 2.01)	0.40 (0.22 to 0.63)	3.37 (1.50 to 6.14)	239.74 (142.05 to 361.41)	21.12 (18.55 to 23.81)
Djibouti	2018	3.75 (2.00 to 6.01)	1.51 (1.11 to 2.03)	0.41 (0.23 to 0.64)	3.40 (1.50 to 6.26)	239.11 (141.85 to 358.34)	21.13 (18.50 to 23.91)
Djibouti	2019	3.79 (2.03 to 6.05)	1.52 (1.12 to 2.05)	0.41 (0.23 to 0.64)	3.42 (1.49 to 6.33)	238.84 (139.96 to 359.02)	21.14 (18.38 to 23.94)
Djibouti	2020	3.84 (2.08 to 6.13)	1.52 (1.13 to 2.06)	0.41 (0.23 to 0.64)	3.42 (1.50 to 6.23)	240.68 (138.87 to 361.44)	21.07 (18.30 to 23.93)
Djibouti	2021	3.91 (2.15 to 6.07)	1.54 (1.13 to 2.06)	0.41 (0.23 to 0.64)	3.51 (1.54 to 6.48)	240.50 (140.07 to 362.50)	21.16 (18.47 to 23.94)
Dominica	1990	5.86 (3.49 to 8.82)	2.84 (2.10 to 3.83)	0.56 (0.32 to 0.87)	8.11 (4.03 to 13.69)	529.21 (286.97 to 834.70)	67.49 (56.90 to 78.96)
Dominica	1991	5.95 (3.57 to 8.95)	2.88 (2.13 to 3.88)	0.56 (0.32 to 0.88)	8.09 (4.06 to 13.46)	538.50 (295.27 to 843.50)	67.76 (57.28 to 78.88)
Dominica	1992	6.05 (3.62 to 9.04)	2.92 (2.16 to 3.93)	0.57 (0.33 to 0.88)	8.08 (4.04 to 13.45)	547.12 (303.40 to 859.22)	68.04 (57.66 to 79.20)
Dominica	1993	6.16 (3.69 to 9.20)	2.96 (2.18 to 3.98)	0.57 (0.33 to 0.88)	8.07 (4.06 to 13.45)	554.62 (309.82 to 873.70)	68.33 (57.96 to 79.61)
Dominica	1994	6.26 (3.77 to 9.33)	3.00 (2.20 to 4.04)	0.57 (0.33 to 0.88)	8.06 (4.07 to 13.52)	560.53 (309.51 to 887.80)	68.61 (58.19 to 79.94)
Dominica	1995	6.37 (3.84 to 9.51)	3.04 (2.23 to 4.10)	0.57 (0.33 to 0.89)	8.06 (4.04 to 13.63)	564.37 (306.14 to 896.04)	68.87 (58.18 to 80.65)
Dominica	1996	6.49 (3.93 to 9.67)	3.10 (2.27 to 4.17)	0.58 (0.33 to 0.89)	8.06 (4.10 to 13.48)	566.87 (310.93 to 897.84)	69.21 (58.64 to 80.69)
Dominica	1997	6.61 (4.05 to 9.86)	3.16 (2.32 to 4.25)	0.58 (0.34 to 0.89)	8.06 (4.10 to 13.36)	569.15 (311.76 to 909.37)	69.67 (59.21 to 81.06)
Dominica	1998	6.74 (4.13 to 10.07)	3.22 (2.37 to 4.34)	0.59 (0.34 to 0.90)	8.06 (4.09 to 13.32)	571.31 (311.56 to 915.16)	70.15 (59.69 to 81.76)
Dominica	1999	6.87 (4.18 to 10.26)	3.27 (2.40 to 4.43)	0.59 (0.34 to 0.90)	8.07 (4.07 to 13.31)	573.45 (306.96 to 921.95)	70.53 (59.74 to 82.32)
Dominica	2000	6.97 (4.22 to 10.41)	3.30 (2.42 to 4.50)	0.60 (0.35 to 0.90)	8.09 (4.03 to 13.33)	575.63 (303.59 to 928.31)	70.73 (59.59 to 82.69)
Dominica	2001	7.05 (4.27 to 10.46)	3.32 (2.44 to 4.51)	0.60 (0.35 to 0.90)	8.13 (4.07 to 13.25)	577.60 (304.37 to 930.78)	70.76 (59.82 to 82.50)
Dominica	2002	7.13 (4.33 to 10.54)	3.34 (2.46 to 4.52)	0.60 (0.35 to 0.90)	8.20 (4.17 to 13.27)	579.05 (306.25 to 934.31)	70.76 (59.93 to 82.59)
Dominica	2003	7.20 (4.35 to 10.60)	3.35 (2.46 to 4.56)	0.60 (0.35 to 0.90)	8.27 (4.23 to 13.31)	579.89 (307.54 to 934.70)	70.75 (59.88 to 82.74)
Dominica	2004	7.27 (4.38 to 10.73)	3.36 (2.46 to 4.58)	0.60 (0.36 to 0.90)	8.33 (4.29 to 13.43)	580.08 (307.52 to 936.89)	70.75 (59.73 to 82.97)
Dominica	2005	7.32 (4.40 to 10.89)	3.37 (2.46 to 4.59)	0.61 (0.36 to 0.90)	8.36 (4.26 to 13.57)	579.62 (302.95 to 945.46)	70.79 (59.52 to 83.23)
Dominica	2006	7.38 (4.45 to 10.88)	3.37 (2.49 to 4.58)	0.61 (0.36 to 0.91)	8.35 (4.29 to 13.43)	577.33 (307.75 to 933.46)	70.99 (59.84 to 83.38)
Dominica	2007	7.44 (4.51 to 10.92)	3.38 (2.49 to 4.58)	0.61 (0.36 to 0.91)	8.34 (4.26 to 13.42)	572.78 (305.54 to 927.05)	71.37 (60.17 to 83.37)
Dominica	2008	7.49 (4.56 to 10.98)	3.38 (2.48 to 4.57)	0.61 (0.36 to 0.91)	8.31 (4.21 to 13.44)	567.11 (301.79 to 917.35)	71.83 (60.69 to 83.83)
Dominica	2009	7.54 (4.62 to 11.09)	3.39 (2.49 to 4.56)	0.62 (0.36 to 0.91)	8.30 (4.18 to 13.51)	561.47 (300.50 to 911.50)	72.25 (61.11 to 84.25)
Dominica	2010	7.57 (4.62 to 11.20)	3.39 (2.50 to 4.55)	0.62 (0.36 to 0.92)	8.29 (4.15 to 13.60)	556.98 (296.25 to 907.58)	72.54 (61.11 to 84.59)
Dominica	2011	7.59 (4.66 to 11.21)	3.39 (2.48 to 4.56)	0.62 (0.36 to 0.92)	8.30 (4.15 to 13.56)	552.49 (296.94 to 893.18)	72.72 (61.54 to 84.83)
Dominica	2012	7.62 (4.68 to 11.30)	3.39 (2.47 to 4.55)	0.62 (0.36 to 0.92)	8.32 (4.12 to 13.57)	546.78 (297.17 to 872.53)	72.89 (61.67 to 84.95)
Dominica	2013	7.65 (4.68 to 11.41)	3.38 (2.48 to 4.54)	0.63 (0.37 to 0.93)	8.34 (4.08 to 13.69)	540.92 (297.85 to 855.04)	73.05 (61.71 to 85.21)
Dominica	2014	7.67 (4.65 to 11.54)	3.38 (2.47 to 4.56)	0.63 (0.37 to 0.94)	8.37 (4.03 to 13.80)	535.92 (297.63 to 841.67)	73.17 (61.77 to 85.51)
Dominica	2015	7.69 (4.65 to 11.63)	3.38 (2.47 to 4.57)	0.63 (0.37 to 0.94)	8.38 (3.99 to 13.98)	532.77 (292.35 to 830.10)	73.26 (61.61 to 86.05)
Dominica	2016	7.71 (4.63 to 11.52)	3.37 (2.48 to 4.57)	0.63 (0.37 to 0.94)	8.38 (4.03 to 13.87)	530.53 (298.96 to 823.20)	73.38 (62.02 to 85.73)
Dominica	2017	7.73 (4.66 to 11.50)	3.36 (2.48 to 4.56)	0.64 (0.37 to 0.94)	8.37 (4.08 to 13.89)	527.86 (302.24 to 814.36)	73.56 (62.02 to 85.75)
Dominica	2018	7.75 (4.68 to 11.58)	3.34 (2.46 to 4.54)	0.64 (0.37 to 0.95)	8.37 (4.14 to 14.00)	525.15 (298.23 to 808.70)	73.76 (62.01 to 86.09)
Dominica	2019	7.78 (4.70 to 11.59)	3.34 (2.44 to 4.54)	0.64 (0.37 to 0.95)	8.36 (4.15 to 14.05)	522.75 (295.05 to 812.48)	73.92 (62.00 to 87.04)
Dominica	2020	7.86 (4.81 to 11.79)	3.34 (2.44 to 4.47)	0.65 (0.38 to 0.99)	8.43 (3.99 to 14.01)	510.35 (283.18 to 793.18)	73.93 (62.55 to 86.49)
Dominica	2021	7.91 (4.79 to 11.83)	3.36 (2.46 to 4.58)	0.65 (0.38 to 0.97)	8.24 (3.90 to 13.83)	503.63 (281.20 to 777.09)	73.87 (62.25 to 86.90)
Dominican Republic	1990	4.09 (2.41 to 6.22)	2.52 (1.85 to 3.40)	0.60 (0.34 to 0.93)	4.88 (2.17 to 8.89)	359.38 (207.72 to 547.13)	61.90 (52.36 to 72.35)
Dominican Republic	1991	4.09 (2.42 to 6.21)	2.53 (1.88 to 3.41)	0.60 (0.35 to 0.94)	4.91 (2.19 to 8.94)	354.28 (205.40 to 536.65)	61.95 (52.57 to 72.06)
Dominican Republic	1992	4.09 (2.42 to 6.22)	2.55 (1.89 to 3.44)	0.60 (0.35 to 0.94)	4.94 (2.21 to 9.02)	350.02 (203.81 to 528.81)	62.03 (52.67 to 72.03)
Dominican Republic	1993	4.09 (2.42 to 6.23)	2.57 (1.91 to 3.46)	0.61 (0.35 to 0.94)	4.97 (2.19 to 9.12)	346.59 (200.86 to 524.17)	62.12 (52.80 to 72.25)
Dominican Republic	1994	4.10 (2.42 to 6.21)	2.59 (1.92 to 3.50)	0.61 (0.35 to 0.94)	5.00 (2.18 to 9.24)	344.05 (199.14 to 519.61)	62.22 (52.87 to 72.42)
Dominican Republic	1995	4.10 (2.43 to 6.19)	2.61 (1.93 to 3.52)	0.61 (0.35 to 0.94)	5.03 (2.18 to 9.30)	342.44 (197.71 to 518.11)	62.32 (52.79 to 72.71)
Dominican Republic	1996	4.11 (2.44 to 6.18)	2.64 (1.95 to 3.55)	0.61 (0.35 to 0.94)	5.07 (2.21 to 9.28)	342.13 (201.06 to 509.08)	62.51 (53.21 to 72.67)
Dominican Republic	1997	4.13 (2.47 to 6.19)	2.68 (1.98 to 3.60)	0.62 (0.36 to 0.94)	5.14 (2.25 to 9.38)	343.02 (205.14 to 504.35)	62.85 (53.41 to 73.08)
Dominican Republic	1998	4.15 (2.49 to 6.21)	2.73 (2.01 to 3.66)	0.62 (0.36 to 0.94)	5.21 (2.29 to 9.44)	344.46 (207.73 to 501.50)	63.23 (53.80 to 73.47)
Dominican Republic	1999	4.18 (2.51 to 6.24)	2.76 (2.03 to 3.74)	0.62 (0.36 to 0.94)	5.27 (2.34 to 9.53)	345.82 (209.52 to 505.01)	63.56 (53.99 to 74.02)
Dominican Republic	2000	4.21 (2.52 to 6.30)	2.79 (2.04 to 3.78)	0.62 (0.36 to 0.93)	5.31 (2.35 to 9.61)	346.51 (210.25 to 510.83)	63.74 (54.01 to 74.36)
Dominican Republic	2001	4.25 (2.55 to 6.33)	2.80 (2.05 to 3.78)	0.63 (0.36 to 0.94)	5.33 (2.38 to 9.61)	347.06 (210.77 to 506.85)	63.78 (54.30 to 74.20)
Dominican Republic	2002	4.29 (2.58 to 6.39)	2.81 (2.07 to 3.77)	0.63 (0.37 to 0.94)	5.34 (2.39 to 9.60)	348.22 (210.72 to 508.76)	63.81 (54.38 to 74.25)
Dominican Republic	2003	4.35 (2.62 to 6.50)	2.81 (2.08 to 3.78)	0.63 (0.37 to 0.94)	5.35 (2.38 to 9.56)	349.75 (210.23 to 515.57)	63.84 (54.21 to 74.33)
Dominican Republic	2004	4.41 (2.67 to 6.61)	2.82 (2.09 to 3.79)	0.63 (0.37 to 0.94)	5.36 (2.36 to 9.56)	351.42 (209.24 to 521.30)	63.88 (54.12 to 74.60)
Dominican Republic	2005	4.47 (2.70 to 6.70)	2.83 (2.08 to 3.80)	0.63 (0.37 to 0.94)	5.37 (2.34 to 9.59)	352.96 (207.92 to 528.31)	63.95 (54.01 to 75.03)
Dominican Republic	2006	4.54 (2.74 to 6.79)	2.85 (2.11 to 3.82)	0.63 (0.37 to 0.94)	5.39 (2.35 to 9.59)	355.53 (208.37 to 533.69)	64.18 (54.38 to 74.95)
Dominican Republic	2007	4.61 (2.78 to 6.90)	2.87 (2.14 to 3.86)	0.64 (0.37 to 0.94)	5.42 (2.36 to 9.64)	359.58 (210.85 to 542.74)	64.59 (54.93 to 75.17)
Dominican Republic	2008	4.68 (2.83 to 7.02)	2.90 (2.16 to 3.91)	0.64 (0.37 to 0.95)	5.45 (2.35 to 9.74)	363.79 (212.12 to 549.66)	65.08 (55.34 to 75.69)
Dominican Republic	2009	4.74 (2.87 to 7.10)	2.92 (2.17 to 3.95)	0.64 (0.37 to 0.95)	5.47 (2.34 to 9.86)	366.85 (212.95 to 557.08)	65.52 (55.63 to 76.22)
Dominican Republic	2010	4.79 (2.89 to 7.17)	2.94 (2.17 to 3.96)	0.65 (0.37 to 0.96)	5.50 (2.30 to 9.90)	367.44 (211.31 to 565.10)	65.79 (55.66 to 76.80)
Dominican Republic	2011	4.81 (2.91 to 7.19)	2.94 (2.18 to 3.96)	0.65 (0.38 to 0.96)	5.52 (2.34 to 9.93)	362.95 (213.47 to 552.75)	65.94 (55.95 to 76.86)
Dominican Republic	2012	4.83 (2.92 to 7.22)	2.94 (2.20 to 3.98)	0.65 (0.38 to 0.97)	5.56 (2.38 to 9.98)	353.82 (212.56 to 533.15)	66.06 (56.08 to 76.87)
Dominican Republic	2013	4.85 (2.92 to 7.25)	2.94 (2.19 to 3.99)	0.66 (0.38 to 0.97)	5.60 (2.41 to 10.07)	343.25 (208.15 to 511.19)	66.17 (56.15 to 77.08)
Dominican Republic	2014	4.87 (2.93 to 7.29)	2.94 (2.19 to 4.01)	0.66 (0.39 to 0.98)	5.64 (2.45 to 10.17)	334.46 (204.75 to 494.08)	66.27 (56.22 to 77.18)
Dominican Republic	2015	4.90 (2.92 to 7.31)	2.94 (2.17 to 4.01)	0.67 (0.39 to 0.99)	5.68 (2.47 to 10.31)	330.63 (202.09 to 489.07)	66.38 (56.05 to 77.59)
Dominican Republic	2016	4.96 (2.97 to 7.37)	2.95 (2.18 to 3.99)	0.67 (0.39 to 1.00)	5.74 (2.53 to 10.39)	331.43 (203.88 to 483.66)	66.58 (56.37 to 77.67)
Dominican Republic	2017	5.05 (3.03 to 7.54)	2.95 (2.18 to 3.99)	0.68 (0.40 to 1.01)	5.83 (2.59 to 10.52)	333.70 (204.65 to 483.14)	66.90 (56.64 to 77.84)
Dominican Republic	2018	5.16 (3.09 to 7.73)	2.96 (2.18 to 3.99)	0.68 (0.40 to 1.02)	5.92 (2.64 to 10.69)	336.34 (204.43 to 487.60)	67.25 (57.03 to 78.25)
Dominican Republic	2019	5.25 (3.14 to 7.85)	2.97 (2.17 to 4.01)	0.69 (0.40 to 1.04)	5.99 (2.64 to 10.74)	338.30 (200.84 to 492.27)	67.56 (57.21 to 79.00)
Dominican Republic	2020	5.33 (3.20 to 7.95)	2.99 (2.21 to 4.01)	0.70 (0.41 to 1.04)	6.07 (2.63 to 11.28)	338.48 (200.04 to 501.81)	67.81 (57.29 to 78.94)
Dominican Republic	2021	5.38 (3.27 to 8.11)	3.01 (2.23 to 4.08)	0.70 (0.40 to 1.04)	6.37 (2.70 to 11.67)	337.33 (198.45 to 500.53)	67.86 (57.26 to 78.95)
Ecuador	1990	10.61 (6.45 to 15.66)	1.30 (0.93 to 1.79)	0.36 (0.20 to 0.57)	3.04 (1.34 to 5.42)	180.61 (85.77 to 321.46)	84.43 (71.84 to 97.90)
Ecuador	1991	10.83 (6.66 to 15.88)	1.31 (0.95 to 1.77)	0.36 (0.20 to 0.57)	3.04 (1.36 to 5.36)	180.60 (86.27 to 321.35)	84.73 (72.32 to 97.97)
Ecuador	1992	11.05 (6.83 to 16.08)	1.31 (0.96 to 1.78)	0.37 (0.21 to 0.57)	3.04 (1.37 to 5.35)	180.25 (86.56 to 321.01)	85.04 (72.70 to 97.88)
Ecuador	1993	11.28 (6.95 to 16.44)	1.32 (0.96 to 1.79)	0.37 (0.21 to 0.58)	3.05 (1.38 to 5.34)	179.66 (86.60 to 318.78)	85.35 (73.12 to 97.95)
Ecuador	1994	11.51 (7.08 to 16.76)	1.33 (0.97 to 1.80)	0.38 (0.21 to 0.59)	3.05 (1.36 to 5.33)	178.90 (86.05 to 316.24)	85.66 (73.45 to 98.59)
Ecuador	1995	11.75 (7.18 to 17.07)	1.33 (0.97 to 1.81)	0.38 (0.21 to 0.59)	3.05 (1.36 to 5.34)	178.06 (85.55 to 315.66)	85.94 (73.60 to 99.26)
Ecuador	1996	12.00 (7.40 to 17.25)	1.34 (0.97 to 1.82)	0.39 (0.22 to 0.59)	3.06 (1.37 to 5.34)	175.94 (86.34 to 309.56)	86.31 (74.16 to 99.21)
Ecuador	1997	12.28 (7.58 to 17.82)	1.35 (0.98 to 1.83)	0.39 (0.22 to 0.60)	3.07 (1.40 to 5.37)	172.04 (85.14 to 301.69)	86.82 (74.64 to 99.49)
Ecuador	1998	12.55 (7.70 to 18.26)	1.36 (0.98 to 1.85)	0.40 (0.22 to 0.61)	3.07 (1.40 to 5.44)	167.48 (84.36 to 293.67)	87.35 (75.04 to 100.31)
Ecuador	1999	12.80 (7.87 to 18.78)	1.37 (0.99 to 1.86)	0.40 (0.23 to 0.62)	3.08 (1.40 to 5.50)	163.42 (83.65 to 287.29)	87.80 (75.25 to 101.06)
Ecuador	2000	12.99 (7.94 to 19.11)	1.38 (0.99 to 1.89)	0.41 (0.23 to 0.62)	3.09 (1.40 to 5.52)	160.97 (82.56 to 282.77)	88.06 (75.19 to 101.76)
Ecuador	2001	13.13 (8.09 to 19.26)	1.39 (1.00 to 1.89)	0.42 (0.23 to 0.63)	3.09 (1.42 to 5.52)	159.61 (81.95 to 279.83)	88.19 (75.45 to 101.84)
Ecuador	2002	13.26 (8.19 to 19.43)	1.39 (1.01 to 1.90)	0.42 (0.24 to 0.64)	3.10 (1.43 to 5.51)	158.19 (80.83 to 277.90)	88.31 (75.83 to 101.86)
Ecuador	2003	13.38 (8.32 to 19.51)	1.40 (1.02 to 1.92)	0.43 (0.24 to 0.66)	3.11 (1.43 to 5.54)	156.91 (79.61 to 275.25)	88.44 (75.92 to 101.69)
Ecuador	2004	13.49 (8.41 to 19.74)	1.40 (1.02 to 1.94)	0.43 (0.24 to 0.67)	3.12 (1.44 to 5.56)	155.97 (78.56 to 272.87)	88.58 (75.99 to 102.22)
Ecuador	2005	13.59 (8.37 to 20.00)	1.41 (1.02 to 1.95)	0.44 (0.25 to 0.68)	3.13 (1.44 to 5.62)	155.61 (77.64 to 272.25)	88.74 (75.63 to 102.83)
Ecuador	2006	13.68 (8.51 to 19.85)	1.41 (1.02 to 1.93)	0.45 (0.25 to 0.68)	3.14 (1.45 to 5.56)	158.17 (79.41 to 276.07)	89.06 (76.22 to 102.74)
Ecuador	2007	13.79 (8.56 to 19.88)	1.40 (1.02 to 1.91)	0.45 (0.25 to 0.69)	3.15 (1.46 to 5.53)	164.30 (83.09 to 286.67)	89.60 (76.59 to 103.23)
Ecuador	2008	13.90 (8.62 to 20.05)	1.39 (1.01 to 1.90)	0.45 (0.26 to 0.69)	3.16 (1.45 to 5.52)	171.64 (85.98 to 299.83)	90.25 (77.08 to 104.04)
Ecuador	2009	14.02 (8.68 to 20.21)	1.39 (1.01 to 1.90)	0.46 (0.26 to 0.70)	3.18 (1.45 to 5.50)	177.81 (88.55 to 310.29)	90.87 (77.42 to 105.00)
Ecuador	2010	14.17 (8.71 to 20.47)	1.39 (1.00 to 1.91)	0.46 (0.26 to 0.71)	3.20 (1.44 to 5.50)	180.45 (88.59 to 316.78)	91.34 (77.43 to 105.72)
Ecuador	2011	14.38 (8.89 to 20.62)	1.39 (1.01 to 1.90)	0.47 (0.26 to 0.71)	3.22 (1.45 to 5.56)	179.93 (88.55 to 314.60)	91.76 (77.87 to 106.00)
Ecuador	2012	14.67 (9.08 to 21.03)	1.40 (1.01 to 1.90)	0.47 (0.26 to 0.72)	3.26 (1.46 to 5.71)	178.52 (87.80 to 311.86)	92.26 (78.40 to 106.46)
Ecuador	2013	14.99 (9.36 to 21.49)	1.41 (1.02 to 1.91)	0.48 (0.27 to 0.73)	3.30 (1.46 to 5.81)	176.70 (87.84 to 307.96)	92.76 (78.87 to 107.20)
Ecuador	2014	15.31 (9.40 to 22.00)	1.42 (1.03 to 1.92)	0.48 (0.27 to 0.74)	3.34 (1.46 to 5.91)	174.98 (87.14 to 304.86)	93.22 (79.04 to 107.96)
Ecuador	2015	15.57 (9.49 to 22.60)	1.42 (1.02 to 1.93)	0.48 (0.27 to 0.75)	3.37 (1.46 to 6.03)	173.86 (86.24 to 303.00)	93.56 (78.87 to 108.71)
Ecuador	2016	15.80 (9.60 to 22.86)	1.42 (1.02 to 1.91)	0.49 (0.27 to 0.75)	3.40 (1.48 to 6.05)	172.96 (86.40 to 300.25)	93.90 (79.64 to 108.73)
Ecuador	2017	16.02 (9.79 to 23.25)	1.40 (1.02 to 1.89)	0.49 (0.27 to 0.76)	3.42 (1.52 to 6.07)	171.78 (86.15 to 297.55)	94.30 (80.29 to 109.10)
Ecuador	2018	16.22 (9.94 to 23.65)	1.39 (1.01 to 1.88)	0.49 (0.27 to 0.76)	3.45 (1.55 to 6.09)	170.58 (85.94 to 295.20)	94.71 (80.58 to 109.64)
Ecuador	2019	16.37 (10.03 to 23.98)	1.38 (1.00 to 1.88)	0.50 (0.27 to 0.77)	3.47 (1.56 to 6.11)	169.64 (85.77 to 295.41)	95.04 (80.76 to 110.47)
Ecuador	2020	16.55 (10.11 to 24.08)	1.39 (1.00 to 1.92)	0.50 (0.28 to 0.77)	3.56 (1.59 to 6.27)	170.11 (85.64 to 290.14)	95.36 (81.21 to 110.17)
Ecuador	2021	16.54 (10.12 to 23.85)	1.41 (1.00 to 1.92)	0.50 (0.28 to 0.78)	3.51 (1.54 to 6.29)	169.97 (87.16 to 294.02)	95.47 (80.61 to 111.36)
Egypt	1990	4.77 (2.91 to 7.02)	4.13 (3.14 to 5.26)	1.18 (0.71 to 1.73)	6.15 (3.05 to 10.28)	340.79 (193.56 to 542.54)	37.60 (32.79 to 42.47)
Egypt	1991	4.87 (2.98 to 7.09)	3.99 (3.04 to 5.16)	1.19 (0.72 to 1.74)	6.12 (3.04 to 10.21)	338.39 (192.41 to 532.55)	37.51 (32.95 to 42.17)
Egypt	1992	4.96 (3.04 to 7.21)	3.87 (2.92 to 5.09)	1.21 (0.73 to 1.76)	6.09 (3.01 to 10.16)	335.81 (191.69 to 525.32)	37.48 (33.12 to 41.99)
Egypt	1993	5.05 (3.11 to 7.36)	3.77 (2.82 to 5.08)	1.22 (0.74 to 1.78)	6.06 (2.99 to 10.14)	333.19 (188.63 to 518.49)	37.49 (33.28 to 41.89)
Egypt	1994	5.13 (3.17 to 7.48)	3.72 (2.74 to 5.10)	1.24 (0.75 to 1.80)	6.05 (2.97 to 10.09)	330.66 (186.07 to 515.58)	37.52 (33.28 to 41.87)
Egypt	1995	5.22 (3.21 to 7.66)	3.71 (2.69 to 5.15)	1.26 (0.76 to 1.83)	6.04 (2.95 to 10.11)	328.36 (182.58 to 516.37)	37.58 (33.10 to 42.16)
Egypt	1996	5.31 (3.26 to 7.75)	3.74 (2.72 to 5.16)	1.28 (0.77 to 1.86)	6.04 (2.97 to 10.10)	325.47 (182.49 to 507.03)	37.83 (33.50 to 42.26)
Egypt	1997	5.39 (3.31 to 7.91)	3.79 (2.76 to 5.19)	1.30 (0.79 to 1.90)	6.04 (2.99 to 10.07)	321.53 (181.76 to 499.48)	38.35 (33.97 to 42.89)
Egypt	1998	5.48 (3.36 to 8.04)	3.84 (2.81 to 5.28)	1.33 (0.80 to 1.95)	6.04 (2.99 to 10.06)	317.21 (179.20 to 493.23)	38.99 (34.41 to 43.68)
Egypt	1999	5.56 (3.44 to 8.15)	3.90 (2.85 to 5.35)	1.36 (0.82 to 2.01)	6.05 (3.00 to 10.08)	313.16 (175.67 to 487.14)	39.59 (34.76 to 44.50)
Egypt	2000	5.64 (3.48 to 8.32)	3.93 (2.85 to 5.41)	1.39 (0.83 to 2.05)	6.05 (2.99 to 10.11)	310.03 (171.85 to 488.90)	40.01 (34.88 to 45.12)
Egypt	2001	5.72 (3.55 to 8.42)	3.95 (2.88 to 5.42)	1.41 (0.85 to 2.09)	6.05 (3.00 to 10.05)	307.08 (170.09 to 482.41)	40.26 (35.22 to 45.17)
Egypt	2002	5.79 (3.61 to 8.53)	3.95 (2.88 to 5.44)	1.44 (0.88 to 2.13)	6.06 (3.00 to 10.05)	303.51 (168.64 to 477.56)	40.48 (35.52 to 45.37)
Egypt	2003	5.86 (3.65 to 8.64)	3.96 (2.88 to 5.47)	1.47 (0.89 to 2.15)	6.07 (2.98 to 10.08)	299.87 (166.48 to 472.47)	40.68 (35.76 to 45.72)
Egypt	2004	5.93 (3.72 to 8.71)	3.97 (2.86 to 5.49)	1.50 (0.91 to 2.20)	6.07 (2.98 to 10.14)	296.72 (164.45 to 470.12)	40.86 (35.89 to 46.13)
Egypt	2005	6.00 (3.74 to 8.85)	3.99 (2.85 to 5.51)	1.54 (0.93 to 2.25)	6.08 (2.97 to 10.26)	294.61 (162.20 to 467.34)	41.03 (35.76 to 46.55)
Egypt	2006	6.07 (3.82 to 8.81)	4.01 (2.89 to 5.52)	1.57 (0.96 to 2.29)	6.08 (2.95 to 10.24)	293.43 (162.43 to 462.11)	41.20 (36.05 to 46.56)
Egypt	2007	6.14 (3.88 to 8.89)	4.04 (2.92 to 5.53)	1.61 (0.99 to 2.34)	6.08 (2.93 to 10.28)	292.55 (161.40 to 459.97)	41.38 (36.33 to 46.57)
Egypt	2008	6.21 (3.92 to 8.97)	4.07 (2.96 to 5.58)	1.65 (1.01 to 2.41)	6.07 (2.90 to 10.32)	291.73 (161.09 to 458.08)	41.57 (36.39 to 46.77)
Egypt	2009	6.28 (3.97 to 9.04)	4.11 (2.98 to 5.63)	1.70 (1.03 to 2.48)	6.07 (2.86 to 10.41)	290.73 (160.50 to 459.05)	41.76 (36.53 to 47.05)
Egypt	2010	6.36 (4.00 to 9.15)	4.14 (3.01 to 5.65)	1.75 (1.06 to 2.56)	6.07 (2.83 to 10.53)	289.32 (159.49 to 462.66)	41.96 (36.57 to 47.38)
Egypt	2011	6.44 (4.09 to 9.24)	4.17 (3.04 to 5.69)	1.80 (1.09 to 2.63)	6.07 (2.81 to 10.51)	286.62 (158.66 to 456.69)	42.22 (36.87 to 47.58)
Egypt	2012	6.54 (4.14 to 9.41)	4.21 (3.06 to 5.75)	1.87 (1.13 to 2.74)	6.08 (2.81 to 10.57)	282.45 (156.51 to 444.38)	42.54 (37.16 to 47.91)
Egypt	2013	6.64 (4.22 to 9.64)	4.25 (3.08 to 5.81)	1.94 (1.17 to 2.84)	6.09 (2.80 to 10.62)	277.56 (155.11 to 436.88)	42.90 (37.37 to 48.56)
Egypt	2014	6.76 (4.29 to 9.84)	4.30 (3.11 to 5.88)	2.01 (1.21 to 2.97)	6.10 (2.75 to 10.73)	272.74 (153.95 to 429.00)	43.23 (37.60 to 49.08)
Egypt	2015	6.90 (4.35 to 10.09)	4.33 (3.13 to 5.92)	2.09 (1.25 to 3.09)	6.12 (2.71 to 10.80)	268.76 (151.56 to 421.36)	43.50 (37.76 to 49.60)
Egypt	2016	7.12 (4.53 to 10.31)	4.37 (3.18 to 5.96)	2.20 (1.32 to 3.24)	6.14 (2.66 to 10.89)	264.91 (150.80 to 415.13)	43.76 (38.08 to 49.67)
Egypt	2017	7.41 (4.70 to 10.67)	4.41 (3.23 to 6.01)	2.32 (1.39 to 3.43)	6.17 (2.61 to 11.09)	260.70 (149.31 to 405.28)	44.04 (38.36 to 49.76)
Egypt	2018	7.68 (4.84 to 11.05)	4.45 (3.25 to 6.05)	2.43 (1.45 to 3.59)	6.20 (2.54 to 11.34)	257.25 (147.05 to 402.42)	44.29 (38.52 to 50.06)
Egypt	2019	7.83 (4.91 to 11.34)	4.49 (3.27 to 6.10)	2.48 (1.47 to 3.67)	6.22 (2.45 to 11.72)	255.69 (145.59 to 405.89)	44.48 (38.48 to 50.42)
Egypt	2020	7.85 (4.95 to 11.54)	4.55 (3.27 to 6.23)	2.41 (1.46 to 3.56)	6.17 (2.25 to 12.23)	262.38 (148.58 to 417.14)	44.61 (38.86 to 50.83)
Egypt	2021	8.03 (5.03 to 11.68)	4.59 (3.36 to 6.23)	2.50 (1.50 to 3.71)	6.05 (2.22 to 12.03)	262.40 (151.15 to 407.53)	44.65 (38.89 to 50.80)
El Salvador	1990	6.07 (3.73 to 8.91)	0.64 (0.45 to 0.91)	0.40 (0.22 to 0.62)	2.82 (1.12 to 5.34)	539.45 (255.48 to 942.30)	61.50 (51.86 to 71.83)
El Salvador	1991	6.13 (3.80 to 8.97)	0.64 (0.45 to 0.89)	0.40 (0.22 to 0.62)	2.85 (1.14 to 5.34)	536.70 (254.35 to 932.74)	61.64 (52.19 to 71.80)
El Salvador	1992	6.20 (3.87 to 9.03)	0.63 (0.44 to 0.88)	0.40 (0.22 to 0.62)	2.87 (1.17 to 5.40)	534.19 (252.09 to 922.66)	61.80 (52.30 to 71.95)
El Salvador	1993	6.29 (3.93 to 9.15)	0.63 (0.44 to 0.88)	0.40 (0.22 to 0.63)	2.89 (1.18 to 5.45)	531.87 (251.31 to 910.57)	61.99 (52.53 to 72.27)
El Salvador	1994	6.39 (4.00 to 9.20)	0.63 (0.44 to 0.88)	0.41 (0.23 to 0.63)	2.91 (1.19 to 5.51)	529.70 (250.08 to 905.70)	62.19 (52.75 to 72.43)
El Salvador	1995	6.49 (4.08 to 9.38)	0.63 (0.44 to 0.88)	0.41 (0.23 to 0.64)	2.92 (1.20 to 5.57)	527.62 (245.62 to 906.63)	62.39 (52.81 to 72.70)
El Salvador	1996	6.63 (4.20 to 9.56)	0.63 (0.44 to 0.87)	0.41 (0.23 to 0.64)	2.93 (1.21 to 5.57)	525.78 (250.12 to 889.16)	62.71 (53.17 to 72.85)
El Salvador	1997	6.81 (4.32 to 9.80)	0.63 (0.44 to 0.88)	0.42 (0.23 to 0.64)	2.94 (1.20 to 5.56)	524.25 (251.09 to 886.97)	63.17 (53.69 to 73.18)
El Salvador	1998	7.01 (4.42 to 10.13)	0.63 (0.44 to 0.89)	0.42 (0.24 to 0.65)	2.95 (1.20 to 5.59)	522.84 (251.01 to 876.99)	63.69 (54.15 to 73.70)
El Salvador	1999	7.20 (4.54 to 10.40)	0.63 (0.44 to 0.89)	0.43 (0.24 to 0.65)	2.96 (1.21 to 5.62)	521.35 (248.11 to 886.07)	64.13 (54.26 to 74.45)
El Salvador	2000	7.38 (4.61 to 10.68)	0.63 (0.44 to 0.90)	0.43 (0.24 to 0.66)	2.96 (1.21 to 5.66)	519.58 (245.35 to 894.88)	64.40 (54.51 to 75.12)
El Salvador	2001	7.55 (4.73 to 10.80)	0.63 (0.44 to 0.89)	0.43 (0.25 to 0.66)	2.97 (1.22 to 5.60)	516.71 (246.35 to 887.04)	64.52 (54.80 to 74.99)
El Salvador	2002	7.72 (4.85 to 10.96)	0.62 (0.44 to 0.88)	0.44 (0.25 to 0.66)	2.97 (1.23 to 5.54)	512.55 (245.28 to 875.33)	64.63 (54.99 to 74.88)
El Salvador	2003	7.89 (4.99 to 11.17)	0.62 (0.43 to 0.86)	0.44 (0.25 to 0.67)	2.97 (1.23 to 5.51)	507.87 (244.27 to 870.75)	64.72 (54.83 to 75.19)
El Salvador	2004	8.03 (5.11 to 11.41)	0.61 (0.43 to 0.85)	0.44 (0.25 to 0.67)	2.98 (1.22 to 5.50)	503.45 (242.99 to 865.64)	64.82 (54.91 to 75.49)
El Salvador	2005	8.14 (5.16 to 11.63)	0.61 (0.42 to 0.84)	0.44 (0.25 to 0.67)	2.98 (1.22 to 5.52)	500.06 (238.71 to 864.76)	64.93 (54.88 to 75.89)
El Salvador	2006	8.23 (5.25 to 11.73)	0.61 (0.43 to 0.84)	0.45 (0.25 to 0.68)	3.00 (1.23 to 5.54)	496.19 (241.70 to 848.08)	65.13 (55.04 to 75.92)
El Salvador	2007	8.31 (5.28 to 11.82)	0.61 (0.43 to 0.84)	0.45 (0.26 to 0.69)	3.01 (1.21 to 5.64)	490.57 (241.78 to 832.35)	65.42 (55.29 to 76.03)
El Salvador	2008	8.38 (5.31 to 11.92)	0.61 (0.43 to 0.85)	0.45 (0.26 to 0.69)	3.04 (1.19 to 5.76)	484.32 (237.49 to 821.41)	65.74 (55.57 to 76.37)
El Salvador	2009	8.44 (5.33 to 12.05)	0.61 (0.43 to 0.85)	0.46 (0.26 to 0.70)	3.06 (1.18 to 5.87)	478.56 (233.66 to 813.95)	66.04 (55.68 to 76.94)
El Salvador	2010	8.50 (5.31 to 12.21)	0.61 (0.43 to 0.86)	0.46 (0.26 to 0.71)	3.08 (1.19 to 6.00)	474.38 (228.94 to 816.54)	66.26 (55.59 to 77.32)
El Salvador	2011	8.56 (5.37 to 12.31)	0.61 (0.43 to 0.85)	0.46 (0.27 to 0.71)	3.10 (1.21 to 5.97)	470.65 (230.32 to 796.19)	66.43 (56.03 to 77.20)
El Salvador	2012	8.62 (5.43 to 12.38)	0.61 (0.42 to 0.85)	0.47 (0.27 to 0.71)	3.14 (1.24 to 6.01)	466.05 (229.69 to 782.19)	66.60 (56.25 to 77.20)
El Salvador	2013	8.69 (5.49 to 12.53)	0.60 (0.42 to 0.85)	0.47 (0.27 to 0.72)	3.17 (1.26 to 6.04)	461.33 (226.91 to 770.35)	66.78 (56.53 to 77.26)
El Salvador	2014	8.75 (5.51 to 12.68)	0.60 (0.42 to 0.85)	0.48 (0.27 to 0.72)	3.21 (1.28 to 6.06)	457.20 (224.89 to 758.12)	66.94 (56.56 to 77.56)
El Salvador	2015	8.81 (5.56 to 12.84)	0.60 (0.41 to 0.85)	0.48 (0.27 to 0.72)	3.23 (1.27 to 6.11)	454.46 (223.34 to 753.15)	67.07 (56.56 to 77.87)
El Salvador	2016	8.89 (5.60 to 12.93)	0.59 (0.41 to 0.84)	0.48 (0.27 to 0.73)	3.24 (1.28 to 6.08)	452.72 (224.00 to 750.00)	67.26 (56.87 to 78.08)
El Salvador	2017	8.97 (5.66 to 13.04)	0.58 (0.41 to 0.83)	0.49 (0.28 to 0.74)	3.24 (1.28 to 6.11)	451.30 (225.19 to 749.05)	67.56 (57.27 to 78.41)
El Salvador	2018	9.04 (5.74 to 13.16)	0.58 (0.40 to 0.82)	0.49 (0.28 to 0.74)	3.24 (1.26 to 6.16)	450.54 (224.12 to 751.01)	67.86 (57.62 to 79.04)
El Salvador	2019	9.10 (5.70 to 13.29)	0.57 (0.40 to 0.81)	0.49 (0.28 to 0.75)	3.25 (1.23 to 6.23)	450.70 (223.02 to 757.61)	68.07 (57.49 to 79.66)
El Salvador	2020	9.15 (5.65 to 13.44)	0.57 (0.39 to 0.81)	0.50 (0.28 to 0.75)	3.27 (1.30 to 6.33)	459.59 (226.87 to 772.01)	68.11 (57.38 to 79.16)
El Salvador	2021	9.27 (5.88 to 13.52)	0.58 (0.40 to 0.80)	0.50 (0.29 to 0.76)	3.31 (1.31 to 6.46)	453.75 (223.12 to 771.26)	68.22 (57.86 to 79.79)
Equatorial Guinea	1990	4.20 (2.32 to 6.60)	1.44 (1.06 to 1.95)	0.32 (0.17 to 0.51)	4.03 (1.85 to 6.98)	325.65 (178.70 to 504.43)	32.31 (27.25 to 37.55)
Equatorial Guinea	1991	4.21 (2.34 to 6.55)	1.47 (1.09 to 1.99)	0.32 (0.17 to 0.51)	4.01 (1.85 to 6.91)	321.21 (176.79 to 496.82)	32.39 (27.42 to 37.54)
Equatorial Guinea	1992	4.22 (2.37 to 6.56)	1.50 (1.11 to 2.02)	0.32 (0.17 to 0.51)	4.00 (1.85 to 6.87)	316.77 (173.76 to 487.63)	32.50 (27.51 to 37.64)
Equatorial Guinea	1993	4.24 (2.39 to 6.56)	1.51 (1.12 to 2.03)	0.32 (0.17 to 0.50)	3.99 (1.85 to 6.84)	312.51 (171.17 to 482.08)	32.65 (27.63 to 37.94)
Equatorial Guinea	1994	4.27 (2.40 to 6.60)	1.52 (1.12 to 2.05)	0.32 (0.18 to 0.50)	3.99 (1.83 to 6.84)	308.58 (167.71 to 477.90)	32.83 (27.72 to 38.23)
Equatorial Guinea	1995	4.30 (2.41 to 6.68)	1.52 (1.11 to 2.06)	0.32 (0.18 to 0.50)	3.99 (1.84 to 6.88)	305.15 (163.09 to 474.34)	33.02 (27.79 to 38.66)
Equatorial Guinea	1996	4.34 (2.43 to 6.74)	1.51 (1.11 to 2.03)	0.32 (0.17 to 0.50)	4.01 (1.84 to 6.89)	301.49 (162.46 to 468.74)	33.30 (28.11 to 38.83)
Equatorial Guinea	1997	4.42 (2.48 to 6.81)	1.47 (1.09 to 1.99)	0.31 (0.17 to 0.50)	4.03 (1.84 to 6.95)	297.04 (163.01 to 460.63)	33.71 (28.42 to 39.24)
Equatorial Guinea	1998	4.51 (2.52 to 6.96)	1.44 (1.06 to 1.93)	0.31 (0.17 to 0.50)	4.06 (1.85 to 6.99)	292.19 (161.31 to 451.85)	34.21 (28.79 to 39.82)
Equatorial Guinea	1999	4.62 (2.57 to 7.11)	1.41 (1.04 to 1.89)	0.31 (0.17 to 0.50)	4.09 (1.86 to 7.06)	287.35 (159.07 to 443.68)	34.73 (29.17 to 40.48)
Equatorial Guinea	2000	4.73 (2.61 to 7.28)	1.39 (1.03 to 1.88)	0.31 (0.17 to 0.50)	4.12 (1.86 to 7.18)	282.92 (155.76 to 436.09)	35.22 (29.53 to 41.25)
Equatorial Guinea	2001	4.85 (2.70 to 7.43)	1.41 (1.04 to 1.90)	0.31 (0.17 to 0.49)	4.16 (1.88 to 7.20)	278.21 (153.73 to 428.62)	35.70 (30.00 to 41.65)
Equatorial Guinea	2002	4.99 (2.78 to 7.64)	1.47 (1.09 to 1.97)	0.31 (0.17 to 0.49)	4.20 (1.90 to 7.25)	272.59 (151.05 to 421.48)	36.20 (30.43 to 42.17)
Equatorial Guinea	2003	5.15 (2.87 to 7.88)	1.53 (1.13 to 2.06)	0.31 (0.17 to 0.49)	4.25 (1.93 to 7.35)	266.59 (148.42 to 411.17)	36.72 (30.87 to 42.84)
Equatorial Guinea	2004	5.31 (2.97 to 8.16)	1.60 (1.18 to 2.16)	0.31 (0.17 to 0.50)	4.30 (1.94 to 7.47)	260.73 (146.37 to 405.96)	37.24 (31.30 to 43.53)
Equatorial Guinea	2005	5.47 (3.06 to 8.43)	1.65 (1.21 to 2.24)	0.31 (0.17 to 0.50)	4.34 (1.94 to 7.57)	255.49 (143.47 to 400.40)	37.74 (31.65 to 44.25)
Equatorial Guinea	2006	5.64 (3.19 to 8.64)	1.69 (1.24 to 2.28)	0.31 (0.17 to 0.50)	4.37 (1.96 to 7.64)	250.61 (142.00 to 391.44)	38.23 (32.07 to 44.65)
Equatorial Guinea	2007	5.82 (3.32 to 8.88)	1.72 (1.27 to 2.33)	0.31 (0.17 to 0.50)	4.40 (1.99 to 7.72)	245.55 (138.26 to 383.75)	38.73 (32.59 to 45.15)
Equatorial Guinea	2008	6.00 (3.40 to 9.17)	1.75 (1.30 to 2.37)	0.31 (0.17 to 0.50)	4.43 (1.99 to 7.73)	240.33 (135.42 to 376.31)	39.22 (32.98 to 45.85)
Equatorial Guinea	2009	6.17 (3.44 to 9.39)	1.78 (1.31 to 2.41)	0.31 (0.17 to 0.50)	4.47 (2.01 to 7.78)	235.00 (131.85 to 368.29)	39.71 (33.33 to 46.47)
Equatorial Guinea	2010	6.29 (3.50 to 9.61)	1.80 (1.33 to 2.45)	0.31 (0.17 to 0.50)	4.49 (2.01 to 7.86)	229.62 (127.92 to 358.39)	40.19 (33.56 to 47.15)
Equatorial Guinea	2011	6.39 (3.56 to 9.74)	1.83 (1.35 to 2.47)	0.32 (0.17 to 0.50)	4.52 (2.02 to 7.90)	223.57 (125.30 to 347.41)	40.69 (34.19 to 47.69)
Equatorial Guinea	2012	6.48 (3.61 to 9.89)	1.85 (1.38 to 2.49)	0.32 (0.18 to 0.50)	4.56 (2.04 to 7.95)	216.66 (122.46 to 333.94)	41.24 (34.80 to 48.25)
Equatorial Guinea	2013	6.57 (3.63 to 10.05)	1.88 (1.40 to 2.51)	0.32 (0.18 to 0.50)	4.60 (2.06 to 8.03)	209.66 (120.52 to 321.07)	41.77 (35.33 to 48.80)
Equatorial Guinea	2014	6.62 (3.65 to 10.15)	1.90 (1.41 to 2.54)	0.32 (0.18 to 0.50)	4.63 (2.08 to 8.12)	203.29 (118.07 to 310.05)	42.22 (35.64 to 49.40)
Equatorial Guinea	2015	6.64 (3.65 to 10.25)	1.91 (1.41 to 2.56)	0.32 (0.18 to 0.50)	4.66 (2.08 to 8.24)	198.28 (115.23 to 300.46)	42.53 (35.73 to 49.99)
Equatorial Guinea	2016	6.63 (3.67 to 10.15)	1.92 (1.44 to 2.58)	0.32 (0.18 to 0.50)	4.70 (2.10 to 8.20)	193.88 (114.66 to 293.45)	42.74 (36.03 to 50.02)
Equatorial Guinea	2017	6.60 (3.65 to 10.15)	1.94 (1.45 to 2.59)	0.32 (0.18 to 0.51)	4.74 (2.13 to 8.21)	189.45 (112.17 to 286.24)	42.93 (36.15 to 50.15)
Equatorial Guinea	2018	6.58 (3.63 to 10.10)	1.95 (1.46 to 2.61)	0.32 (0.18 to 0.51)	4.78 (2.16 to 8.26)	185.90 (110.31 to 281.39)	43.07 (36.14 to 50.52)
Equatorial Guinea	2019	6.56 (3.59 to 10.15)	1.96 (1.46 to 2.63)	0.32 (0.18 to 0.51)	4.80 (2.17 to 8.36)	184.11 (108.86 to 279.41)	43.18 (35.94 to 50.93)
Equatorial Guinea	2020	6.72 (3.73 to 10.52)	1.97 (1.45 to 2.62)	0.32 (0.18 to 0.52)	4.80 (2.15 to 8.56)	187.30 (107.65 to 282.47)	43.32 (36.28 to 50.79)
Equatorial Guinea	2021	6.70 (3.75 to 10.49)	1.97 (1.45 to 2.65)	0.32 (0.18 to 0.52)	4.91 (2.21 to 8.72)	188.18 (110.00 to 290.33)	43.47 (36.35 to 51.16)
Eritrea	1990	3.03 (1.60 to 4.81)	1.29 (0.94 to 1.73)	0.45 (0.25 to 0.72)	4.07 (1.80 to 7.47)	443.99 (242.59 to 692.98)	19.99 (17.46 to 22.66)
Eritrea	1991	3.03 (1.62 to 4.82)	1.30 (0.95 to 1.73)	0.45 (0.25 to 0.72)	4.04 (1.79 to 7.39)	432.98 (239.22 to 670.49)	20.03 (17.56 to 22.63)
Eritrea	1992	3.04 (1.62 to 4.84)	1.30 (0.95 to 1.75)	0.45 (0.25 to 0.71)	4.01 (1.78 to 7.32)	423.08 (235.02 to 653.82)	20.06 (17.61 to 22.60)
Eritrea	1993	3.04 (1.63 to 4.84)	1.31 (0.96 to 1.76)	0.45 (0.25 to 0.71)	3.99 (1.78 to 7.27)	414.64 (232.25 to 637.13)	20.10 (17.65 to 22.63)
Eritrea	1994	3.05 (1.63 to 4.85)	1.32 (0.97 to 1.78)	0.45 (0.25 to 0.70)	3.97 (1.77 to 7.24)	408.05 (230.11 to 631.30)	20.13 (17.63 to 22.75)
Eritrea	1995	3.06 (1.63 to 4.85)	1.33 (0.96 to 1.80)	0.45 (0.25 to 0.70)	3.96 (1.75 to 7.24)	403.65 (226.45 to 628.45)	20.17 (17.57 to 22.86)
Eritrea	1996	3.07 (1.63 to 4.86)	1.34 (0.98 to 1.80)	0.45 (0.25 to 0.70)	3.96 (1.77 to 7.19)	401.75 (228.00 to 619.44)	20.21 (17.71 to 22.86)
Eritrea	1997	3.09 (1.64 to 4.89)	1.35 (0.99 to 1.81)	0.45 (0.25 to 0.70)	3.95 (1.78 to 7.11)	401.70 (227.49 to 611.13)	20.27 (17.75 to 22.84)
Eritrea	1998	3.10 (1.66 to 4.90)	1.37 (1.01 to 1.83)	0.44 (0.25 to 0.70)	3.95 (1.78 to 7.05)	402.41 (226.19 to 605.55)	20.34 (17.79 to 22.92)
Eritrea	1999	3.12 (1.66 to 4.93)	1.38 (1.02 to 1.86)	0.44 (0.25 to 0.70)	3.94 (1.78 to 7.05)	402.77 (226.23 to 607.46)	20.40 (17.83 to 23.04)
Eritrea	2000	3.14 (1.67 to 4.95)	1.40 (1.03 to 1.88)	0.44 (0.25 to 0.70)	3.94 (1.77 to 7.10)	401.66 (223.62 to 606.56)	20.44 (17.78 to 23.17)
Eritrea	2001	3.14 (1.68 to 4.93)	1.41 (1.05 to 1.90)	0.44 (0.25 to 0.69)	3.94 (1.79 to 7.08)	397.46 (223.46 to 597.50)	20.46 (17.82 to 23.17)
Eritrea	2002	3.16 (1.69 to 4.93)	1.43 (1.06 to 1.93)	0.44 (0.24 to 0.69)	3.95 (1.80 to 7.07)	390.42 (221.39 to 589.48)	20.49 (17.84 to 23.12)
Eritrea	2003	3.17 (1.70 to 4.91)	1.45 (1.07 to 1.96)	0.44 (0.24 to 0.69)	3.96 (1.82 to 7.12)	382.41 (217.45 to 580.19)	20.51 (17.85 to 23.18)
Eritrea	2004	3.18 (1.70 to 4.94)	1.47 (1.08 to 1.98)	0.44 (0.24 to 0.68)	3.97 (1.82 to 7.21)	375.32 (213.79 to 573.93)	20.53 (17.89 to 23.27)
Eritrea	2005	3.18 (1.69 to 4.97)	1.48 (1.09 to 2.00)	0.44 (0.24 to 0.68)	3.98 (1.81 to 7.25)	371.00 (209.95 to 568.44)	20.55 (17.87 to 23.36)
Eritrea	2006	3.19 (1.71 to 4.97)	1.49 (1.10 to 2.01)	0.44 (0.24 to 0.68)	3.98 (1.81 to 7.21)	368.96 (209.28 to 562.34)	20.56 (17.92 to 23.28)
Eritrea	2007	3.20 (1.72 to 5.01)	1.50 (1.11 to 2.02)	0.44 (0.25 to 0.68)	3.97 (1.81 to 7.18)	367.23 (209.77 to 557.83)	20.57 (17.99 to 23.24)
Eritrea	2008	3.21 (1.73 to 5.09)	1.51 (1.11 to 2.04)	0.44 (0.25 to 0.68)	3.97 (1.81 to 7.16)	365.56 (209.33 to 555.46)	20.58 (17.99 to 23.25)
Eritrea	2009	3.22 (1.73 to 5.12)	1.52 (1.12 to 2.05)	0.44 (0.25 to 0.69)	3.97 (1.80 to 7.19)	363.64 (209.46 to 550.36)	20.59 (17.98 to 23.28)
Eritrea	2010	3.23 (1.73 to 5.17)	1.52 (1.11 to 2.06)	0.44 (0.25 to 0.69)	3.97 (1.80 to 7.20)	361.18 (207.51 to 548.62)	20.60 (17.94 to 23.43)
Eritrea	2011	3.24 (1.74 to 5.12)	1.53 (1.12 to 2.07)	0.44 (0.25 to 0.69)	3.98 (1.81 to 7.22)	355.89 (208.29 to 533.34)	20.62 (18.03 to 23.33)
Eritrea	2012	3.26 (1.76 to 5.14)	1.53 (1.13 to 2.08)	0.44 (0.25 to 0.69)	4.00 (1.83 to 7.26)	347.31 (204.47 to 513.42)	20.65 (18.06 to 23.29)
Eritrea	2013	3.28 (1.77 to 5.14)	1.54 (1.13 to 2.09)	0.45 (0.25 to 0.70)	4.02 (1.84 to 7.33)	337.88 (200.58 to 495.00)	20.68 (18.07 to 23.34)
Eritrea	2014	3.30 (1.78 to 5.16)	1.54 (1.13 to 2.10)	0.45 (0.25 to 0.70)	4.04 (1.83 to 7.37)	330.02 (195.51 to 480.13)	20.70 (18.09 to 23.38)
Eritrea	2015	3.31 (1.79 to 5.20)	1.55 (1.13 to 2.11)	0.45 (0.25 to 0.71)	4.06 (1.82 to 7.47)	326.18 (194.10 to 473.86)	20.72 (18.03 to 23.41)
Eritrea	2016	3.32 (1.80 to 5.22)	1.55 (1.14 to 2.10)	0.45 (0.25 to 0.71)	4.08 (1.84 to 7.50)	326.22 (194.14 to 473.12)	20.72 (18.11 to 23.38)
Eritrea	2017	3.33 (1.82 to 5.27)	1.56 (1.15 to 2.10)	0.46 (0.26 to 0.72)	4.11 (1.84 to 7.48)	327.68 (196.19 to 477.91)	20.71 (18.15 to 23.38)
Eritrea	2018	3.35 (1.82 to 5.32)	1.56 (1.16 to 2.11)	0.46 (0.26 to 0.72)	4.15 (1.85 to 7.55)	329.51 (193.87 to 484.64)	20.70 (18.12 to 23.37)
Eritrea	2019	3.38 (1.83 to 5.39)	1.57 (1.16 to 2.11)	0.46 (0.26 to 0.73)	4.17 (1.83 to 7.61)	330.65 (192.51 to 490.47)	20.69 (18.00 to 23.41)
Eritrea	2020	3.46 (1.86 to 5.47)	1.57 (1.13 to 2.14)	0.47 (0.26 to 0.73)	4.17 (1.84 to 7.49)	327.98 (193.32 to 482.21)	20.59 (17.95 to 23.32)
Eritrea	2021	3.48 (1.92 to 5.47)	1.58 (1.16 to 2.12)	0.47 (0.26 to 0.73)	4.20 (1.83 to 7.57)	333.09 (200.88 to 491.88)	20.66 (17.97 to 23.29)
Estonia	1990	14.67 (8.40 to 22.16)	3.21 (2.40 to 4.26)	1.64 (1.00 to 2.44)	7.21 (5.90 to 8.77)	345.46 (183.21 to 567.83)	47.86 (40.71 to 55.47)
Estonia	1991	14.63 (8.49 to 22.14)	3.29 (2.51 to 4.29)	1.64 (1.00 to 2.43)	7.21 (5.93 to 8.72)	343.63 (182.13 to 564.59)	48.09 (40.95 to 55.56)
Estonia	1992	14.62 (8.57 to 22.11)	3.36 (2.61 to 4.33)	1.64 (1.00 to 2.42)	7.22 (5.95 to 8.70)	341.51 (180.24 to 561.51)	48.32 (41.12 to 55.74)
Estonia	1993	14.65 (8.49 to 22.23)	3.42 (2.68 to 4.35)	1.63 (0.99 to 2.41)	7.23 (5.95 to 8.73)	339.18 (177.83 to 557.07)	48.55 (41.20 to 56.05)
Estonia	1994	14.70 (8.54 to 22.51)	3.48 (2.73 to 4.40)	1.63 (0.99 to 2.40)	7.25 (5.96 to 8.77)	336.89 (175.11 to 558.22)	48.77 (41.21 to 56.33)
Estonia	1995	14.75 (8.46 to 22.90)	3.53 (2.78 to 4.44)	1.63 (0.99 to 2.39)	7.28 (5.94 to 8.83)	334.60 (171.26 to 558.33)	48.98 (41.27 to 56.76)
Estonia	1996	14.84 (8.65 to 22.44)	3.57 (2.83 to 4.48)	1.62 (0.99 to 2.37)	7.33 (6.02 to 8.87)	332.50 (173.08 to 547.78)	49.21 (41.64 to 56.91)
Estonia	1997	15.01 (8.84 to 22.10)	3.61 (2.87 to 4.52)	1.60 (0.98 to 2.35)	7.43 (6.12 to 8.97)	330.44 (173.89 to 539.97)	49.50 (42.02 to 57.01)
Estonia	1998	15.22 (9.06 to 22.12)	3.65 (2.91 to 4.57)	1.59 (0.97 to 2.33)	7.55 (6.21 to 9.16)	328.02 (173.52 to 534.22)	49.82 (42.38 to 57.49)
Estonia	1999	15.42 (9.27 to 22.31)	3.69 (2.93 to 4.63)	1.57 (0.96 to 2.31)	7.68 (6.33 to 9.34)	324.91 (172.64 to 528.41)	50.12 (42.55 to 58.00)
Estonia	2000	15.60 (9.27 to 22.69)	3.72 (2.93 to 4.69)	1.56 (0.95 to 2.31)	7.82 (6.41 to 9.57)	320.73 (169.93 to 522.08)	50.38 (42.65 to 58.62)
Estonia	2001	15.80 (9.51 to 22.60)	3.74 (2.94 to 4.75)	1.56 (0.95 to 2.30)	7.97 (6.52 to 9.73)	313.88 (167.38 to 508.04)	50.64 (42.98 to 58.75)
Estonia	2002	16.08 (9.79 to 22.88)	3.76 (2.92 to 4.83)	1.56 (0.95 to 2.30)	8.13 (6.62 to 9.93)	304.29 (164.31 to 494.74)	50.97 (43.38 to 59.06)
Estonia	2003	16.42 (10.11 to 23.23)	3.78 (2.89 to 4.92)	1.56 (0.96 to 2.30)	8.31 (6.72 to 10.20)	293.95 (157.76 to 483.79)	51.31 (43.69 to 59.44)
Estonia	2004	16.78 (10.10 to 23.85)	3.80 (2.86 to 5.04)	1.57 (0.96 to 2.31)	8.50 (6.83 to 10.53)	284.78 (150.60 to 471.27)	51.63 (43.93 to 59.80)
Estonia	2005	17.12 (10.10 to 24.62)	3.83 (2.85 to 5.15)	1.57 (0.96 to 2.33)	8.69 (6.89 to 10.86)	278.74 (145.18 to 463.66)	51.87 (44.06 to 60.32)
Estonia	2006	17.53 (10.72 to 24.88)	3.92 (2.92 to 5.28)	1.57 (0.97 to 2.31)	8.89 (7.04 to 11.12)	274.34 (143.35 to 452.84)	52.16 (44.35 to 60.46)
Estonia	2007	18.04 (11.12 to 25.68)	4.08 (3.05 to 5.48)	1.58 (0.97 to 2.30)	9.11 (7.16 to 11.50)	269.41 (142.24 to 447.10)	52.57 (44.73 to 60.82)
Estonia	2008	18.53 (11.41 to 26.03)	4.27 (3.21 to 5.69)	1.58 (0.98 to 2.30)	9.35 (7.28 to 11.86)	264.88 (139.59 to 437.41)	53.00 (45.02 to 61.28)
Estonia	2009	18.91 (11.59 to 26.64)	4.42 (3.34 to 5.87)	1.59 (0.99 to 2.28)	9.61 (7.37 to 12.38)	261.66 (137.49 to 431.46)	53.35 (45.34 to 61.82)
Estonia	2010	19.09 (11.42 to 27.31)	4.49 (3.40 to 5.95)	1.59 (0.99 to 2.29)	9.88 (7.38 to 13.03)	260.69 (136.93 to 431.37)	53.52 (45.29 to 62.35)
Estonia	2011	19.11 (11.63 to 27.34)	4.46 (3.38 to 5.90)	1.58 (0.99 to 2.27)	10.17 (7.51 to 13.55)	261.43 (137.88 to 431.23)	53.47 (45.36 to 61.88)
Estonia	2012	19.10 (11.62 to 27.47)	4.37 (3.30 to 5.78)	1.58 (0.99 to 2.26)	10.47 (7.55 to 14.17)	262.74 (139.23 to 433.81)	53.29 (45.25 to 61.45)
Estonia	2013	19.06 (11.58 to 27.90)	4.25 (3.21 to 5.64)	1.58 (0.99 to 2.27)	10.78 (7.53 to 14.86)	264.51 (139.89 to 437.63)	53.07 (45.06 to 61.31)
Estonia	2014	19.01 (11.67 to 28.25)	4.15 (3.11 to 5.55)	1.58 (0.98 to 2.29)	11.08 (7.46 to 15.70)	266.64 (141.36 to 440.49)	52.91 (44.82 to 61.39)
Estonia	2015	18.95 (11.59 to 28.53)	4.12 (3.08 to 5.51)	1.58 (0.97 to 2.32)	11.34 (7.37 to 16.60)	269.01 (142.15 to 443.50)	52.89 (44.72 to 61.47)
Estonia	2016	18.87 (11.85 to 28.02)	4.14 (3.10 to 5.52)	1.58 (0.97 to 2.29)	11.50 (7.28 to 17.23)	273.45 (145.79 to 449.70)	53.17 (45.14 to 61.75)
Estonia	2017	18.74 (11.70 to 27.78)	4.16 (3.12 to 5.53)	1.58 (0.97 to 2.27)	11.55 (6.72 to 18.04)	280.16 (149.29 to 457.91)	53.73 (45.68 to 62.18)
Estonia	2018	18.63 (11.38 to 27.65)	4.19 (3.15 to 5.55)	1.58 (0.97 to 2.28)	11.61 (6.10 to 19.07)	286.77 (151.93 to 468.62)	54.34 (46.16 to 62.93)
Estonia	2019	18.56 (11.02 to 27.49)	4.21 (3.16 to 5.60)	1.58 (0.97 to 2.30)	11.78 (5.61 to 20.35)	290.76 (153.35 to 476.46)	54.78 (46.38 to 63.60)
Estonia	2020	18.73 (10.76 to 26.90)	4.25 (3.18 to 5.71)	1.59 (0.97 to 2.32)	12.27 (5.90 to 21.69)	290.69 (152.18 to 477.89)	55.13 (46.84 to 63.72)
Estonia	2021	17.80 (10.43 to 27.26)	4.24 (3.18 to 5.68)	1.60 (0.98 to 2.34)	12.20 (5.75 to 20.85)	293.44 (153.78 to 479.75)	55.06 (46.62 to 63.97)
Eswatini	1990	11.76 (7.25 to 17.06)	1.59 (1.16 to 2.14)	0.52 (0.29 to 0.82)	6.95 (2.80 to 13.48)	468.29 (240.03 to 767.71)	28.31 (24.00 to 32.87)
Eswatini	1991	11.73 (7.27 to 16.91)	1.61 (1.18 to 2.16)	0.52 (0.29 to 0.81)	6.92 (2.79 to 13.36)	461.87 (237.77 to 746.72)	28.40 (24.15 to 32.87)
Eswatini	1992	11.70 (7.34 to 16.82)	1.62 (1.20 to 2.18)	0.52 (0.29 to 0.81)	6.89 (2.79 to 13.32)	456.43 (235.36 to 736.24)	28.49 (24.25 to 32.97)
Eswatini	1993	11.66 (7.36 to 16.75)	1.64 (1.22 to 2.21)	0.52 (0.29 to 0.81)	6.86 (2.78 to 13.28)	452.24 (232.36 to 732.35)	28.57 (24.29 to 33.03)
Eswatini	1994	11.62 (7.31 to 16.83)	1.65 (1.23 to 2.23)	0.51 (0.29 to 0.80)	6.83 (2.77 to 13.20)	449.56 (231.29 to 726.42)	28.63 (24.32 to 33.14)
Eswatini	1995	11.59 (7.24 to 16.89)	1.65 (1.23 to 2.25)	0.51 (0.29 to 0.80)	6.80 (2.76 to 13.20)	448.65 (230.68 to 721.91)	28.66 (24.33 to 33.23)
Eswatini	1996	11.53 (7.30 to 16.70)	1.65 (1.24 to 2.24)	0.51 (0.29 to 0.79)	6.77 (2.78 to 13.08)	449.49 (235.49 to 720.12)	28.70 (24.39 to 33.22)
Eswatini	1997	11.46 (7.25 to 16.44)	1.66 (1.23 to 2.23)	0.51 (0.29 to 0.79)	6.74 (2.79 to 12.98)	451.53 (240.86 to 719.87)	28.78 (24.39 to 33.33)
Eswatini	1998	11.39 (7.18 to 16.36)	1.66 (1.23 to 2.23)	0.51 (0.29 to 0.79)	6.70 (2.80 to 12.87)	454.21 (245.03 to 725.86)	28.87 (24.50 to 33.41)
Eswatini	1999	11.33 (7.11 to 16.25)	1.66 (1.22 to 2.24)	0.51 (0.28 to 0.79)	6.67 (2.79 to 12.70)	456.99 (246.71 to 734.87)	28.96 (24.49 to 33.55)
Eswatini	2000	11.31 (7.06 to 16.23)	1.66 (1.21 to 2.25)	0.50 (0.28 to 0.78)	6.65 (2.77 to 12.72)	459.30 (247.67 to 747.64)	29.03 (24.46 to 33.76)
Eswatini	2001	11.33 (7.16 to 16.21)	1.67 (1.22 to 2.24)	0.50 (0.28 to 0.78)	6.63 (2.79 to 12.56)	461.52 (251.01 to 742.48)	29.11 (24.67 to 33.68)
Eswatini	2002	11.37 (7.23 to 16.20)	1.67 (1.23 to 2.25)	0.50 (0.28 to 0.78)	6.61 (2.80 to 12.49)	463.97 (253.89 to 740.29)	29.21 (24.83 to 33.76)
Eswatini	2003	11.42 (7.26 to 16.31)	1.68 (1.24 to 2.27)	0.50 (0.28 to 0.77)	6.58 (2.78 to 12.49)	466.00 (256.53 to 744.68)	29.34 (24.96 to 33.92)
Eswatini	2004	11.46 (7.31 to 16.45)	1.69 (1.24 to 2.29)	0.50 (0.28 to 0.77)	6.56 (2.77 to 12.51)	466.95 (255.63 to 744.88)	29.46 (25.04 to 34.10)
Eswatini	2005	11.48 (7.29 to 16.61)	1.69 (1.24 to 2.30)	0.50 (0.28 to 0.77)	6.55 (2.75 to 12.50)	466.14 (251.44 to 744.02)	29.58 (25.11 to 34.30)
Eswatini	2006	11.47 (7.35 to 16.48)	1.69 (1.25 to 2.29)	0.50 (0.28 to 0.77)	6.55 (2.74 to 12.50)	462.35 (253.10 to 733.68)	29.71 (25.25 to 34.36)
Eswatini	2007	11.44 (7.32 to 16.35)	1.69 (1.25 to 2.28)	0.50 (0.28 to 0.77)	6.55 (2.73 to 12.44)	455.75 (251.31 to 718.24)	29.88 (25.43 to 34.59)
Eswatini	2008	11.40 (7.30 to 16.26)	1.69 (1.24 to 2.27)	0.50 (0.28 to 0.77)	6.56 (2.73 to 12.39)	447.69 (246.83 to 712.34)	30.06 (25.60 to 34.85)
Eswatini	2009	11.38 (7.25 to 16.18)	1.69 (1.24 to 2.28)	0.50 (0.28 to 0.77)	6.57 (2.73 to 12.42)	439.56 (241.77 to 705.74)	30.23 (25.70 to 35.10)
Eswatini	2010	11.38 (7.16 to 16.27)	1.69 (1.24 to 2.30)	0.50 (0.28 to 0.78)	6.58 (2.72 to 12.43)	432.74 (236.59 to 700.35)	30.36 (25.74 to 35.38)
Eswatini	2011	11.46 (7.29 to 16.32)	1.70 (1.25 to 2.29)	0.50 (0.28 to 0.78)	6.62 (2.75 to 12.48)	425.83 (238.46 to 675.19)	30.51 (25.92 to 35.46)
Eswatini	2012	11.63 (7.44 to 16.55)	1.72 (1.27 to 2.31)	0.51 (0.29 to 0.78)	6.69 (2.78 to 12.61)	417.39 (237.57 to 651.34)	30.70 (26.20 to 35.57)
Eswatini	2013	11.85 (7.55 to 16.87)	1.75 (1.30 to 2.34)	0.51 (0.29 to 0.79)	6.78 (2.80 to 12.80)	408.83 (235.50 to 627.86)	30.90 (26.39 to 35.76)
Eswatini	2014	12.08 (7.65 to 17.27)	1.77 (1.32 to 2.37)	0.51 (0.29 to 0.79)	6.86 (2.81 to 13.09)	401.49 (231.48 to 616.22)	31.07 (26.48 to 36.02)
Eswatini	2015	12.28 (7.64 to 17.67)	1.79 (1.33 to 2.40)	0.52 (0.29 to 0.80)	6.93 (2.84 to 13.33)	396.75 (228.36 to 611.14)	31.18 (26.55 to 36.09)
Eswatini	2016	12.47 (7.82 to 17.91)	1.80 (1.34 to 2.42)	0.52 (0.30 to 0.80)	7.01 (2.88 to 13.41)	393.27 (227.32 to 598.93)	31.22 (26.63 to 36.16)
Eswatini	2017	12.69 (8.00 to 18.21)	1.81 (1.34 to 2.44)	0.52 (0.30 to 0.81)	7.11 (2.92 to 13.61)	389.42 (227.01 to 593.21)	31.21 (26.68 to 36.18)
Eswatini	2018	12.88 (8.11 to 18.51)	1.82 (1.34 to 2.46)	0.53 (0.30 to 0.81)	7.20 (3.00 to 13.83)	386.09 (224.99 to 588.16)	31.19 (26.69 to 36.14)
Eswatini	2019	13.02 (8.17 to 18.72)	1.83 (1.33 to 2.48)	0.53 (0.30 to 0.82)	7.26 (3.04 to 13.96)	384.25 (218.31 to 587.96)	31.17 (26.50 to 36.24)
Eswatini	2020	13.09 (8.39 to 18.57)	1.82 (1.34 to 2.43)	0.53 (0.30 to 0.83)	7.25 (3.05 to 14.06)	389.58 (224.91 to 598.44)	31.03 (26.37 to 35.92)
Eswatini	2021	13.35 (8.31 to 19.46)	1.82 (1.35 to 2.44)	0.54 (0.30 to 0.83)	7.44 (3.01 to 14.37)	391.24 (231.19 to 597.75)	31.09 (26.22 to 36.11)
Ethiopia	1990	3.81 (2.07 to 6.05)	1.08 (0.79 to 1.46)	0.40 (0.22 to 0.63)	3.59 (1.57 to 6.61)	326.20 (184.57 to 508.63)	22.18 (19.45 to 24.99)
Ethiopia	1991	3.78 (2.05 to 5.97)	1.08 (0.79 to 1.46)	0.39 (0.22 to 0.62)	3.52 (1.54 to 6.49)	319.25 (179.83 to 496.65)	22.18 (19.52 to 24.95)
Ethiopia	1992	3.74 (2.03 to 5.89)	1.08 (0.79 to 1.46)	0.39 (0.21 to 0.62)	3.46 (1.52 to 6.41)	312.67 (175.83 to 485.69)	22.18 (19.55 to 24.90)
Ethiopia	1993	3.71 (2.01 to 5.82)	1.08 (0.79 to 1.46)	0.39 (0.21 to 0.61)	3.41 (1.49 to 6.34)	306.74 (172.55 to 476.55)	22.18 (19.55 to 24.91)
Ethiopia	1994	3.68 (1.99 to 5.77)	1.08 (0.79 to 1.47)	0.39 (0.21 to 0.61)	3.36 (1.47 to 6.27)	301.55 (169.49 to 469.87)	22.17 (19.50 to 24.94)
Ethiopia	1995	3.65 (1.98 to 5.73)	1.08 (0.79 to 1.47)	0.38 (0.21 to 0.61)	3.32 (1.46 to 6.21)	297.14 (166.39 to 463.63)	22.17 (19.46 to 24.98)
Ethiopia	1996	3.62 (1.97 to 5.69)	1.09 (0.80 to 1.47)	0.38 (0.21 to 0.60)	3.29 (1.45 to 6.14)	293.60 (164.29 to 456.93)	22.16 (19.44 to 24.91)
Ethiopia	1997	3.59 (1.95 to 5.63)	1.09 (0.80 to 1.47)	0.38 (0.21 to 0.60)	3.26 (1.44 to 6.06)	290.65 (162.99 to 449.91)	22.13 (19.43 to 24.89)
Ethiopia	1998	3.56 (1.94 to 5.57)	1.09 (0.80 to 1.46)	0.38 (0.21 to 0.60)	3.23 (1.43 to 6.00)	287.86 (161.78 to 444.02)	22.10 (19.42 to 24.88)
Ethiopia	1999	3.53 (1.93 to 5.53)	1.09 (0.80 to 1.47)	0.38 (0.21 to 0.59)	3.21 (1.42 to 5.96)	284.79 (160.08 to 439.03)	22.08 (19.41 to 24.84)
Ethiopia	2000	3.52 (1.92 to 5.51)	1.09 (0.80 to 1.47)	0.37 (0.21 to 0.59)	3.20 (1.41 to 5.93)	281.03 (158.28 to 433.57)	22.08 (19.39 to 24.88)
Ethiopia	2001	3.53 (1.93 to 5.52)	1.10 (0.81 to 1.48)	0.37 (0.21 to 0.58)	3.20 (1.41 to 5.93)	275.61 (154.30 to 426.18)	22.09 (19.42 to 24.88)
Ethiopia	2002	3.55 (1.94 to 5.54)	1.11 (0.82 to 1.50)	0.37 (0.20 to 0.57)	3.21 (1.41 to 5.93)	268.53 (149.34 to 416.65)	22.12 (19.45 to 24.90)
Ethiopia	2003	3.58 (1.96 to 5.57)	1.13 (0.83 to 1.52)	0.36 (0.20 to 0.56)	3.21 (1.41 to 5.96)	260.73 (144.10 to 406.03)	22.17 (19.49 to 24.90)
[truncated: 4,563 more rows]

## Sheet: Table S5
Table S5 Age-standardized prevalence rate of autoimmune diseases in adolescents and young adults at the national level from 1990 to 2021
[truncated: 6,530 more rows]

[truncated: 11 more sheets: Table S6, Table S7, Table S8, Table S9, TableS10, Table S11, Table S12, Table S13, Table S14, Table S15, Table S16]
